# Supplementary material for: A vaccine central in A(H5) influenza antigenic space confers broad immunity
Source: Nature. 2025 Oct 15;647(8091):1005–13. doi: 10.1038/s41586-025-09626-3 (PMC12657240; doi:10.1038/s41586-025-09626-3)
Supplement: Supplementary file 3 — Supplementary Tables 1–11 [file 41586_2025_9626_MOESM3_ESM.xlsx]

## Sheet: S1
Isolate name	Accession number	Collected	Originating laboratory	Submitting laboratory	Authors
A/Viet_Nam/3218/2004	EPI3413662	2004	Erasmus Medical Center	Erasmus Medical Center
A/Eurasian_wigeon/Netherlands/EMC-3/2014	EPI3413663	2014-11-26	Erasmus Medical Center	Erasmus Medical Center	Peiris, Dr. Malik
A/duck/Hong_Kong/1091/2011	EPI3413661	2011	The University of Hong Kong	Erasmus Medical Center
A/Openbill_stork/Thailand/VSMU-6-BKK/2004	EPI568215	2004	Mahidol University	National Institute of Animal Health
A/Quail/Malaysia/6309/2004	EPI2017320	2004	National Centre of Veterinary Diagnostics	WHO Collaborating Centre for Reference and Research on Influenza
A/Chicken/Suphanburi/2509/2004	EPI2035406	2004	CSIRO Australian Animal Health Laboratory	WHO Collaborating Centre for Reference and Research on Influenza
A/Openbill_stork/Thailand/VSMU-16-AYA/2004	EPI568220	2004	Mahidol University	National Institute of Animal Health
A/Chicken/Vietnam/171/2004	EPI1989315	2004-04-19	National Centre of Veterinary Diagnostics	WHO Collaborating Centre for Reference and Research on Influenza
A/Chicken/Vietnam/453/2004	EPI1989317	2004-06-26	National Centre of Veterinary Diagnostics	WHO Collaborating Centre for Reference and Research on Influenza
A/Vietnam/1203/2004	EPI1990181	2006-06-14	CSIRO Australian Animal Health Laboratory	WHO Collaborating Centre for Reference and Research on Influenza
A/Vietnam/1204/2004	EPI1990182	2006-06-26	CSIRO Australian Animal Health Laboratory	WHO Collaborating Centre for Reference and Research on Influenza
A/Viet_Nam/1194/2004	EPI116503	2004
A/Duck/Vietnam/7a/2004	EPI1938787	2004-01-06	National Centre of Veterinary Diagnostics	WHO Collaborating Centre for Reference and Research on Influenza
A/Quail/Vietnam/826/2004	EPI1989407	2004-10-09	National Centre of Veterinary Diagnostics	WHO Collaborating Centre for Reference and Research on Influenza
A/Chicken/Vietnam/486/2004	EPI1989319	2004-09-07	National Centre of Veterinary Diagnostics	WHO Collaborating Centre for Reference and Research on Influenza
A/Duck/Vietnam/949A/2004	EPI1989809	2004	CSIRO Australian Animal Health Laboratory	WHO Collaborating Centre for Reference and Research on Influenza
A/Duck/Vietnam/942A/2004	EPI1989806	2005-05-12	CSIRO Australian Animal Health Laboratory	WHO Collaborating Centre for Reference and Research on Influenza
A/Chicken/Vietnam/Binh_Duong/477/2005	EPI2035407	2005-08-10	CSIRO Australian Animal Health Laboratory	WHO Collaborating Centre for Reference and Research on Influenza
A/Duck/Vietnam/367/2005	EPI1989332	2005-05-08	WHO Collaborating Centre for Reference and Research on Influenza	WHO Collaborating Centre for Reference and Research on Influenza
A/Chicken/Vietnam/Long_An/636/2005	EPI2035408	2005-11-21	CSIRO Australian Animal Health Laboratory	WHO Collaborating Centre for Reference and Research on Influenza
A/Chicken/Vietnam/298/2004	EPI1989316	2004-05-27	National Centre of Veterinary Diagnostics	WHO Collaborating Centre for Reference and Research on Influenza
A/Chicken/Vietnam/921/2004	EPI1989742	2004-09-12	CSIRO Australian Animal Health Laboratory	WHO Collaborating Centre for Reference and Research on Influenza
A/Chicken/Cambodia/085/2004	EPI2035753	2004-11-02	CSIRO Australian Animal Health Laboratory	WHO Collaborating Centre for Reference and Research on Influenza
A/Chicken/Saraburi/10713/2004	EPI2035403	2004	CSIRO Australian Animal Health Laboratory	WHO Collaborating Centre for Reference and Research on Influenza
A/Duck/Suphanburi/14376/2004	EPI2035451	2004	CSIRO Australian Animal Health Laboratory	WHO Collaborating Centre for Reference and Research on Influenza
A/duck/Vietnam/TG24/05	EPI244098	2005-06-27		Friedrich-Loeffler-Institut
A/Duck/Vietnam/An_Giang/680b/2005	EPI2035453	2005-12-17	CSIRO Australian Animal Health Laboratory	WHO Collaborating Centre for Reference and Research on Influenza
A/Duck/Vietnam/Ca_Mau/498/2006	EPI2035456	2006-12-19	CSIRO Australian Animal Health Laboratory	WHO Collaborating Centre for Reference and Research on Influenza
A/Duck/Vietnam/Ca_Mau/498a/2006	EPI2035459	2006-12-19	CSIRO Australian Animal Health Laboratory	WHO Collaborating Centre for Reference and Research on Influenza
A/Muscovy_Duck/Vietnam/Ben_Tre/342/2006	EPI2035507	2006-07-21	CSIRO Australian Animal Health Laboratory	WHO Collaborating Centre for Reference and Research on Influenza
A/Chicken/Cambodia/71-LC1/2007	EPI2035271	2007-04-09	CSIRO Australian Animal Health Laboratory	WHO Collaborating Centre for Reference and Research on Influenza
A/Chicken/Cambodia/71-LC4/2007	EPI2035274	2007-04-09	CSIRO Australian Animal Health Laboratory	WHO Collaborating Centre for Reference and Research on Influenza
A/Duck/Cambodia/72/2007	EPI2035445	2007-04-10	CSIRO Australian Animal Health Laboratory	WHO Collaborating Centre for Reference and Research on Influenza
A/chicken/Vietnam/NCVD-380/2009	EPI284431	2009	National Centre of Veterinary Diagnostics	Centers for Disease Control and Prevention	Davis,Todd; Rivailler,Pierre; Nguyen,Tung
A/chicken/Vietnam/NCVD-425/2009	EPI347287	2009-02-20	National Institute of Hygiene and Epidemiology	Centers for Disease Control and Prevention	Davis,Todd; Rivailler,Pierre; Nguyen,Tung
A/duck/Vietnam/NCVD-362/2009	EPI284527	2009	National Centre of Veterinary Diagnostics	Centers for Disease Control and Prevention	Davis,Todd; Rivailler,Pierre; Nguyen,Tung
A/duck/Vietnam/NCVD-368/2009	EPI284523	2009	National Centre of Veterinary Diagnostics	Centers for Disease Control and Prevention	Davis,Todd; Rivailler,Pierre; Nguyen,Tung
A/duck/Vietnam/NCVD-361/2009	EPI284520	2009	National Centre of Veterinary Diagnostics	Centers for Disease Control and Prevention	Davis,Todd; Rivailler,Pierre; Nguyen,Tung
A/duck/Vietnam/NCVD-371/2009	EPI284518	2009	National Centre of Veterinary Diagnostics	Centers for Disease Control and Prevention	Davis,Todd; Rivailler,Pierre; Nguyen,Tung
A/duck/Vietnam/NCVD-366/2009	EPI284521	2009	National Centre of Veterinary Diagnostics	Centers for Disease Control and Prevention	Davis,Todd; Rivailler,Pierre; Nguyen,Tung
A/chicken/Vietnam/NCVD-369/2009	EPI284433	2009	National Centre of Veterinary Diagnostics	Centers for Disease Control and Prevention	Davis,Todd; Rivailler,Pierre; Nguyen,Tung
A/duck/Vietnam/NCVD-364/2009	EPI284529	2009	National Centre of Veterinary Diagnostics	Centers for Disease Control and Prevention	Davis,Todd; Rivailler,Pierre; Nguyen,Tung
A/duck/Vietnam/NCVD-365/2009	EPI284530	2009	National Centre of Veterinary Diagnostics	Centers for Disease Control and Prevention	Davis,Todd; Rivailler,Pierre; Nguyen,Tung
A/chicken/Vietnam/NCVD-117/2008	EPI622514	2008			Pantin-Jackwood,M.J.; Spackman,E.; Suarez,D.L.; Wasilenko,J.; Sarmento,L.; Shepherd,E.; Smith,D.; Lee,S.; Lone,N.A.
A/duck/Vietnam/NCVD-101/2008	EPI284551	2008-05	National Centre of Veterinary Diagnostics	Centers for Disease Control and Prevention	Davis,Todd; Rivailler,Pierre; Nguyen,Tung
A/duck/Vietnam/NCVD-010/2008	EPI284580	2008	National Centre of Veterinary Diagnostics	Centers for Disease Control and Prevention	Davis,Todd; Rivailler,Pierre; Nguyen,Tung
A/duck/Vietnam/NCVD-011/2008	EPI284581	2008	National Centre of Veterinary Diagnostics	Centers for Disease Control and Prevention	Davis,Todd; Rivailler,Pierre; Nguyen,Tung
A/duck/Vietnam/NCVD-363/2009	EPI284528	2009	National Centre of Veterinary Diagnostics	Centers for Disease Control and Prevention	Davis,Todd; Rivailler,Pierre; Nguyen,Tung
A/duck/Vietnam/NCVD-118/2008	EPI284536	2008-12	National Centre of Veterinary Diagnostics	Centers for Disease Control and Prevention	Davis,Todd; Rivailler,Pierre; Nguyen,Tung
A/duck/Vietnam/NCVD-103/2008	EPI284552	2008-05	National Centre of Veterinary Diagnostics	Centers for Disease Control and Prevention	Davis,Todd; Rivailler,Pierre; Nguyen,Tung
A/muscovy_duck/Vietnam/NCVD-426/2009	EPI347288	2009-10-11	National Institute of Hygiene and Epidemiology	Centers for Disease Control and Prevention	Davis,Todd; Rivailler,Pierre; Nguyen,Tung
A/chicken/Vietnam/NCVD-427/2010	EPI347289	2010-02-23	National Institute of Hygiene and Epidemiology	Centers for Disease Control and Prevention	Davis,Todd; Rivailler,Pierre; Nguyen,Tung
A/chicken/Vietnam/NCVD-428/2010	EPI347290	2010-02-25	National Institute of Hygiene and Epidemiology	Centers for Disease Control and Prevention	Davis,Todd; Rivailler,Pierre; Nguyen,Tung
A/chicken/Vietnam/NCVD-429/2010	EPI347291	2010-02-25	National Institute of Hygiene and Epidemiology	Centers for Disease Control and Prevention	Davis,Todd; Rivailler,Pierre; Nguyen,Tung
A/duck/Vietnam/NCVD-430/2010	EPI347292	2010-03-04	National Institute of Hygiene and Epidemiology	Centers for Disease Control and Prevention	Davis,Todd; Rivailler,Pierre; Nguyen,Tung
A/Vietnam/HN31673/2009	EPI460337	2009-03-12	National Institute of Hygiene and Epidemiology	Centers for Disease Control and Prevention
A/duck/Vietnam/NCVD-372/2009	EPI284535	2009	National Centre of Veterinary Diagnostics	Centers for Disease Control and Prevention	Davis,Todd; Rivailler,Pierre; Nguyen,Tung
A/chicken/Vietnam/NCVD-387/2009	EPI284435	2009	National Centre of Veterinary Diagnostics	Centers for Disease Control and Prevention	Davis,Todd; Rivailler,Pierre; Nguyen,Tung
A/duck/Vietnam/NCVD-360/2009	EPI284519	2009	National Centre of Veterinary Diagnostics	Centers for Disease Control and Prevention	Davis,Todd; Rivailler,Pierre; Nguyen,Tung
A/duck/Vietnam/NCVD-367/2009	EPI284522	2009	National Centre of Veterinary Diagnostics	Centers for Disease Control and Prevention	Davis,Todd; Rivailler,Pierre; Nguyen,Tung
A/duck/Vietnam/NCVD-784/2010	EPI424752	2010-10-29	National Centre of Veterinary Diagnostics	Centers for Disease Control and Prevention
A/chicken/Vietnam/NCVD-881/2011	EPI424808	2011-06-15	National Centre of Veterinary Diagnostics	Centers for Disease Control and Prevention
A/duck/Vietnam/NCVD-827/2011	EPI425096	2011-04-03	National Centre of Veterinary Diagnostics	Centers for Disease Control and Prevention
A/chicken/Vietnam/NCVD-776/2011	EPI425072	2011-02-25	National Centre of Veterinary Diagnostics	Centers for Disease Control and Prevention
A/chicken/Vietnam/NCVD-777/2011	EPI425512	2011-02-25	National Centre of Veterinary Diagnostics	Centers for Disease Control and Prevention
A/chicken/Vietnam/NCVD-876/2011	EPI424792	2011-06-15	National Centre of Veterinary Diagnostics	Centers for Disease Control and Prevention
A/chicken/Vietnam/NCVD-1224/2012	EPI425264	2012-01-06	National Centre of Veterinary Diagnostics	Centers for Disease Control and Prevention
A/chicken/Vietnam/NCVD-1225/2012	EPI425360	2012-01-06	National Centre of Veterinary Diagnostics	Centers for Disease Control and Prevention
A/chicken/Vietnam/NCVD-779/2011	EPI425088	2011-06-15	National Centre of Veterinary Diagnostics	Centers for Disease Control and Prevention
A/chicken/Vietnam/NCVD-882/2011	EPI425584	2011-06-15	National Centre of Veterinary Diagnostics	Centers for Disease Control and Prevention
A/chicken/Vietnam/NCVD-880/2011	EPI424800	2011-06-15	National Centre of Veterinary Diagnostics	Centers for Disease Control and Prevention
A/duck/Vietnam/NCVD-1280/2012	EPI425464	2012-02-20	National Centre of Veterinary Diagnostics	Centers for Disease Control and Prevention
A/chicken/Vietnam/NCVD-879/2011	EPI425576	2011-06-15	National Centre of Veterinary Diagnostics	Centers for Disease Control and Prevention
A/Vietnam/C076H/2012	EPI639606	2012-02-23	Pasteur Institute, Influenza Laboratory	Centers for Disease Control and Prevention
A/chicken/Vietnam/NCVD-775/2011	EPI425480	2011-02-25	National Centre of Veterinary Diagnostics	Centers for Disease Control and Prevention
A/chicken/Vietnam/NCVD-780/2011	EPI425520	2011-06-15	National Centre of Veterinary Diagnostics	Centers for Disease Control and Prevention
A/chicken/Vietnam/NCVD-883/2011	EPI425592	2011-06-15	National Centre of Veterinary Diagnostics	Centers for Disease Control and Prevention
A/chicken/Vietnam/NCVD-878/2011	EPI424354	2011-06-15	National Centre of Veterinary Diagnostics	Centers for Disease Control and Prevention
A/chicken/Vietnam/NCVD-1277/2012	EPI424760	2012-02-20	National Centre of Veterinary Diagnostics	Centers for Disease Control and Prevention
A/duck/Vietnam/NCVD-1276/2012	EPI425456	2012-02-20	National Centre of Veterinary Diagnostics	Centers for Disease Control and Prevention
A/duck/Vietnam/NCVD-1279/2012	EPI425120	2012-02-20	National Centre of Veterinary Diagnostics	Centers for Disease Control and Prevention
A/chicken/Vietnam/NCVD-1189/2012	EPI425192	2012-02-04	National Centre of Veterinary Diagnostics	Centers for Disease Control and Prevention
A/chicken/Vietnam/NCVD-1192/2012	EPI425208	2012-02-04	National Centre of Veterinary Diagnostics	Centers for Disease Control and Prevention
A/chicken/Vietnam/NCVD-1188/2012	EPI425664	2012-02-04	National Centre of Veterinary Diagnostics	Centers for Disease Control and Prevention
A/Vietnam/VP12-3/2012	EPI460329	2012-01-14	Pasteur Institute, Influenza Laboratory	Centers for Disease Control and Prevention
A/chicken/Vietnam/NCVD-1148/2011	EPI425835	2011-10-31	National Centre of Veterinary Diagnostics	Centers for Disease Control and Prevention
A/Cambodia/X0810301/2013	EPI531306	2013-08-09			Rith,S.; Horm,S.V.; Buchy,P.
A/environment/Cambodia/C1228W39M3/2013	EPI497946	2013-09-24	Institut Pasteur du Cambodia	Institut Pasteur du Cambodia	Horm, S-V; Rith, S; Buchy, P.
A/chicken/Cambodia/828W25M1/2013	EPI497942	2013-06-19	Institut Pasteur du Cambodia	Institut Pasteur du Cambodia	Horm, S-V; Rith, S; Buchy, P.
A/Vietnam/VP13-28H/2013	EPI624930	2013-04-04	Pasteur Institute of Ho Chi Minh City	National Institute of Infectious Diseases (NIID)	Ikuyo, Takayama; Nguyen Trung, Hieu; Masayuki, Shirakura; Mina, Nakauchi; Seiichiro, Fujisaki; Hitoshi, Takahashi; Shiho, Nagata; Nguyen Thanh, Long; Takato, Odagiri; Masato, Tashiro; Tsutomu, Kageyama
A/Vietnam/VP39/2013	EPI639614	2013-11-15	Pasteur Institute, Influenza Laboratory	Centers for Disease Control and Prevention
A/duck/Cambodia/46W2M4/2013	EPI485592	2013-01-09	Institut Pasteur du Cambodia	Institut Pasteur du Cambodia	Rith, S.; Horm, SV.; Buchy, P.
A/duck/Cambodia/261W7M2/2013	EPI485596	2013-02-12	Institut Pasteur du Cambodia	Institut Pasteur du Cambodia	Rith, S.; Horm, SV.; Buchy, P.
A/environment/Cambodia/E866W27M1/2013	EPI589011	2013-07-04	Institut Pasteur du Cambodia	Institut Pasteur du Cambodia
A/environment/Cambodia/E842W25M3/2013	EPI588996	2013-06-18	Institut Pasteur du Cambodia	Institut Pasteur du Cambodia	Horm, S-V; Rith, S; Buchy, P.
A/Cambodia/X1030304/2013	EPI497961	2013-10-25	Institut Pasteur du Cambodia	Institut Pasteur du Cambodia	Horm, S-V; Rith, S; Buchy, P.
A/Cambodia/X0125302/2013	EPI485581	2013-01-25	Institut Pasteur du Cambodia	Institut Pasteur du Cambodia	Rith, S.; Horm, SV.; Buchy, P.
A/environment/Cambodia/E846W25M3/2013	EPI589004	2013-06-18	Institut Pasteur du Cambodia	Institut Pasteur du Cambodia	Horm, S-V; Rith, S; Buchy, P.
A/environment/Cambodia/E990W31M3/2013	EPI589116	2013-07-31	Institut Pasteur du Cambodia	Institut Pasteur du Cambodia	Horm, S-V; Rith, S; Buchy, P.
A/duck/Cambodia/587W16M1/2013	EPI587508	2013-04-16	Institut Pasteur du Cambodia	Institut Pasteur du Cambodia	Horm, S-V; Rith, S; Buchy, P.
A/environment/Cambodia/E1144W37M4/2013	EPI589140	2013-09-12	Institut Pasteur du Cambodia	Institut Pasteur du Cambodia	Horm, S-V; Rith, S; Buchy, P.
A/Cambodia/X1108306/2013	EPI537675	2013-11-08	Institut Pasteur du Cambodia	Institut Pasteur du Cambodia	Horm, S-V; Rith, S; Buchy, P.
A/environment/Cambodia/E938W29M3/2013	EPI589108	2013-07-07	Institut Pasteur du Cambodia	Institut Pasteur du Cambodia	Horm, S-V; Rith, S; Buchy, P.
A/Cambodia/Y0314301/2014	EPI957382	2014-03-06	Institut Pasteur du Cambodia	Institut Pasteur du Cambodia	Horm, S-V; Dussart,P
A/Cambodia/X1107305/2013	EPI537657	2013-11-07	Institut Pasteur du Cambodia	Institut Pasteur du Cambodia	Horm, S-V; Rith, S; Buchy, P.
A/duck/Cambodia/202W6M1/2013	EPI485594	2013-02-04	Institut Pasteur du Cambodia	Institut Pasteur du Cambodia	Rith, S.; Horm, SV.; Buchy, P.
A/Vietnam/14012902/2014	EPI624922	2014-01-28	Pasteur Institute of Ho Chi Minh City	National Institute of Infectious Diseases (NIID)	Ikuyo, Takayama; Nguyen Trung, Hieu; Masayuki, Shirakura; Mina, Nakauchi; Seiichiro, Fujisaki; Hitoshi, Takahashi; Shiho, Nagata; Nguyen Thanh, Long; Takato, Odagiri; Masato, Tashiro; Tsutomu, Kageyama
A/Cambodia/X0121311/2013	EPI537654	2013-01-22	Institut Pasteur du Cambodia	Institut Pasteur du Cambodia	Horm, S-V; Rith, S; Buchy, P.
A/Cambodia/X0128304/2013	EPI537655	2013-01-27	Institut Pasteur du Cambodia	Institut Pasteur du Cambodia	Horm, S-V; Rith, S; Buchy, P.
A/duck/Cambodia/1295W40M4/2013	EPI497957	2013-10-02	Institut Pasteur du Cambodia	Institut Pasteur du Cambodia	Horm, S-V; Rith, S; Buchy, P.
A/environment/Cambodia/E878W27M2/2013	EPI589020	2013-07-04	Institut Pasteur du Cambodia	Institut Pasteur du Cambodia	Horm, S-V; Rith, S; Buchy, P.
A/environment/Cambodia/E1396W44M1/2013	EPI589179	2013-10-30	Institut Pasteur du Cambodia	Institut Pasteur du Cambodia	Horm, S-V; Rith, S; Buchy, P.
A/environment/Cambodia/E1240W39M4/2013	EPI499474	2013-09-23	Institut Pasteur du Cambodia	Institut Pasteur du Cambodia	Horm, S-V; Rith, S; Buchy, P.
A/Cambodia/Y0304301/2014	EPI956090	2014-03-02	Institut Pasteur du Cambodia	Institut Pasteur du Cambodia	Horm, S-V; Dussart,P
A/Cambodia/Y0307302/2014	EPI956106	2014-03-06	Institut Pasteur du Cambodia	Institut Pasteur du Cambodia	Horm, S-V; Dussart,P
A/Cambodia/Y0305306/2014	EPI956098	2014-03-05	Institut Pasteur du Cambodia	Institut Pasteur du Cambodia	Horm, S-V; Dussart,P
A/environment/Cambodia/E772W23M1/2013	EPI587514	2013-06-03	Institut Pasteur du Cambodia	Institut Pasteur du Cambodia	Horm, S-V; Rith, S; Buchy, P.
A/Cambodia/Y0203301/2014	EPI942317	2014-01-30	Institut Pasteur du Cambodia	Institut Pasteur du Cambodia	Horm, S-V; Dussart,P
A/Cambodia/Y0214301/2014	EPI954449	2014-02-12	Institut Pasteur du Cambodia	Institut Pasteur du Cambodia	Horm, S-V; Dussart,P
A/Cambodia/Y0208301/2014	EPI954435	2014-02-07	Institut Pasteur du Cambodia	Institut Pasteur du Cambodia	Horm, S-V; Dussart,P
A/environment/Cambodia/E1106W37M1/2013	EPI589133	2013-09-09	Institut Pasteur du Cambodia	Institut Pasteur du Cambodia	Horm, S-V; Rith, S; Buchy, P.
A/Environment/Hong_Kong/437/1999	EPI2035802	1999	CSIRO Australian Animal Health Laboratory	WHO Collaborating Centre for Reference and Research on Influenza
A/Chicken/Anhui/39/2004	EPI164747	2004	Harbin Veterinary Research Institute (CAAS)	Harbin Veterinary Research Institute (CAAS)
A/Chicken/Myanmar/06-01001-1B/2006	EPI1989697	2005-09-16	CSIRO Australian Animal Health Laboratory	WHO Collaborating Centre for Reference and Research on Influenza
A/chicken/Hyogo/855/1/2004	EPI993075	2004	National Institute of Animal Health	National Institute of Animal Health	Junki, M
A/crow/Kyoto/907/2004	EPI993043	2004	National Institute of Animal Health	National Institute of Animal Health	Junki, M
A/crow/Kyoto/70/2004	EPI993171	2004	National Institute of Animal Health	National Institute of Animal Health	Junki, M
A/crow/Kyoto/36/2004	EPI993163	2004	National Institute of Animal Health	National Institute of Animal Health	Junki, M
A/chicken/Hyogo/855/2/2004	EPI993059	2004	National Institute of Animal Health	National Institute of Animal Health	Junki, M
A/crow/Osaka/1660/2004	EPI993107	2004	National Institute of Animal Health	National Institute of Animal Health	Junki, M
A/Chicken/Jiangxi/25/2004	EPI164731	2004	Harbin Veterinary Research Institute (CAAS)	Harbin Veterinary Research Institute (CAAS)
A/Xinjiang/1/2006	EPI181303	2006-07-02
A/chicken/Volgograd/236/06	EPI210009	2006-03	Federal Centre for Animal Health (ARRIAH)	Istituto Zooprofilattico Sperimentale Delle Venezie
A/chicken/Krasnodar/199/06	EPI210043	2006-03	Federal Centre for Animal Health (ARRIAH)	Istituto Zooprofilattico Sperimentale Delle Venezie
A/chicken/Adygea/203/06	EPI210057	2006-03	Federal Centre for Animal Health (ARRIAH)	Istituto Zooprofilattico Sperimentale Delle Venezie
A/chicken/Miyazaki/H358/2007	EPI993091	2007	National Institute of Animal Health	National Institute of Animal Health	Junki, M
A/chicken/Miyazaki/K11/2007	EPI993187	2007	National Institute of Animal Health	National Institute of Animal Health	Junki, M
A/chicken/Okayama/T6/2007	EPI993179	2007	National Institute of Animal Health	National Institute of Animal Health	Junki, M
A/chicken/Miyazaki/S749/2007	EPI993067	2007	National Institute of Animal Health	National Institute of Animal Health	Junki, M
A/goosander/Poland/502-137V08/2006	EPI156813	2006-03-11		National Veterinary Research Institut Poland, PIWet-PIB
A/swan/Poland/305-135V08/2006	EPI156789	2006-03-04		National Veterinary Research Institut Poland, PIWet-PIB
A/hawk/Poland/937-138V08/2006	EPI156829	2006-03-24		National Veterinary Research Institut Poland, PIWet-PIB
A/swan/Poland/1242-139V08/2006	EPI156837	2006-04-03		National Veterinary Research Institut Poland, PIWet-PIB
A/Common_Buzzard/Berlin/1/2006	EPI346566	2006	Robert Koch Institute Nationales Referenzzentrum f√ºr Influenza	Robert Koch Institute Nationales Referenzzentrum f√ºr Influenza	Schweiger, Brunhilde; Z√∂hner, Andrea; Wolff, Thorsten
A/Cygnus_olor/Croatia/1422/2006	EPI2002648	2006-03-28	Croatian Veterinary Institute, Poultry Centre	Croatian Veterinary Institute	Saviƒá, Vladimir
A/swan/Poland/467-136V08/2006	EPI156821	2006-03-10		National Veterinary Research Institut Poland, PIWet-PIB
A/Pigeon/Turkey-Kars/09rs2841-7/2005	EPI293896	2005-12-09	Istituto Zooprofilattico Sperimentale Delle Venezie	Istituto Zooprofilattico Sperimentale Delle Venezie	Schivo,A.; Valastro,V.; Monne,I.; Coven,F.; Fusaro,A.; Dakman,A.; Akcadag,B.; Salviato,A.; DeBattisti,C.; Capua,I.; Cattoli,G.
A/Chicken/Turkey-Siirt/09rs2841-56/2006	EPI305558	2006-01-23	Istituto Zooprofilattico Sperimentale Delle Venezie	Istituto Zooprofilattico Sperimentale Delle Venezie	Schivo,A.; Valastro,V.; Monne,I.; Coven,F.; Fusaro,A.; Dakman,A.; Akcadag,B.; Salviato,A.; DeBattisti,C.; Capua,I.; Cattoli,G.
A/Pigeon/Turkey-Bitlis/09rs2841-11/2006	EPI305609	2006-01-06	Istituto Zooprofilattico Sperimentale Delle Venezie	Istituto Zooprofilattico Sperimentale Delle Venezie	Schivo,A.; Valastro,V.; Monne,I.; Coven,F.; Fusaro,A.; Dakman,A.; Akcadag,B.; Salviato,A.; DeBattisti,C.; Capua,I.; Cattoli,G.
A/Goose/Turkey-Agri/09rs2841-17/2006	EPI305543	2006-01-06	Istituto Zooprofilattico Sperimentale Delle Venezie	Istituto Zooprofilattico Sperimentale Delle Venezie	Schivo,A.; Valastro,V.; Monne,I.; Coven,F.; Fusaro,A.; Dakman,A.; Akcadag,B.; Salviato,A.; DeBattisti,C.; Capua,I.; Cattoli,G.
A/Chicken/Turkey-Mus/09rs2841-65/2006	EPI305561	2006-01-27	Istituto Zooprofilattico Sperimentale Delle Venezie	Istituto Zooprofilattico Sperimentale Delle Venezie	Schivo,A.; Valastro,V.; Monne,I.; Coven,F.; Fusaro,A.; Dakman,A.; Akcadag,B.; Salviato,A.; DeBattisti,C.; Capua,I.; Cattoli,G.
A/Chicken/Turkey-Erzurum/09rs2841-25/2006	EPI305548	2006-01-07	Istituto Zooprofilattico Sperimentale Delle Venezie	Istituto Zooprofilattico Sperimentale Delle Venezie	Schivo,A.; Valastro,V.; Monne,I.; Coven,F.; Fusaro,A.; Dakman,A.; Akcadag,B.; Salviato,A.; DeBattisti,C.; Capua,I.; Cattoli,G.
A/Chicken/Turkey-Agri/09rs2841-10/2005	EPI305540	2005-12-11	Istituto Zooprofilattico Sperimentale Delle Venezie	Istituto Zooprofilattico Sperimentale Delle Venezie	Schivo,A.; Valastro,V.; Monne,I.; Coven,F.; Fusaro,A.; Dakman,A.; Akcadag,B.; Salviato,A.; DeBattisti,C.; Capua,I.; Cattoli,G.
A/Owl/Turkey-Tunceli/09rs2841-102/2006	EPI305615	2006-01-31	Istituto Zooprofilattico Sperimentale Delle Venezie	Istituto Zooprofilattico Sperimentale Delle Venezie	Schivo,A.; Valastro,V.; Monne,I.; Coven,F.; Fusaro,A.; Dakman,A.; Akcadag,B.; Salviato,A.; DeBattisti,C.; Capua,I.; Cattoli,G.
A/Chicken/Turkey-Mus/09rs2841-50/2006	EPI293920	2006-01-23	Istituto Zooprofilattico Sperimentale Delle Venezie	Istituto Zooprofilattico Sperimentale Delle Venezie	Schivo,A.; Valastro,V.; Monne,I.; Coven,F.; Fusaro,A.; Dakman,A.; Akcadag,B.; Salviato,A.; DeBattisti,C.; Capua,I.; Cattoli,G.
A/Turkey/Turkey/Batman/09rs2841-120/2006	EPI305593	2006-03-09	Istituto Zooprofilattico Sperimentale Delle Venezie	Istituto Zooprofilattico Sperimentale Delle Venezie	Schivo,A.; Valastro,V.; Monne,I.; Coven,F.; Fusaro,A.; Dakman,A.; Akcadag,B.; Salviato,A.; DeBattisti,C.; Capua,I.; Cattoli,G.
A/Chicken/Turkey-Batman/09rs2841-69/2006	EPI305563	2006-01-26	Istituto Zooprofilattico Sperimentale Delle Venezie	Istituto Zooprofilattico Sperimentale Delle Venezie	Schivo,A.; Valastro,V.; Monne,I.; Coven,F.; Fusaro,A.; Dakman,A.; Akcadag,B.; Salviato,A.; DeBattisti,C.; Capua,I.; Cattoli,G.
A/Chicken/Turkey-Van/09rs2841-79/2006	EPI305568	2006-01-27	Istituto Zooprofilattico Sperimentale Delle Venezie	Istituto Zooprofilattico Sperimentale Delle Venezie	Schivo,A.; Valastro,V.; Monne,I.; Coven,F.; Fusaro,A.; Dakman,A.; Akcadag,B.; Salviato,A.; DeBattisti,C.; Capua,I.; Cattoli,G.
A/Chicken/Turkey-Igdir/09rs2841-14/2006	EPI305542	2006-01-04	Istituto Zooprofilattico Sperimentale Delle Venezie	Istituto Zooprofilattico Sperimentale Delle Venezie	Schivo,A.; Valastro,V.; Monne,I.; Coven,F.; Fusaro,A.; Dakman,A.; Akcadag,B.; Salviato,A.; DeBattisti,C.; Capua,I.; Cattoli,G.
A/Pigeon/Turkey-Karabuk/09rs2841-61/2006	EPI305612	2006-01-23	Istituto Zooprofilattico Sperimentale Delle Venezie	Istituto Zooprofilattico Sperimentale Delle Venezie	Schivo,A.; Valastro,V.; Monne,I.; Coven,F.; Fusaro,A.; Dakman,A.; Akcadag,B.; Salviato,A.; DeBattisti,C.; Capua,I.; Cattoli,G.
A/Chicken/Turkey-Yozgat/09rs2841-26/2006	EPI305549	2006-01-07	Istituto Zooprofilattico Sperimentale Delle Venezie	Istituto Zooprofilattico Sperimentale Delle Venezie	Schivo,A.; Valastro,V.; Monne,I.; Coven,F.; Fusaro,A.; Dakman,A.; Akcadag,B.; Salviato,A.; DeBattisti,C.; Capua,I.; Cattoli,G.
A/Turkey/12/2006	EPI118798	2006
A/Turkey/15/2006	EPI118814	2006
A/Pigeon/Turkey-Agri/09rs2841-8/2005	EPI293904	2005-12-10	Istituto Zooprofilattico Sperimentale Delle Venezie	Istituto Zooprofilattico Sperimentale Delle Venezie	Schivo,A.; Valastro,V.; Monne,I.; Coven,F.; Fusaro,A.; Dakman,A.; Akcadag,B.; Salviato,A.; DeBattisti,C.; Capua,I.; Cattoli,G.
A/Chicken/Turkey-Agri/09rs2841-22/2006	EPI305546	2006-01-07	Istituto Zooprofilattico Sperimentale Delle Venezie	Istituto Zooprofilattico Sperimentale Delle Venezie	Schivo,A.; Valastro,V.; Monne,I.; Coven,F.; Fusaro,A.; Dakman,A.; Akcadag,B.; Salviato,A.; DeBattisti,C.; Capua,I.; Cattoli,G.
A/Chicken/Turkey-Yozgat/09rs2841-35/2006	EPI305552	2006-01-12	Istituto Zooprofilattico Sperimentale Delle Venezie	Istituto Zooprofilattico Sperimentale Delle Venezie	Schivo,A.; Valastro,V.; Monne,I.; Coven,F.; Fusaro,A.; Dakman,A.; Akcadag,B.; Salviato,A.; DeBattisti,C.; Capua,I.; Cattoli,G.
A/Chicken/Turkey-Diyarbakir/09rs2841-77/2006	EPI305566	2006-01-26	Istituto Zooprofilattico Sperimentale Delle Venezie	Istituto Zooprofilattico Sperimentale Delle Venezie	Schivo,A.; Valastro,V.; Monne,I.; Coven,F.; Fusaro,A.; Dakman,A.; Akcadag,B.; Salviato,A.; DeBattisti,C.; Capua,I.; Cattoli,G.
A/Chicken/Turkey-Malatya/09rs2841-89/2006	EPI305577	2006-02-14	Istituto Zooprofilattico Sperimentale Delle Venezie	Istituto Zooprofilattico Sperimentale Delle Venezie	Schivo,A.; Valastro,V.; Monne,I.; Coven,F.; Fusaro,A.; Dakman,A.; Akcadag,B.; Salviato,A.; DeBattisti,C.; Capua,I.; Cattoli,G.
A/Chicken/Turkey-Mus/09rs2841-94/2006	EPI305580	2006-02-14	Istituto Zooprofilattico Sperimentale Delle Venezie	Istituto Zooprofilattico Sperimentale Delle Venezie	Schivo,A.; Valastro,V.; Monne,I.; Coven,F.; Fusaro,A.; Dakman,A.; Akcadag,B.; Salviato,A.; DeBattisti,C.; Capua,I.; Cattoli,G.
A/Chicken/Turkey-Batman/09rs2841-71/2006	EPI293936	2006-01-26	Istituto Zooprofilattico Sperimentale Delle Venezie	Istituto Zooprofilattico Sperimentale Delle Venezie	Schivo,A.; Valastro,V.; Monne,I.; Coven,F.; Fusaro,A.; Dakman,A.; Akcadag,B.; Salviato,A.; DeBattisti,C.; Capua,I.; Cattoli,G.
A/Chicken/Turkey-Siirt/09rs2841-104/2006	EPI305584	2006-02-21	Istituto Zooprofilattico Sperimentale Delle Venezie	Istituto Zooprofilattico Sperimentale Delle Venezie	Schivo,A.; Valastro,V.; Monne,I.; Coven,F.; Fusaro,A.; Dakman,A.; Akcadag,B.; Salviato,A.; DeBattisti,C.; Capua,I.; Cattoli,G.
A/Chicken/Turkey-Siirt/09rs2841-105/2006	EPI305585	2006-02-14	Istituto Zooprofilattico Sperimentale Delle Venezie	Istituto Zooprofilattico Sperimentale Delle Venezie	Schivo,A.; Valastro,V.; Monne,I.; Coven,F.; Fusaro,A.; Dakman,A.; Akcadag,B.; Salviato,A.; DeBattisti,C.; Capua,I.; Cattoli,G.
A/Chicken/Turkey-Burdur/09rs2841-64/2006	EPI305560	2006-01-27	Istituto Zooprofilattico Sperimentale Delle Venezie	Istituto Zooprofilattico Sperimentale Delle Venezie	Schivo,A.; Valastro,V.; Monne,I.; Coven,F.; Fusaro,A.; Dakman,A.; Akcadag,B.; Salviato,A.; DeBattisti,C.; Capua,I.; Cattoli,G.
A/Chicken/Turkey-Elazig/09rs2841-117/2006	EPI305590	2006-03-16	Istituto Zooprofilattico Sperimentale Delle Venezie	Istituto Zooprofilattico Sperimentale Delle Venezie	Schivo,A.; Valastro,V.; Monne,I.; Coven,F.; Fusaro,A.; Dakman,A.; Akcadag,B.; Salviato,A.; DeBattisti,C.; Capua,I.; Cattoli,G.
A/Chicken/Turkey-Eskisehir/09rs2841-63/2006	EPI305559	2006-01-27	Istituto Zooprofilattico Sperimentale Delle Venezie	Istituto Zooprofilattico Sperimentale Delle Venezie	Schivo,A.; Valastro,V.; Monne,I.; Coven,F.; Fusaro,A.; Dakman,A.; Akcadag,B.; Salviato,A.; DeBattisti,C.; Capua,I.; Cattoli,G.
A/Chicken/Turkey-Malatya/09rs2841-108/2006	EPI305587	2006-01-31	Istituto Zooprofilattico Sperimentale Delle Venezie	Istituto Zooprofilattico Sperimentale Delle Venezie	Schivo,A.; Valastro,V.; Monne,I.; Coven,F.; Fusaro,A.; Dakman,A.; Akcadag,B.; Salviato,A.; DeBattisti,C.; Capua,I.; Cattoli,G.
A/Quail/Turkey-Batman/09rs2841-73/2006	EPI305613	2006-01-27	Istituto Zooprofilattico Sperimentale Delle Venezie	Istituto Zooprofilattico Sperimentale Delle Venezie	Schivo,A.; Valastro,V.; Monne,I.; Coven,F.; Fusaro,A.; Dakman,A.; Akcadag,B.; Salviato,A.; DeBattisti,C.; Capua,I.; Cattoli,G.
A/Chicken/Turkey-Diyarbakir/09rs2841-74/2006	EPI305565	2006-01-26	Istituto Zooprofilattico Sperimentale Delle Venezie	Istituto Zooprofilattico Sperimentale Delle Venezie	Schivo,A.; Valastro,V.; Monne,I.; Coven,F.; Fusaro,A.; Dakman,A.; Akcadag,B.; Salviato,A.; DeBattisti,C.; Capua,I.; Cattoli,G.
A/Chicken/Turkey-Diyarbakir/09rs2841-110/2006	EPI305588	2006-02-08	Istituto Zooprofilattico Sperimentale Delle Venezie	Istituto Zooprofilattico Sperimentale Delle Venezie	Schivo,A.; Valastro,V.; Monne,I.; Coven,F.; Fusaro,A.; Dakman,A.; Akcadag,B.; Salviato,A.; DeBattisti,C.; Capua,I.; Cattoli,G.
A/Chicken/Turkey-Elazig/09rs2841-86/2006	EPI305575	2006-02-14	Istituto Zooprofilattico Sperimentale Delle Venezie	Istituto Zooprofilattico Sperimentale Delle Venezie	Schivo,A.; Valastro,V.; Monne,I.; Coven,F.; Fusaro,A.; Dakman,A.; Akcadag,B.; Salviato,A.; DeBattisti,C.; Capua,I.; Cattoli,G.
A/Chicken/Turkey-Tunceli/09rs2841-101/2006	EPI305582	2006-02-14	Istituto Zooprofilattico Sperimentale Delle Venezie	Istituto Zooprofilattico Sperimentale Delle Venezie	Schivo,A.; Valastro,V.; Monne,I.; Coven,F.; Fusaro,A.; Dakman,A.; Akcadag,B.; Salviato,A.; DeBattisti,C.; Capua,I.; Cattoli,G.
A/Pigeon/Turkey-Mardin/09rs2841-95/2006	EPI305614	2006-02-14	Istituto Zooprofilattico Sperimentale Delle Venezie	Istituto Zooprofilattico Sperimentale Delle Venezie	Schivo,A.; Valastro,V.; Monne,I.; Coven,F.; Fusaro,A.; Dakman,A.; Akcadag,B.; Salviato,A.; DeBattisti,C.; Capua,I.; Cattoli,G.
A/Chicken/Turkey-Mugla/09rs2841-54/2006	EPI305557	2006-01-23	Istituto Zooprofilattico Sperimentale Delle Venezie	Istituto Zooprofilattico Sperimentale Delle Venezie	Schivo,A.; Valastro,V.; Monne,I.; Coven,F.; Fusaro,A.; Dakman,A.; Akcadag,B.; Salviato,A.; DeBattisti,C.; Capua,I.; Cattoli,G.
A/Chicken/Turkey-Malatya/09rs2841-90/2006	EPI305578	2006-01-31	Istituto Zooprofilattico Sperimentale Delle Venezie	Istituto Zooprofilattico Sperimentale Delle Venezie	Schivo,A.; Valastro,V.; Monne,I.; Coven,F.; Fusaro,A.; Dakman,A.; Akcadag,B.; Salviato,A.; DeBattisti,C.; Capua,I.; Cattoli,G.
A/Chicken/Turkey-Mus/09rs2841-51/2006	EPI293928	2006-01-23	Istituto Zooprofilattico Sperimentale Delle Venezie	Istituto Zooprofilattico Sperimentale Delle Venezie	Schivo,A.; Valastro,V.; Monne,I.; Coven,F.; Fusaro,A.; Dakman,A.; Akcadag,B.; Salviato,A.; DeBattisti,C.; Capua,I.; Cattoli,G.
A/Avian/Turkey-Erzurum/09rs2841-46/2006	EPI305555	2006-01-23	Istituto Zooprofilattico Sperimentale Delle Venezie	Istituto Zooprofilattico Sperimentale Delle Venezie	Schivo,A.; Valastro,V.; Monne,I.; Coven,F.; Fusaro,A.; Dakman,A.; Akcadag,B.; Salviato,A.; DeBattisti,C.; Capua,I.; Cattoli,G.
A/Goose/Turkey-Erzurum/09rs2841-24/2006	EPI305547	2006-01-07	Istituto Zooprofilattico Sperimentale Delle Venezie	Istituto Zooprofilattico Sperimentale Delle Venezie	Schivo,A.; Valastro,V.; Monne,I.; Coven,F.; Fusaro,A.; Dakman,A.; Akcadag,B.; Salviato,A.; DeBattisti,C.; Capua,I.; Cattoli,G.
A/Pigeon/Turkey-Aydin/09rs2841-40/2006	EPI305611	2006-01-12	Istituto Zooprofilattico Sperimentale Delle Venezie	Istituto Zooprofilattico Sperimentale Delle Venezie	Schivo,A.; Valastro,V.; Monne,I.; Coven,F.; Fusaro,A.; Dakman,A.; Akcadag,B.; Salviato,A.; DeBattisti,C.; Capua,I.; Cattoli,G.
A/Duck/Turkey-Aydin/09rs2841-34/2006	EPI305551	2006-01-12	Istituto Zooprofilattico Sperimentale Delle Venezie	Istituto Zooprofilattico Sperimentale Delle Venezie	Schivo,A.; Valastro,V.; Monne,I.; Coven,F.; Fusaro,A.; Dakman,A.; Akcadag,B.; Salviato,A.; DeBattisti,C.; Capua,I.; Cattoli,G.
A/Chicken/Turkey-Elazi/09rs2841-52/2006	EPI305556	2006-01-23	Istituto Zooprofilattico Sperimentale Delle Venezie	Istituto Zooprofilattico Sperimentale Delle Venezie	Schivo,A.; Valastro,V.; Monne,I.; Coven,F.; Fusaro,A.; Dakman,A.; Akcadag,B.; Salviato,A.; DeBattisti,C.; Capua,I.; Cattoli,G.
A/Pigeon/Turkey-Izmir/09rs2841-38/2006	EPI305610	2006-01-23	Istituto Zooprofilattico Sperimentale Delle Venezie	Istituto Zooprofilattico Sperimentale Delle Venezie	Schivo,A.; Valastro,V.; Monne,I.; Coven,F.; Fusaro,A.; Dakman,A.; Akcadag,B.; Salviato,A.; DeBattisti,C.; Capua,I.; Cattoli,G.
A/Chicken/Turkey-Gunushane/09rs2841-41/2006	EPI305553	2006-01-23	Istituto Zooprofilattico Sperimentale Delle Venezie	Istituto Zooprofilattico Sperimentale Delle Venezie	Schivo,A.; Valastro,V.; Monne,I.; Coven,F.; Fusaro,A.; Dakman,A.; Akcadag,B.; Salviato,A.; DeBattisti,C.; Capua,I.; Cattoli,G.
A/Turkey/Turkey/Kars/09rs2841-42/2006	EPI305554	2006-01-23	Istituto Zooprofilattico Sperimentale Delle Venezie	Istituto Zooprofilattico Sperimentale Delle Venezie	Schivo,A.; Valastro,V.; Monne,I.; Coven,F.; Fusaro,A.; Dakman,A.; Akcadag,B.; Salviato,A.; DeBattisti,C.; Capua,I.; Cattoli,G.
A/Duck/Turkey-Igdir/09rs2841-20/2005	EPI305544	2005-12-26	Istituto Zooprofilattico Sperimentale Delle Venezie	Istituto Zooprofilattico Sperimentale Delle Venezie	Schivo,A.; Valastro,V.; Monne,I.; Coven,F.; Fusaro,A.; Dakman,A.; Akcadag,B.; Salviato,A.; DeBattisti,C.; Capua,I.; Cattoli,G.
A/duck/Germany/R854/2008	EPI186118	2008		Friedrich-Loeffler-Institut
A/avian/Togo/3618-10/2007	EPI156752	2007		Istituto Zooprofilattico Sperimentale Delle Venezie
A/chicken/Togo/4106-4/2007	EPI156760	2007		Istituto Zooprofilattico Sperimentale Delle Venezie
A/duck/Saudi_Arabia/6732-7/2007	EPI154509	2007		Istituto Zooprofilattico Sperimentale Delle Venezie
A/chicken/Saudi_Arabia/3489-79/2008	EPI169518	2008		Istituto Zooprofilattico Sperimentale Delle Venezie
A/chicken/Saudi_Arabia/6732-18/2007	EPI154525	2007		Istituto Zooprofilattico Sperimentale Delle Venezie
A/chicken/Saudi_Arabia/3489-75VIR08/2007	EPI169517	2007		Istituto Zooprofilattico Sperimentale Delle Venezie
A/turkey/Saudi_Arabia/3489-70VIR08/2007	EPI169514	2007		Istituto Zooprofilattico Sperimentale Delle Venezie
A/ostrich/Saudi_Arabia/3489-73VIR08/2007	EPI169515	2007		Istituto Zooprofilattico Sperimentale Delle Venezie
A/ostrich/Saudi_Arabia/6732-3/2007	EPI154493	2007		Istituto Zooprofilattico Sperimentale Delle Venezie
A/chicken/Saudi_Arabia/6732-4/2007	EPI154501	2007		Istituto Zooprofilattico Sperimentale Delle Venezie
A/duck/Saudi_Arabia/3489-61VIR08/2007	EPI169513	2007		Istituto Zooprofilattico Sperimentale Delle Venezie
A/chicken/Saudi_Arabia/6732-13/2007	EPI154517	2007		Istituto Zooprofilattico Sperimentale Delle Venezie
A/peacock/Saudi_Arabia/3489-74VIR08/2007	EPI169516	2007		Istituto Zooprofilattico Sperimentale Delle Venezie
A/chicken/Saudi_Arabia/3489-60VIR08/2007	EPI169512	2007		Istituto Zooprofilattico Sperimentale Delle Venezie
A/chicken/Rostov/864/07	EPI210035	2007-12	Federal Centre for Animal Health (ARRIAH)	Istituto Zooprofilattico Sperimentale Delle Venezie
A/Chicken/Turkey-Sanliurfa/09rs2841-80/2006	EPI305569	2006-02-08	Istituto Zooprofilattico Sperimentale Delle Venezie	Istituto Zooprofilattico Sperimentale Delle Venezie	Schivo,A.; Valastro,V.; Monne,I.; Coven,F.; Fusaro,A.; Dakman,A.; Akcadag,B.; Salviato,A.; DeBattisti,C.; Capua,I.; Cattoli,G.
A/chicken/Benin/6693-1/2007	EPI156788	2007-12		Istituto Zooprofilattico Sperimentale Delle Venezie
A/Chicken/Turkey-Bitlis/09rs2841-93/2006	EPI293944	2006-02-14	Istituto Zooprofilattico Sperimentale Delle Venezie	Istituto Zooprofilattico Sperimentale Delle Venezie	Schivo,A.; Valastro,V.; Monne,I.; Coven,F.; Fusaro,A.; Dakman,A.; Akcadag,B.; Salviato,A.; DeBattisti,C.; Capua,I.; Cattoli,G.
A/Chicken/Turkey-Konya/09rs2841-82/2006	EPI305571	2006-02-08	Istituto Zooprofilattico Sperimentale Delle Venezie	Istituto Zooprofilattico Sperimentale Delle Venezie	Schivo,A.; Valastro,V.; Monne,I.; Coven,F.; Fusaro,A.; Dakman,A.; Akcadag,B.; Salviato,A.; DeBattisti,C.; Capua,I.; Cattoli,G.
A/Chicken/Turkey-Adiyaman/09rs2841-115/2006	EPI305589	2006-02-08	Istituto Zooprofilattico Sperimentale Delle Venezie	Istituto Zooprofilattico Sperimentale Delle Venezie	Schivo,A.; Valastro,V.; Monne,I.; Coven,F.; Fusaro,A.; Dakman,A.; Akcadag,B.; Salviato,A.; DeBattisti,C.; Capua,I.; Cattoli,G.
A/Chicken/Turkey-Aksaray/09rs2841-83/2006	EPI305572	2006-02-14	Istituto Zooprofilattico Sperimentale Delle Venezie	Istituto Zooprofilattico Sperimentale Delle Venezie	Schivo,A.; Valastro,V.; Monne,I.; Coven,F.; Fusaro,A.; Dakman,A.; Akcadag,B.; Salviato,A.; DeBattisti,C.; Capua,I.; Cattoli,G.
A/Chicken/Turkey-Manisa/09rs2841-118/2006	EPI305591	2006-02-20	Istituto Zooprofilattico Sperimentale Delle Venezie	Istituto Zooprofilattico Sperimentale Delle Venezie	Schivo,A.; Valastro,V.; Monne,I.; Coven,F.; Fusaro,A.; Dakman,A.; Akcadag,B.; Salviato,A.; DeBattisti,C.; Capua,I.; Cattoli,G.
A/Chicken/Turkey-Izmir/09rs2841-119/2006	EPI305592	2006-02-28	Istituto Zooprofilattico Sperimentale Delle Venezie	Istituto Zooprofilattico Sperimentale Delle Venezie	Schivo,A.; Valastro,V.; Monne,I.; Coven,F.; Fusaro,A.; Dakman,A.; Akcadag,B.; Salviato,A.; DeBattisti,C.; Capua,I.; Cattoli,G.
A/Chicken/Turkey-Ankara/09rs2841-31/2006	EPI305550	2006-01-08	Istituto Zooprofilattico Sperimentale Delle Venezie	Istituto Zooprofilattico Sperimentale Delle Venezie	Schivo,A.; Valastro,V.; Monne,I.; Coven,F.; Fusaro,A.; Dakman,A.; Akcadag,B.; Salviato,A.; DeBattisti,C.; Capua,I.; Cattoli,G.
A/duck/Egypt/452-1VIR07/2006	EPI156731	2007-11		Istituto Zooprofilattico Sperimentale Delle Venezie
A/chicken/Egypt/5169-5/2007	EPI156784	2007-06		Istituto Zooprofilattico Sperimentale Delle Venezie
A/duck/Egypt/5169-4/2007	EPI156776	2007-02		Istituto Zooprofilattico Sperimentale Delle Venezie
A/Cygnus_olor/Croatia/229/2006	EPI2002178	2006-02-15	Croatian Veterinary Institute, Poultry Centre	Croatian Veterinary Institute	Saviƒá, Vladimir
A/Cygnus_olor/Croatia/315/2006	EPI2002313	2006-02-21	Croatian Veterinary Institute, Poultry Centre	Croatian Veterinary Institute	Saviƒá, Vladimir
A/cormorant/Strilkova/Kherson/63/2006	EPI1179657	2006-06	NSC Institute of Experimental and Clinical Veterynary Medicine	Friedrich-Loeffler-Institut	Muzyka,Denys; Rula,Olekandr
A/chicken/Egypt/2628-2/2007	EPI156746	2007-03		Istituto Zooprofilattico Sperimentale Delle Venezie
A/chicken/Egypt/2628-3/2007	EPI156748	2007-03		Istituto Zooprofilattico Sperimentale Delle Venezie
A/chicken/Egypt/2628-4/2007	EPI156750	2007-04		Istituto Zooprofilattico Sperimentale Delle Venezie
A/chicken/Egypt/1709-2/2008	EPI154914	2007		Istituto Zooprofilattico Sperimentale Delle Venezie
A/Chicken/Turkey-Mardin/09rs2841-107/2006	EPI305586	2006-02-08	Istituto Zooprofilattico Sperimentale Delle Venezie	Istituto Zooprofilattico Sperimentale Delle Venezie	Schivo,A.; Valastro,V.; Monne,I.; Coven,F.; Fusaro,A.; Dakman,A.; Akcadag,B.; Salviato,A.; DeBattisti,C.; Capua,I.; Cattoli,G.
A/Egypt/321/2007	EPI173707	2007		Centers for Disease Control and Prevention
A/chicken/Egypt/5169-2/2007	EPI152044	2007		Istituto Zooprofilattico Sperimentale Delle Venezie
A/Egypt/2472-NAMRU3/2008	EPI372659	2008	U.S. Naval Medical Research Unit No.3	Centers for Disease Control and Prevention	Younan, M.; Poh, M.K.; Elassal, E.; Simpson, N.; Jones,J.; ElBadry,M.A.; Naguib, A.;Saied, I.; Kandeel,A.; Cornelius, C.
A/chicken/Egypt/5169-3/2007	EPI156768	2007-06		Istituto Zooprofilattico Sperimentale Delle Venezie
A/duck/Egypt/1709-10/2008	EPI376533	2008		Istituto Zooprofilattico Sperimentale Delle Venezie
A/Chicken/Turkey-Erzurum/09rs2841-21/2006	EPI305545	2006-01-04	Istituto Zooprofilattico Sperimentale Delle Venezie	Istituto Zooprofilattico Sperimentale Delle Venezie	Schivo,A.; Valastro,V.; Monne,I.; Coven,F.; Fusaro,A.; Dakman,A.; Akcadag,B.; Salviato,A.; DeBattisti,C.; Capua,I.; Cattoli,G.
A/Chicken/Turkey-Isparta/09rs2841-37/2006	EPI293912	2006-01-23	Istituto Zooprofilattico Sperimentale Delle Venezie	Istituto Zooprofilattico Sperimentale Delle Venezie	Schivo,A.; Valastro,V.; Monne,I.; Coven,F.; Fusaro,A.; Dakman,A.; Akcadag,B.; Salviato,A.; DeBattisti,C.; Capua,I.; Cattoli,G.
A/Chicken/Aydin/09rs2841-68/2006	EPI305562	2006-01-26	Istituto Zooprofilattico Sperimentale Delle Venezie	Istituto Zooprofilattico Sperimentale Delle Venezie	Schivo,A.; Valastro,V.; Monne,I.; Coven,F.; Fusaro,A.; Dakman,A.; Akcadag,B.; Salviato,A.; DeBattisti,C.; Capua,I.; Cattoli,G.
A/Chicken/Turkey-Konya/09rs2841-85/2006	EPI305574	2006-02-08	Istituto Zooprofilattico Sperimentale Delle Venezie	Istituto Zooprofilattico Sperimentale Delle Venezie	Schivo,A.; Valastro,V.; Monne,I.; Coven,F.; Fusaro,A.; Dakman,A.; Akcadag,B.; Salviato,A.; DeBattisti,C.; Capua,I.; Cattoli,G.
A/great_crested_grebe/Germany/R1406/07	EPI171745	2007
A/chicken/Krasnodar/776/2007	EPI210001	2007-09	Federal Centre for Animal Health (ARRIAH)	Istituto Zooprofilattico Sperimentale Delle Venezie
A/chicken/Poland/38-140V08/2007	EPI156797	2007-12-04		National Veterinary Research Institut Poland, PIWet-PIB
A/buzzard/Poland/MB266B-141V08/2007	EPI156805	2007-12-11		National Veterinary Research Institut Poland, PIWet-PIB
A/Chicken/Turkey-Zonguldak/09rs2842-111/2008	EPI305603	2008-01-15	Istituto Zooprofilattico Sperimentale Delle Venezie	Istituto Zooprofilattico Sperimentale Delle Venezie	Schivo,A.; Valastro,V.; Monne,I.; Coven,F.; Fusaro,A.; Dakman,A.; Akcadag,B.; Salviato,A.; DeBattisti,C.; Capua,I.; Cattoli,G.
A/great_crested_grebe/Sevastopol/11-173/2008	EPI384241	2008			Muzyka,D.; Spackman,E.; Pantin-Jackwood,M.; Steginy,B.; Rula,O.; Shutchenko,P.
A/Chicken/Turkey-Sakarya/09rs2843-2/2008	EPI305606	2008-02-04	Istituto Zooprofilattico Sperimentale Delle Venezie	Istituto Zooprofilattico Sperimentale Delle Venezie	Schivo,A.; Valastro,V.; Monne,I.; Coven,F.; Fusaro,A.; Dakman,A.; Akcadag,B.; Salviato,A.; DeBattisti,C.; Capua,I.; Cattoli,G.
A/Chicken/Turkey-Samsun/09rs2842-113/08	EPI305605	2008-02-15	Istituto Zooprofilattico Sperimentale Delle Venezie	Istituto Zooprofilattico Sperimentale Delle Venezie	Schivo,A.; Valastro,V.; Monne,I.; Coven,F.; Fusaro,A.; Dakman,A.; Akcadag,B.; Salviato,A.; DeBattisti,C.; Capua,I.; Cattoli,G.
A/Chicken/Turkey-Edirne/09rs2843-5/2008	EPI293960	2008-03-14	Istituto Zooprofilattico Sperimentale Delle Venezie	Istituto Zooprofilattico Sperimentale Delle Venezie	Schivo,A.; Valastro,V.; Monne,I.; Coven,F.; Fusaro,A.; Dakman,A.; Akcadag,B.; Salviato,A.; DeBattisti,C.; Capua,I.; Cattoli,G.
A/Chicken/Turkey-Zonguldak/09rs2842-112/2008	EPI305604	2008-01-15	Istituto Zooprofilattico Sperimentale Delle Venezie	Istituto Zooprofilattico Sperimentale Delle Venezie	Schivo,A.; Valastro,V.; Monne,I.; Coven,F.; Fusaro,A.; Dakman,A.; Akcadag,B.; Salviato,A.; DeBattisti,C.; Capua,I.; Cattoli,G.
A/Chicken/Turkey-Sakarya/09rs2843-3/2008	EPI305607	2008-02-04	Istituto Zooprofilattico Sperimentale Delle Venezie	Istituto Zooprofilattico Sperimentale Delle Venezie	Schivo,A.; Valastro,V.; Monne,I.; Coven,F.; Fusaro,A.; Dakman,A.; Akcadag,B.; Salviato,A.; DeBattisti,C.; Capua,I.; Cattoli,G.
A/Chicken/Turkey-Sakarya/09rs2843-4/2008	EPI305608	2008-02-07	Istituto Zooprofilattico Sperimentale Delle Venezie	Istituto Zooprofilattico Sperimentale Delle Venezie	Schivo,A.; Valastro,V.; Monne,I.; Coven,F.; Fusaro,A.; Dakman,A.; Akcadag,B.; Salviato,A.; DeBattisti,C.; Capua,I.; Cattoli,G.
A/duck/Nigeria/3724-2/2008	EPI161702	2008		Istituto Zooprofilattico Sperimentale Delle Venezie
A/Chicken/Turkey-Batman/09rs2842-92/2007	EPI293952	2007-02	Istituto Zooprofilattico Sperimentale Delle Venezie	Istituto Zooprofilattico Sperimentale Delle Venezie	Schivo,A.; Valastro,V.; Monne,I.; Coven,F.; Fusaro,A.; Dakman,A.; Akcadag,B.; Salviato,A.; DeBattisti,C.; Capua,I.; Cattoli,G.
A/Chicken/Turkey-Batman/09rs2842-90/2007	EPI305594	2007-02-15	Istituto Zooprofilattico Sperimentale Delle Venezie	Istituto Zooprofilattico Sperimentale Delle Venezie	Schivo,A.; Valastro,V.; Monne,I.; Coven,F.; Fusaro,A.; Dakman,A.; Akcadag,B.; Salviato,A.; DeBattisti,C.; Capua,I.; Cattoli,G.
A/Chicken/Turkey-Batman/09rs2842-96/2007	EPI305598	2007-02-15	Istituto Zooprofilattico Sperimentale Delle Venezie	Istituto Zooprofilattico Sperimentale Delle Venezie	Schivo,A.; Valastro,V.; Monne,I.; Coven,F.; Fusaro,A.; Dakman,A.; Akcadag,B.; Salviato,A.; DeBattisti,C.; Capua,I.; Cattoli,G.
A/Chicken/Turkey-Diyarbakir/09rs2842-91/2007	EPI305595	2007-02-15	Istituto Zooprofilattico Sperimentale Delle Venezie	Istituto Zooprofilattico Sperimentale Delle Venezie	Schivo,A.; Valastro,V.; Monne,I.; Coven,F.; Fusaro,A.; Dakman,A.; Akcadag,B.; Salviato,A.; DeBattisti,C.; Capua,I.; Cattoli,G.
A/Chicken/Turkey-Diyarbakir/09rs2842-94/2007	EPI305597	2007-02-15	Istituto Zooprofilattico Sperimentale Delle Venezie	Istituto Zooprofilattico Sperimentale Delle Venezie	Schivo,A.; Valastro,V.; Monne,I.; Coven,F.; Fusaro,A.; Dakman,A.; Akcadag,B.; Salviato,A.; DeBattisti,C.; Capua,I.; Cattoli,G.
A/Turkey/Turkey/Batman/09rs2842-110/2007	EPI305602	2007-02-15	Istituto Zooprofilattico Sperimentale Delle Venezie	Istituto Zooprofilattico Sperimentale Delle Venezie	Schivo,A.; Valastro,V.; Monne,I.; Coven,F.; Fusaro,A.; Dakman,A.; Akcadag,B.; Salviato,A.; DeBattisti,C.; Capua,I.; Cattoli,G.
A/Turkey/Turkey/Diyarbakir/09rs2842-93/2007	EPI305596	2007-02-15	Istituto Zooprofilattico Sperimentale Delle Venezie	Istituto Zooprofilattico Sperimentale Delle Venezie	Schivo,A.; Valastro,V.; Monne,I.; Coven,F.; Fusaro,A.; Dakman,A.; Akcadag,B.; Salviato,A.; DeBattisti,C.; Capua,I.; Cattoli,G.
A/Chicken/Turkey-Diyarbakir/09rs2842-100/2006	EPI305599	2007-02-15	Istituto Zooprofilattico Sperimentale Delle Venezie	Istituto Zooprofilattico Sperimentale Delle Venezie	Schivo,A.; Valastro,V.; Monne,I.; Coven,F.; Fusaro,A.; Dakman,A.; Akcadag,B.; Salviato,A.; DeBattisti,C.; Capua,I.; Cattoli,G.
A/Sparrow/Turkey-Batman/09rs2842-104/2007	EPI305616	2007-02-15	Istituto Zooprofilattico Sperimentale Delle Venezie	Istituto Zooprofilattico Sperimentale Delle Venezie	Schivo,A.; Valastro,V.; Monne,I.; Coven,F.; Fusaro,A.; Dakman,A.; Akcadag,B.; Salviato,A.; DeBattisti,C.; Capua,I.; Cattoli,G.
A/Turkey/Turkey/Batman/09rs2842-107/2007	EPI305600	2007-02-15	Istituto Zooprofilattico Sperimentale Delle Venezie	Istituto Zooprofilattico Sperimentale Delle Venezie	Schivo,A.; Valastro,V.; Monne,I.; Coven,F.; Fusaro,A.; Dakman,A.; Akcadag,B.; Salviato,A.; DeBattisti,C.; Capua,I.; Cattoli,G.
A/Chicken/Turkey-Batman/09rs2842-109/2007	EPI305601	2007-02-15	Istituto Zooprofilattico Sperimentale Delle Venezie	Istituto Zooprofilattico Sperimentale Delle Venezie	Schivo,A.; Valastro,V.; Monne,I.; Coven,F.; Fusaro,A.; Dakman,A.; Akcadag,B.; Salviato,A.; DeBattisti,C.; Capua,I.; Cattoli,G.
A/chicken/Bangladesh/0912/2010	EPI448071	2010-01-04	Institute of Epidemiology Disease Control and Research (IEDCR) & Bangladesh National Influenza Centre (NIC)	Centers for Disease Control and Prevention	Gerloff, Nancy; Simpson, Natosha; Poh, Mee;Davis, Todd
A/chicken/Bangladesh/0411/2010	EPI448087	2010-01-12	Institute of Epidemiology Disease Control and Research (IEDCR) & Bangladesh National Influenza Centre (NIC)	Centers for Disease Control and Prevention	Gerloff, Nancy; Simpson, Natosha; Poh, Mee; Davis, Todd
A/Bar-Headed_Goose/Qinghai/1A/2005	EPI2035253	2005	St. Jude Children's Research Hospital	WHO Collaborating Centre for Reference and Research on Influenza
A/Bangladesh/5487/2011	EPI448095	2011-03-07	Institute of Epidemiology Disease Control and Research (IEDCR) & Bangladesh National Influenza Centre (NIC)	Centers for Disease Control and Prevention	Gerloff, Nancy; Simpson, Natosha; Poh, Mee;Davis, Todd
A/poultry/Bangladesh/11255-C/2011	EPI448135	2011-02-07	Institute of Epidemiology Disease Control and Research (IEDCR) & Bangladesh National Influenza Centre (NIC)	Centers for Disease Control and Prevention	Gerloff, Nancy; Simpson, Natosha; Poh, Mee;Davis, Todd
A/chicken/Bangladesh/31289-1/2011	EPI448127	2011-02-20	Institute of Epidemiology Disease Control and Research (IEDCR) & Bangladesh National Influenza Centre (NIC)	Centers for Disease Control and Prevention	Gerloff, Nancy; Simpson, Natosha; Poh, Mee;Davis, Todd
A/chicken/Bangladesh/PAI327/2011	EPI869846	2011-03-17	icddr,b International Centre for Diarrhoeal Disease Research, Bangladesh	Centers for Disease Control and Prevention	Davis, Todd
A/chicken/Egypt/1553-15/2010	EPI287352	2010-02	Istituto Zooprofilattico Sperimentale Delle Venezie	Istituto Zooprofilattico Sperimentale Delle Venezie
A/Egypt/9538-NAMRU3/2009	EPI372715	2009-05-18	U.S. Naval Medical Research Unit No.3	Centers for Disease Control and Prevention	Younan, M.; Poh, M.K.; Elassal, E.; Simpson, N.; Jones,J.; ElBadry,M.A.; Naguib, A.;Saied, I.; Kandeel,A.; Cornelius, C.
A/Egypt/N09407/2010	EPI373022	2010	U.S. Naval Medical Research Unit No.3	Centers for Disease Control and Prevention	Younan, M.; Elassal, E.; ElBadry, M.A.; Naguib, A.;Saied, I.; Kandeel, A.; Cornelius, C.
A/duck/Egypt/3982-12/2010	EPI287370	2010-04-13	Istituto Zooprofilattico Sperimentale Delle Venezie	Istituto Zooprofilattico Sperimentale Delle Venezie
A/Egypt/17692/2010	EPI373023	2010	U.S. Naval Medical Research Unit No.3	Centers for Disease Control and Prevention	Younan, M.; Elassal, E.; ElBadry, M.A.; Naguib, A.;Saied, I.; Kandeel, A.; Cornelius, C.
A/Egypt/N0423/2011	EPI372899	2011	U.S. Naval Medical Research Unit No.3	Centers for Disease Control and Prevention	Younan, M.; Poh, M.K.; Elassal, E.; Simpson, N.; Jones,J.; ElBadry,M.A.; Naguib, A.;Saied, I.; Kandeel,A.; Cornelius, C.
A/chicken/Egypt/3982-44/2010	EPI287377	2010	Istituto Zooprofilattico Sperimentale Delle Venezie	Istituto Zooprofilattico Sperimentale Delle Venezie
A/chicken/Egypt/11VIR4453-175/VRLCU/2010	EPI348163	2010	Istituto Zooprofilattico Sperimentale Delle Venezie	Istituto Zooprofilattico Sperimentale Delle Venezie	Valastro, V.; Fusaro, A.; Monne, I.; Hussein, H.A.; Rohiam, M.; El Sanousi, A.A.; Abdel hamid, H.S.; Sultan, H.A.; Adel hafez, A.; Sedik, M.; Cattoli, G.
A/chicken/Egypt/2095-50/2010	EPI287358	2010	Istituto Zooprofilattico Sperimentale Delle Venezie	Istituto Zooprofilattico Sperimentale Delle Venezie
A/chicken/Egypt/1553-1/2010	EPI287349	2010-02	Istituto Zooprofilattico Sperimentale Delle Venezie	Istituto Zooprofilattico Sperimentale Delle Venezie
A/Egypt/N08932/2010	EPI373020	2010	U.S. Naval Medical Research Unit No.3	Centers for Disease Control and Prevention	Younan, M.; Elassal, E.; ElBadry, M.A.; Naguib, A.;Saied, I.; Kandeel, A.; Cornelius, C.
A/chicken/Egypt/11VIR4453-268/2010	EPI348152	2010	Istituto Zooprofilattico Sperimentale Delle Venezie	Istituto Zooprofilattico Sperimentale Delle Venezie	Valastro, V.; Fusaro, A.; Monne, I.; Hussein, H.A.; Rohiam, M.; El Sanousi, A.A.; Abdel hamid, H.S.; Sultan, H.A.; Adel hafez, A.; Sedik, M.; Cattoli, G.
A/chicken/Egypt/11VIR4453-266/2010	EPI348153	2010	Istituto Zooprofilattico Sperimentale Delle Venezie	Istituto Zooprofilattico Sperimentale Delle Venezie	Valastro, V.; Fusaro, A.; Monne, I.; Hussein, H.A.; Rohiam, M.; El Sanousi, A.A.; Abdel hamid, H.S.; Sultan, H.A.; Adel hafez, A.; Sedik, M.; Cattoli, G.
A/Egypt/N7562/2011	EPI372907	2011	U.S. Naval Medical Research Unit No.3	Centers for Disease Control and Prevention	Younan, M.; Poh, M.K.; Elassal, E.; Simpson, N.; Jones,J.; ElBadry,M.A.; Naguib, A.;Saied, I.; Kandeel,A.; Cornelius, C.
A/Egypt/N00166/2011	EPI373013	2011	U.S. Naval Medical Research Unit No.3	Centers for Disease Control and Prevention	Younan, M.; Elassal, E.; ElBadry, M.A.; Naguib, A.;Saied, I.; Kandeel, A.; Cornelius, C.
A/Egypt/N10954/2010	EPI373016	2010	U.S. Naval Medical Research Unit No.3	Centers for Disease Control and Prevention	Younan, M.; Elassal, E.; ElBadry, M.A.; Naguib, A.;Saied, I.; Kandeel, A.; Cornelius, C.
A/Egypt/N04288/2011	EPI373011	2011	U.S. Naval Medical Research Unit No.3	Centers for Disease Control and Prevention	Younan, M.; Elassal, E.; ElBadry, M.A.; Naguib, A.;Saied, I.; Kandeel, A.; Cornelius, C.
A/Egypt/N04286/2011	EPI373012	2011	U.S. Naval Medical Research Unit No.3	Centers for Disease Control and Prevention	Younan, M.; Elassal, E.; ElBadry, M.A.; Naguib, A.;Saied, I.; Kandeel, A.; Cornelius, C.
A/Egypt/N05860/2011	EPI373017	2011	U.S. Naval Medical Research Unit No.3	Centers for Disease Control and Prevention	Younan, M.; Elassal, E.; ElBadry, M.A.; Naguib, A.;Saied, I.; Kandeel, A.; Cornelius, C.
A/Egypt/N0544/2011	EPI372851	2011	U.S. Naval Medical Research Unit No.3	Centers for Disease Control and Prevention	Younan, M.; Poh, M.K.; Elassal, E.; Simpson, N.; Jones,J.; ElBadry,M.A.; Naguib, A.;Saied, I.; Kandeel,A.; Cornelius, C.
A/Egypt/N7724/2011	EPI372923	2011	U.S. Naval Medical Research Unit No.3	Centers for Disease Control and Prevention	Younan, M.; Poh, M.K.; Elassal, E.; Simpson, N.; Jones,J.; ElBadry,M.A.; Naguib, A.;Saied, I.; Kandeel,A.; Cornelius, C.
A/Egypt/N7592/2011	EPI372915	2011	U.S. Naval Medical Research Unit No.3	Centers for Disease Control and Prevention	Younan, M.; Poh, M.K.; Elassal, E.; Simpson, N.; Jones,J.; ElBadry,M.A.; Naguib, A.;Saied, I.; Kandeel,A.; Cornelius, C.
A/Egypt/N6658/2011	EPI372867	2011	U.S. Naval Medical Research Unit No.3	Centers for Disease Control and Prevention	Younan, M.; Poh, M.K.; Elassal, E.; Simpson, N.; Jones,J.; ElBadry,M.A.; Naguib, A.;Saied, I.; Kandeel,A.; Cornelius, C.
A/Egypt/N6774/2011	EPI372883	2011	U.S. Naval Medical Research Unit No.3	Centers for Disease Control and Prevention	Younan, M.; Poh, M.K.; Elassal, E.; Simpson, N.; Jones,J.; ElBadry,M.A.; Naguib, A.;Saied, I.; Kandeel,A.; Cornelius, C.
A/Egypt/N10621/2011	EPI372963	2011-10-30	U.S. Naval Medical Research Unit No.3	Centers for Disease Control and Prevention	Younan, M.; Poh, M.K.; Elassal, E.; Simpson, N.; Jones,J.; ElBadry,M.A.; Naguib, A.;Saied, I.; Kandeel,A.; Cornelius, C.
A/Egypt/N6322/2011	EPI372859	2011	U.S. Naval Medical Research Unit No.3	Centers for Disease Control and Prevention	Younan, M.; Poh, M.K.; Elassal, E.; Simpson, N.; Jones,J.; ElBadry,M.A.; Naguib, A.;Saied, I.; Kandeel,A.; Cornelius, C.
A/chicken/Egypt/11VIR4453-270/2010	EPI348151	2010	Istituto Zooprofilattico Sperimentale Delle Venezie	Istituto Zooprofilattico Sperimentale Delle Venezie	Valastro, V.; Fusaro, A.; Monne, I.; Hussein, H.A.; Rohiam, M.; El Sanousi, A.A.; Abdel hamid, H.S.; Sultan, H.A.; Adel hafez, A.; Sedik, M.; Cattoli, G.
A/chicken/Egypt11VIR4453-269/2010	EPI348156	2010	Istituto Zooprofilattico Sperimentale Delle Venezie	Istituto Zooprofilattico Sperimentale Delle Venezie	Valastro, V.; Fusaro, A.; Monne, I.; Hussein, H.A.; Rohiam, M.; El Sanousi, A.A.; Abdel hamid, H.S.; Sultan, H.A.; Adel hafez, A.; Sedik, M.; Cattoli, G.
A/Egypt/N0677/2011	EPI372875	2011	U.S. Naval Medical Research Unit No.3	Centers for Disease Control and Prevention	Younan, M.; Poh, M.K.; Elassal, E.; Simpson, N.; Jones,J.; ElBadry,M.A.; Naguib, A.;Saied, I.; Kandeel,A.; Cornelius, C.
A/Egypt/N09966/2011	EPI372931	2011-09-21	U.S. Naval Medical Research Unit No.3	Centers for Disease Control and Prevention	Younan, M.; Poh, M.K.; Elassal, E.; Simpson, N.; Jones,J.; ElBadry,M.A.; Naguib, A.;Saied, I.; Kandeel,A.; Cornelius, C.
A/chicken/Egypt/11VIR4453-59/VRLCU/2011	EPI348148	2011	Istituto Zooprofilattico Sperimentale Delle Venezie	Istituto Zooprofilattico Sperimentale Delle Venezie	Valastro, V.; Fusaro, A.; Monne, I.; Hussein, H.A.; Rohiam, M.; El Sanousi, A.A.; Abdel hamid, H.S.; Sultan, H.A.; Adel hafez, A.; Sedik, M.; Cattoli, G.
A/chicken/Egypt/11VIR4453-15/VRLCU/2010	EPI348157	2010	Istituto Zooprofilattico Sperimentale Delle Venezie	Istituto Zooprofilattico Sperimentale Delle Venezie	Valastro, V.; Fusaro, A.; Monne, I.; Hussein, H.A.; Rohiam, M.; El Sanousi, A.A.; Abdel hamid, H.S.; Sultan, H.A.; Adel hafez, A.; Sedik, M.; Cattoli, G.
A/chicken/Egypt/11VIR4453-109/VRLCU/2011	EPI348158	2011	Istituto Zooprofilattico Sperimentale Delle Venezie	Istituto Zooprofilattico Sperimentale Delle Venezie	Valastro, V.; Fusaro, A.; Monne, I.; Hussein, H.A.; Rohiam, M.; El Sanousi, A.A.; Abdel hamid, H.S.; Sultan, H.A.; Adel hafez, A.; Sedik, M.; Cattoli, G.
A/chicken/Egypt/11VIR4453-267/2010	EPI348160	2010	Istituto Zooprofilattico Sperimentale Delle Venezie	Istituto Zooprofilattico Sperimentale Delle Venezie	Valastro, V.; Fusaro, A.; Monne, I.; Hussein, H.A.; Rohiam, M.; El Sanousi, A.A.; Abdel hamid, H.S.; Sultan, H.A.; Adel hafez, A.; Sedik, M.; Cattoli, G.
A/chicken/Egypt/11VIR4453-68/VRLCU/2011	EPI348155	2011	Istituto Zooprofilattico Sperimentale Delle Venezie	Istituto Zooprofilattico Sperimentale Delle Venezie	Valastro, V.; Fusaro, A.; Monne, I.; Hussein, H.A.; Rohiam, M.; El Sanousi, A.A.; Abdel hamid, H.S.; Sultan, H.A.; Adel hafez, A.; Sedik, M.; Cattoli, G.
A/Egypt/N00002/2011	EPI373018	2011	U.S. Naval Medical Research Unit No.3	Centers for Disease Control and Prevention	Younan, M.; Elassal, E.; ElBadry, M.A.; Naguib, A.;Saied, I.; Kandeel, A.; Cornelius, C.
A/chicken/Egypt/11VIR4453-264/2010	EPI348154	2010	Istituto Zooprofilattico Sperimentale Delle Venezie	Istituto Zooprofilattico Sperimentale Delle Venezie	Valastro, V.; Fusaro, A.; Monne, I.; Hussein, H.A.; Rohiam, M.; El Sanousi, A.A.; Abdel hamid, H.S.; Sultan, H.A.; Adel hafez, A.; Sedik, M.; Cattoli, G.
A/Egypt/N04287/2011	EPI373014	2011	U.S. Naval Medical Research Unit No.3	Centers for Disease Control and Prevention	Younan, M.; Elassal, E.; ElBadry, M.A.; Naguib, A.;Saied, I.; Kandeel, A.; Cornelius, C.
A/chicken/Egypt/11VIR4453-203/VRLCU/2011	EPI348165	2011	Istituto Zooprofilattico Sperimentale Delle Venezie	Istituto Zooprofilattico Sperimentale Delle Venezie	Valastro, V.; Fusaro, A.; Monne, I.; Hussein, H.A.; Rohiam, M.; El Sanousi, A.A.; Abdel hamid, H.S.; Sultan, H.A.; Adel hafez, A.; Sedik, M.; Cattoli, G.
A/Egypt/N16789/2010	EPI373021	2010	U.S. Naval Medical Research Unit No.3	Centers for Disease Control and Prevention	Younan, M.; Elassal, E.; ElBadry, M.A.; Naguib, A.;Saied, I.; Kandeel, A.; Cornelius, C.
A/Egypt/N6828/2011	EPI372891	2011	U.S. Naval Medical Research Unit No.3	Centers for Disease Control and Prevention	Younan, M.; Poh, M.K.; Elassal, E.; Simpson, N.; Jones,J.; ElBadry,M.A.; Naguib, A.;Saied, I.; Kandeel,A.; Cornelius, C.
A/Egypt/N11126/2011	EPI372939	2011-12-01	U.S. Naval Medical Research Unit No.3	Centers for Disease Control and Prevention	Younan, M.; Poh, M.K.; Elassal, E.; Simpson, N.; Jones,J.; ElBadry,M.A.; Naguib, A.;Saied, I.; Kandeel,A.; Cornelius, C.
A/Egypt/N11470/2011	EPI372947	2011-12-15	U.S. Naval Medical Research Unit No.3	Centers for Disease Control and Prevention	Younan, M.; Poh, M.K.; Elassal, E.; Simpson, N.; Jones,J.; ElBadry,M.A.; Naguib, A.;Saied, I.; Kandeel,A.; Cornelius, C.
A/Egypt/N01400/2012	EPI460365	2012-03-12	U.S. Naval Medical Research Unit No.3	Centers for Disease Control and Prevention
A/chicken/Egypt/11VIR4453-159/VRLCU/2010	EPI348149	2010	Istituto Zooprofilattico Sperimentale Delle Venezie	Istituto Zooprofilattico Sperimentale Delle Venezie	Valastro, V.; Fusaro, A.; Monne, I.; Hussein, H.A.; Rohiam, M.; El Sanousi, A.A.; Abdel hamid, H.S.; Sultan, H.A.; Adel hafez, A.; Sedik, M.; Cattoli, G.
A/chicken/Egypt/11VIR4453-137/VRLCU/2011	EPI348159	2011	Istituto Zooprofilattico Sperimentale Delle Venezie	Istituto Zooprofilattico Sperimentale Delle Venezie	Valastro, V.; Fusaro, A.; Monne, I.; Hussein, H.A.; Rohiam, M.; El Sanousi, A.A.; Abdel hamid, H.S.; Sultan, H.A.; Adel hafez, A.; Sedik, M.; Cattoli, G.
A/chicken/Egypt/11VIR4453-138/VRLCU/2011	EPI348150	2011	Istituto Zooprofilattico Sperimentale Delle Venezie	Istituto Zooprofilattico Sperimentale Delle Venezie	Valastro, V.; Fusaro, A.; Monne, I.; Hussein, H.A.; Rohiam, M.; El Sanousi, A.A.; Abdel hamid, H.S.; Sultan, H.A.; Adel hafez, A.; Sedik, M.; Cattoli, G.
A/chicken/Egypt/13VIR-2962-24/2013	EPI538759	2013-04	Istituto Zooprofilattico Sperimentale Delle Venezie	Istituto Zooprofilattico Sperimentale Delle Venezie	Hussein, H.A.; El Hady, M.M.; Abd Hamid, H.S.; Sultan, H.A.; Abdel Hafez, A.; Fusaro, A.; Schivo, A.; Ormelli, S.; Monne, I.; Cattoli, G.
A/chicken/Egypt/NLQP7FL-AR747/2013	EPI557170	2013-01-14	National Laboratory for Veterinary Quality Control on Poultry production- Animal Health Research Inistitute	Friedrich-Loeffler-Institut	Naguib, M.M; Arafa, A.M; Selim,A.A; Hassan,M.K; Beer,M; Harder,TC
A/chicken/Egypt/NLQP2AL-AR749/2013	EPI557186	2013-02-20	National Laboratory for Veterinary Quality Control on Poultry production- Animal Health Research Inistitute	Friedrich-Loeffler-Institut	Naguib, M.M; Arafa, A.M; Selim,A.A; Hassan,M.K; Beer,M; Harder,TC
A/chicken/Egypt/3982-20/2010	EPI287374	2010-07-02	Istituto Zooprofilattico Sperimentale Delle Venezie	Istituto Zooprofilattico Sperimentale Delle Venezie
A/chicken/Egypt/11VIR4453-7/VRLCU/2010	EPI348162	2010	Istituto Zooprofilattico Sperimentale Delle Venezie	Istituto Zooprofilattico Sperimentale Delle Venezie	Valastro, V.; Fusaro, A.; Monne, I.; Hussein, H.A.; Rohiam, M.; El Sanousi, A.A.; Abdel hamid, H.S.; Sultan, H.A.; Adel hafez, A.; Sedik, M.; Cattoli, G.
A/chicken/Egypt/3982-5/2010	EPI287367	2010-04-11	Istituto Zooprofilattico Sperimentale Delle Venezie	Istituto Zooprofilattico Sperimentale Delle Venezie
A/chicken/Egypt/3982-7/2010	EPI287368	2010-02-15	Istituto Zooprofilattico Sperimentale Delle Venezie	Istituto Zooprofilattico Sperimentale Delle Venezie
A/chicken/Egypt/3982-9/2010	EPI287369	2010-02-24	Istituto Zooprofilattico Sperimentale Delle Venezie	Istituto Zooprofilattico Sperimentale Delle Venezie
A/poultry/Egypt/3982-55/2010	EPI287380	2010-03-15	Istituto Zooprofilattico Sperimentale Delle Venezie	Istituto Zooprofilattico Sperimentale Delle Venezie
A/poultry/Egypt/3982-56/2010	EPI287381	2010-05-10	Istituto Zooprofilattico Sperimentale Delle Venezie	Istituto Zooprofilattico Sperimentale Delle Venezie
A/Egypt/N01753/2014	EPI537617	2014-03-06	Ministry of Health and Population	U.S. Naval Medical Research Unit No. 3	Younan, M.; Amir, E.; Naguib, A.; El Gohary, A.; Kandeel, A.; Defang, G
A/chicken/Egypt/13VIR-2962-109/2013	EPI538767	2013-03	Istituto Zooprofilattico Sperimentale Delle Venezie	Istituto Zooprofilattico Sperimentale Delle Venezie	Hussein, H.A.; El Hady, M.M.; Abd Hamid, H.S.; Sultan, H.A.; Abdel Hafez, A.; Fusaro, A.; Schivo, A.; Ormelli, S.; Monne, I.; Cattoli, G.
A/duck/Egypt/13VIR-2962-196/2013	EPI538783	2013-05	Istituto Zooprofilattico Sperimentale Delle Venezie	Istituto Zooprofilattico Sperimentale Delle Venezie	Hussein, H.A.; El Hady, M.M.; Abd Hamid, H.S.; Sultan, H.A.; Abdel Hafez, A.; Fusaro, A.; Schivo, A.; Ormelli, S.; Monne, I.; Cattoli, G.
A/chicken/Egypt/13VIR-2962-198/2013	EPI538791	2013-05	Istituto Zooprofilattico Sperimentale Delle Venezie	Istituto Zooprofilattico Sperimentale Delle Venezie	Hussein, H.A.; El Hady, M.M.; Abd Hamid, H.S.; Sultan, H.A.; Abdel Hafez, A.; Fusaro, A.; Schivo, A.; Ormelli, S.; Monne, I.; Cattoli, G.
A/chicken/Egypt/13VIR-2962-199/2013	EPI538799	2013-05	Istituto Zooprofilattico Sperimentale Delle Venezie	Istituto Zooprofilattico Sperimentale Delle Venezie	Hussein, H.A.; El Hady, M.M.; Abd Hamid, H.S.; Sultan, H.A.; Abdel Hafez, A.; Fusaro, A.; Schivo, A.; Ormelli, S.; Monne, I.; Cattoli, G.
A/chicken/Egypt/13VIR-2962-203/2013	EPI538815	2013-05	Istituto Zooprofilattico Sperimentale Delle Venezie	Istituto Zooprofilattico Sperimentale Delle Venezie	Hussein, H.A.; El Hady, M.M.; Abd Hamid, H.S.; Sultan, H.A.; Abdel Hafez, A.; Fusaro, A.; Schivo, A.; Ormelli, S.; Monne, I.; Cattoli, G.
A/Turkey/Egypt/BSU5114-AR2218/2014	EPI557136	2014-05-15		Friedrich-Loeffler-Institut	Naguib,M.M; El-Kady,M.F; Hassan, K.E; Abo-Zeid,H.H; Beer,M; Harder,TC
A/chicken/Egypt/NLQP33SD-AR748/2013	EPI557178	2013-02-06	National Laboratory for Veterinary Quality Control on Poultry production- Animal Health Research Inistitute	Friedrich-Loeffler-Institut	Naguib, M.M; Arafa, A.M; Selim,A.A; Hassan,M.K; Beer,M; Harder,TC
A/Duck/Egypt/NLQP27SG-AR750/2013	EPI557194	2013-02-21	National Laboratory for Veterinary Quality Control on Poultry production- Animal Health Research Inistitute	Friedrich-Loeffler-Institut	Naguib, M.M; Arafa, A.M; Selim,A.A; Hassan,M.K; Beer,M; Harder,TC
A/chicken/Egypt/NLQP139V-AR753/2013	EPI557218	2013-03-25	National Laboratory for Veterinary Quality Control on Poultry production- Animal Health Research Inistitute	Friedrich-Loeffler-Institut	Naguib, M.M; Arafa, A.M; Selim,A.A; Hassan,M.K; Beer,M; Harder,TC
A/chicken/Egypt/13VIR-2962-204/2013	EPI538823	2013-05	Istituto Zooprofilattico Sperimentale Delle Venezie	Istituto Zooprofilattico Sperimentale Delle Venezie	Hussein, H.A.; El Hady, M.M.; Abd Hamid, H.S.; Sultan, H.A.; Abdel Hafez, A.; Fusaro, A.; Schivo, A.; Ormelli, S.; Monne, I.; Cattoli, G.
A/duck/Egypt/13VIR-2962-195/2013	EPI538775	2013-05	Istituto Zooprofilattico Sperimentale Delle Venezie	Istituto Zooprofilattico Sperimentale Delle Venezie	Hussein, H.A.; El Hady, M.M.; Abd Hamid, H.S.; Sultan, H.A.; Abdel Hafez, A.; Fusaro, A.; Schivo, A.; Ormelli, S.; Monne, I.; Cattoli, G.
A/chicken/Egypt/1427AF/2014	EPI573333	2014-09-03		Friedrich-Loeffler-Institut	Arafa,A.M; Hagag, N; Elhusseiny, M.H; Yehia, N; Selim, A.A; Abdelhalim, A; Kilany, W.H; Samy, A; Hassan, M.K; Abdelwhab,E.M; Beer,M; Naguib, M.M; Harder,TC
A/chicken/Egypt/NLQP20SL-AR751/2013	EPI557202	2013-05-09	National Laboratory for Veterinary Quality Control on Poultry production- Animal Health Research Inistitute	Friedrich-Loeffler-Institut	Naguib, M.M; Arafa, A.M; Selim,A.A; Hassan,M.K; Beer,M; Harder,TC
A/Egypt/N01754/2014	EPI537618	2014-03-07	Ministry of Health and Population	U.S. Naval Medical Research Unit No. 3	Younan, M.; Amir, E.; Naguib, A.; El Gohary, A.; Kandeel, A.; Defang, G.
A/chicken/Egypt/141/2014	EPI573334	2014-11-03		Friedrich-Loeffler-Institut	Arafa,A.M; Hagag, N; Elhusseiny, M.H; Yehia, N; Selim, A.A; Abdelhalim, A; Kilany, W.H; Samy, A; Hassan, M.K; Abdelwhab,E.M; Beer,M; Naguib, M.M; Harder,TC
A/chicken/Egypt/NLQP639V-AR752/2013	EPI557210	2013-04-14	National Laboratory for Veterinary Quality Control on Poultry production- Animal Health Research Inistitute	Friedrich-Loeffler-Institut	Naguib, M.M; Arafa, A.M; Selim,A.A; Hassan,M.K; Beer,M; Harder,TC
A/Turkey/Egypt/14139FAOS/2014	EPI574381	2014-06-18		Friedrich-Loeffler-Institut	Arafa,A.M; Hagag, N; Elhusseiny, M.H; Yehia, N; Selim, A.A; Abdelhalim, A; Kilany, W.H; Samy, A; Hassan, M.K; Abdelwhab,E.M; Beer,M; Naguib, M.M; Harder,TC
A/chicken/Egypt/3982-2/2010	EPI287364	2010-01-25	Istituto Zooprofilattico Sperimentale Delle Venezie	Istituto Zooprofilattico Sperimentale Delle Venezie
A/duck/Egypt/14227FAOS/2014	EPI573335	2014-11-04		Friedrich-Loeffler-Institut	Arafa,A.M; Hagag, N; Elhusseiny, M.H; Yehia, N; Selim, A.A; Abdelhalim, A; Kilany, W.H; Samy, A; Hassan, M.K; Abdelwhab,E.M; Beer,M; Naguib, M.M; Harder,TC
A/Quail/Egypt/BSU5514-AR2219/2014	EPI557138	2014-06-15		Friedrich-Loeffler-Institut	Naguib,M.M; El-Kady,M.F; Hassan, K.E; Abo-Zeid,H.H; Beer,M; Harder,TC
A/chicken/Egypt/AR231-CA113NLQP/2014	EPI573244	2014-11-19		Friedrich-Loeffler-Institut	Naguib, M.M; Arafa,A.M; Luttermann,C; Selim,A.A; Hassan,M.K; Beer,M;Harder,TC
A/chicken/Egypt/AR233-S283NLQP/2014	EPI573248	2014-12-15		Friedrich-Loeffler-Institut	Naguib, M.M; Arafa,A.M; Luttermann,C; Selim,A.A; Hassan,M.K; Beer,M;Harder,TC
A/Turkey/Egypt/AR235-S240NLQP/2014	EPI573252	2014-10-31		Friedrich-Loeffler-Institut	Naguib, M.M; Arafa,A.M; Luttermann,C; Selim,A.A; Hassan,M.K; Beer,M;Harder,TC
A/Duck/Egypt/AR236-A3NLQP/2015	EPI573260	2015-01-15		Friedrich-Loeffler-Institut	Naguib, M.M; Arafa,A.M; Luttermann,C; Selim,A.A; Hassan,M.K; Beer,M;Harder,TC
A/duck/Egypt/BS-146RS-f6/2014	EPI573315	2014-12-14		Friedrich-Loeffler-Institut	Arafa,A.M; Hagag, N; Elhusseiny, M.H; Yehia, N; Selim, A.A; Abdelhalim, A; Kilany, W.H; Samy, A; Hassan, M.K; Abdelwhab,E.M; Beer,M; Naguib, M.M; Harder,TC
A/Duck/Egypt/AR232-A13NLQP/2014	EPI573246	2014-12-22		Friedrich-Loeffler-Institut	Naguib, M.M; Arafa,A.M; Luttermann,C; Selim,A.A; Hassan,M.K; Beer,M;Harder,TC
A/Turkey/Egypt/AR238-SD177NLQP/2014	EPI573268	2014-12-06		Friedrich-Loeffler-Institut	Naguib, M.M; Arafa,A.M; Luttermann,C; Selim,A.A; Hassan,M.K; Beer,M;Harder,TC
A/chicken/Egypt/1478CAL/2014	EPI573318	2014-11-23		Friedrich-Loeffler-Institut	Arafa,A.M; Hagag, N; Elhusseiny, M.H; Yehia, N; Selim, A.A; Abdelhalim, A; Kilany, W.H; Samy, A; Hassan, M.K; Abdelwhab,E.M; Beer,M; Naguib, M.M; Harder,TC
A/chicken/Egypt/AR234-FAOF8NLQP/2014	EPI573250	2014-11-12		Friedrich-Loeffler-Institut	Naguib, M.M; Arafa,A.M; Luttermann,C; Selim,A.A; Hassan,M.K; Beer,M;Harder,TC
A/chicken/Egypt/152/2015	EPI573319	2015-01-01		Friedrich-Loeffler-Institut	Arafa,A.M; Hagag, N; Elhusseiny, M.H; Yehia, N; Selim, A.A; Abdelhalim, A; Kilany, W.H; Samy, A; Hassan, M.K; Abdelwhab,E.M; Beer,M; Naguib, M.M; Harder,TC
A/chicken/Egypt/CLEVB-1_N00215/2014	EPI579006	2014-12-29	The Central Laboratory for Evaluation of Veterinary Biologics (CLEVB)	U.S. Naval Medical Research Unit No. 3	Younan, M.; Defang, G.; Mohareb, E.; Ali, A.M.; Nassif, S.A.; Mourad,A.A.; Fouad, E.M.; Ragab, A.S.; Khelfa, D.G.; Madian, K.
A/Egypt/N04915/2014	EPI993793	2014-11-12	Ministry of Health and Population	Centers for Disease Control and Prevention
A/chicken/Egypt/CLEVB-18_N00232/2015	EPI579784	2015-01-04	The Central Laboratory for Evaluation of Veterinary Biologics (CLEVB)	U.S. Naval Medical Research Unit No. 3	Younan, M.; Defang, G.; Mohareb, E.; Ali, A.M.; Nassif, S.A.; Mourad,A.A.; Fouad, E.M.; Ragab, A.S.; Khelfa, D.G.; Madian, K.
A/turkey/Egypt/AR1507/2016	EPI827072	2016-01-15		Friedrich-Loeffler-Institut
A/duck/Egypt/CLEVB-24_N00238/2015	EPI579780	2015-01-18	The Central Laboratory for Evaluation of Veterinary Biologics (CLEVB)	U.S. Naval Medical Research Unit No. 3	Younan, M.; Defang, G.; Mohareb, E.; Ali, A.M.; Nassif, S.A.; Mourad,A.A.; Fouad, E.M.; Ragab, A.S.; Khelfa, D.G.; Madian, K.
A/Egypt/682/2015	EPI642537	2015-01-15	Ministry of Health and Population	Crick Worldwide Influenza Centre
A/chicken/Egypt/CLEVB-19_N00233/2015	EPI579324	2015-01-04	The Central Laboratory for Evaluation of Veterinary Biologics (CLEVB)	U.S. Naval Medical Research Unit No. 3	Younan, M.; Defang, G.; Mohareb, E.; Ali, A.M.; Nassif, S.A.; Mourad,A.A.; Fouad, E.M.; Ragab, A.S.; Khelfa, D.G.; Madian, K.
A/chicken/Egypt/CLEVB-20_N00234/2015	EPI579782	2015-01-11	The Central Laboratory for Evaluation of Veterinary Biologics (CLEVB)	U.S. Naval Medical Research Unit No. 3	Younan, M.; Defang, G.; Mohareb, E.; Ali, A.M.; Nassif, S.A.; Mourad,A.A.; Fouad, E.M.; Ragab, A.S.; Khelfa, D.G.; Madian, K.
A/chicken/Egypt/CLEVB-21_N00235/2015	EPI579783	2015-01-04	The Central Laboratory for Evaluation of Veterinary Biologics (CLEVB)	U.S. Naval Medical Research Unit No. 3	Younan, M.; Defang, G.; Mohareb, E.; Ali, A.M.; Nassif, S.A.; Mourad,A.A.; Fouad, E.M.; Ragab, A.S.; Khelfa, D.G.; Madian, K.
A/chicken/Egypt/14140CA/2014	EPI573329	2014-12-05		Friedrich-Loeffler-Institut	Arafa,A.M; Hagag, N; Elhusseiny, M.H; Yehia, N; Selim, A.A; Abdelhalim, A; Kilany, W.H; Samy, A; Hassan, M.K; Abdelwhab,E.M; Beer,M; Naguib, M.M; Harder,TC
A/chicken/Egypt/1476CA/2014	EPI573330	2014-10-14		Friedrich-Loeffler-Institut	Arafa,A.M; Hagag, N; Elhusseiny, M.H; Yehia, N; Selim, A.A; Abdelhalim, A; Kilany, W.H; Samy, A; Hassan, M.K; Abdelwhab,E.M; Beer,M; Naguib, M.M; Harder,TC
A/chicken/Egypt/152RS/2015	EPI573322	2014-12-29		Friedrich-Loeffler-Institut	Arafa,A.M; Hagag, N; Elhusseiny, M.H; Yehia, N; Selim, A.A; Abdelhalim, A; Kilany, W.H; Samy, A; Hassan, M.K; Abdelwhab,E.M; Beer,M; Naguib, M.M; Harder,TC
A/chicken/Egypt/152AI/2015	EPI573326	2015-01-11		Friedrich-Loeffler-Institut	Arafa,A.M; Hagag, N; Elhusseiny, M.H; Yehia, N; Selim, A.A; Abdelhalim, A; Kilany, W.H; Samy, A; Hassan, M.K; Abdelwhab,E.M; Beer,M; Naguib, M.M; Harder,TC
A/duck/Egypt/1560S/2015	EPI573324	2015-01-18		Friedrich-Loeffler-Institut	Arafa,A.M; Hagag, N; Elhusseiny, M.H; Yehia, N; Selim, A.A; Abdelhalim, A; Kilany, W.H; Samy, A; Hassan, M.K; Abdelwhab,E.M; Beer,M; Naguib, M.M; Harder,TC
A/chicken/Egypt/14168CA/2014	EPI573328	2014-12-16		Friedrich-Loeffler-Institut	Arafa,A.M; Hagag, N; Elhusseiny, M.H; Yehia, N; Selim, A.A; Abdelhalim, A; Kilany, W.H; Samy, A; Hassan, M.K; Abdelwhab,E.M; Beer,M; Naguib, M.M; Harder,TC
A/chicken/Egypt/14148CA/2014	EPI573314	2014-12-09		Friedrich-Loeffler-Institut	Arafa,A.M; Hagag, N; Elhusseiny, M.H; Yehia, N; Selim, A.A; Abdelhalim, A; Kilany, W.H; Samy, A; Hassan, M.K; Abdelwhab,E.M; Beer,M; Naguib, M.M; Harder,TC
A/chicken/Egypt/1575S/2015	EPI573317	2015-01-21		Friedrich-Loeffler-Institut	Arafa,A.M; Hagag, N; Elhusseiny, M.H; Yehia, N; Selim, A.A; Abdelhalim, A; Kilany, W.H; Samy, A; Hassan, M.K; Abdelwhab,E.M; Beer,M; Naguib, M.M; Harder,TC
A/duck/Egypt/1427SL/2014	EPI573316	2014-12-14		Friedrich-Loeffler-Institut	Arafa,A.M; Hagag, N; Elhusseiny, M.H; Yehia, N; Selim, A.A; Abdelhalim, A; Kilany, W.H; Samy, A; Hassan, M.K; Abdelwhab,E.M; Beer,M; Naguib, M.M; Harder,TC
A/chicken/Egypt/1510CA/2015	EPI573313	2015-01-14		Friedrich-Loeffler-Institut	Arafa,A.M; Hagag, N; Elhusseiny, M.H; Yehia, N; Selim, A.A; Abdelhalim, A; Kilany, W.H; Samy, A; Hassan, M.K; Abdelwhab,E.M; Beer,M; Naguib, M.M; Harder,TC
A/chicken/Egypt/153AF/2015	EPI573321	2015-01-04		Friedrich-Loeffler-Institut	Arafa,A.M; Hagag, N; Elhusseiny, M.H; Yehia, N; Selim, A.A; Abdelhalim, A; Kilany, W.H; Samy, A; Hassan, M.K; Abdelwhab,E.M; Beer,M; Naguib, M.M; Harder,TC
A/chicken/Egypt/1540S/2015	EPI573337	2015-01-11		Friedrich-Loeffler-Institut	Arafa,A.M; Hagag, N; Elhusseiny, M.H; Yehia, N; Selim, A.A; Abdelhalim, A; Kilany, W.H; Samy, A; Hassan, M.K; Abdelwhab,E.M; Beer,M; Naguib, M.M; Harder,TC
A/Chicken/Egypt/AR515/2017	EPI1381389	2017-01-02		Friedrich-Loeffler-Institut	Hassan KE, El-Khady MF, Abohamra S, Harder TC
A/Duck/Egypt/AR526/2017	EPI1381393	2017-03-18	Poultry Diseases Department ,Faculty of Veterinary Medicine, Beni-Suef University	Friedrich-Loeffler-Institut	Hassan ,KE; King,J ; El-Kady, MF; Abohamra ,S; Pohlmann, A ; Harder, TC
A/duck/Egypt/14154FAOS/2014	EPI573332	2014-06-25		Friedrich-Loeffler-Institut	Arafa,A.M; Hagag, N; Elhusseiny, M.H; Yehia, N; Selim, A.A; Abdelhalim, A; Kilany, W.H; Samy, A; Hassan, M.K; Abdelwhab,E.M; Beer,M; Naguib, M.M; Harder,TC
A/Turkey/Egypt/14240FAOS/2014	EPI574389	2014-10-31		Friedrich-Loeffler-Institut	Arafa,A.M; Hagag, N; Elhusseiny, M.H; Yehia, N; Selim, A.A; Abdelhalim, A; Kilany, W.H; Samy, A; Hassan, M.K; Abdelwhab,E.M; Beer,M; Naguib, M.M; Harder,TC
A/duck/Egypt/144/2014	EPI573323	2014-12-04		Friedrich-Loeffler-Institut	Arafa,A.M; Hagag, N; Elhusseiny, M.H; Yehia, N; Selim, A.A; Abdelhalim, A; Kilany, W.H; Samy, A; Hassan, M.K; Abdelwhab,E.M; Beer,M; Naguib, M.M; Harder,TC
A/Egypt/N04915/2014__NIBRG-306	EPI827077	2016-08-31		National Institute for Biological Standards and Control (NIBSC)	Nicolson, Carolyn
A/chicken/Egypt/11VIR4453-40/VRLCU/2011	EPI348166	2011	Istituto Zooprofilattico Sperimentale Delle Venezie	Istituto Zooprofilattico Sperimentale Delle Venezie	Valastro, V.; Fusaro, A.; Monne, I.; Hussein, H.A.; Rohiam, M.; El Sanousi, A.A.; Abdel hamid, H.S.; Sultan, H.A.; Adel hafez, A.; Sedik, M.; Cattoli, G.
A/Duck/Hunnan/70/2004	EPI164739	2004	Harbin Veterinary Research Institute (CAAS)	Harbin Veterinary Research Institute (CAAS)
A/Sichuan/1/2006	EPI181298	2006-01-11
A/Sichuan/2/2006	EPI337076	2006-01-10			Lan,Y.; Dong,L.; Li,Z.; Li,X.; Zhao,X.; Cheng,Y.; Tan,m.; Yang,L.; Zou,S.; Wen,L.; Wang,D.; Li,D.; Shu,Y.
A/Sichuan/3/2006	EPI337121	2006-04-16			Lan,Y.; Dong,L.; Li,Z.; Li,X.; Zhao,X.; Cheng,Y.; Tan,m.; Yang,L.; Zou,S.; Wen,L.; Wang,D.; Li,D.; Shu,Y.
A/Anhui/1/2006	EPI337141	2006-12-10			Lan,Y.; Dong,L.; Li,Z.; Li,X.; Zhao,X.; Cheng,Y.; Tan,m.; Yang,L.; Zou,S.; Wen,L.; Wang,D.; Li,D.; Shu,Y.
A/Guangdong/1/2006	EPI181301	2006-03-04
A/Shanghai/1/2006	EPI224777	2006			Toyoda,T.
A/Hubei/1/2006	EPI337114	2006-04-01			Lan,Y.; Dong,L.; Li,Z.; Li,X.; Zhao,X.; Cheng,Y.; Tan,m.; Yang,L.; Zou,S.; Wen,L.; Wang,D.; Li,D.; Shu,Y.
A/Fujian/1/2005	EPI181299	2005-12-12
A/Jiangxi/1/2005	EPI181302	2005-12-10
A/Chicken/Laos/Xaythiani/37/2006	EPI2035382	2006	CSIRO Australian Animal Health Laboratory	WHO Collaborating Centre for Reference and Research on Influenza
A/Chicken/Laos/Xaythiani/32/2006	EPI2035376	2006	CSIRO Australian Animal Health Laboratory	WHO Collaborating Centre for Reference and Research on Influenza
A/Chicken/Laos/Lao/26/2006	EPI2035373	2006	CSIRO Australian Animal Health Laboratory	WHO Collaborating Centre for Reference and Research on Influenza
A/Fujian/1/2007	EPI181300	2007-02-25
A/_Duck/Mong_Cai/NCVD-58/2007	EPI2035711	2007	CSIRO Australian Animal Health Laboratory	WHO Collaborating Centre for Reference and Research on Influenza
A/Muscovy__Duck/Bac_Ninh/NCVD-69/2007	EPI2035809	2007	CSIRO Australian Animal Health Laboratory	WHO Collaborating Centre for Reference and Research on Influenza
A/Anhui/1/2007	EPI337154	2007-03-17			Lan,Y.; Dong,L.; Li,Z.; Li,X.; Zhao,X.; Cheng,Y.; Tan,m.; Yang,L.; Zou,S.; Wen,L.; Wang,D.; Li,D.; Shu,Y.
A/Hunan/1/2008	EPI337161	2008-01-16			Lan,Y.; Dong,L.; Li,Z.; Li,X.; Zhao,X.; Cheng,Y.; Tan,m.; Yang,L.; Zou,S.; Wen,L.; Wang,D.; Li,D.; Shu,Y.
A/Guangdong/1/2008	EPI337175	2008-02-16			Lan,Y.; Dong,L.; Li,Z.; Li,X.; Zhao,X.; Cheng,Y.; Tan,m.; Yang,L.; Zou,S.; Wen,L.; Wang,D.; Li,D.; Shu,Y.
A/Shandong/1/2009	EPI337189	2009-01-05			Lan,Y.; Dong,L.; Li,Z.; Li,X.; Zhao,X.; Cheng,Y.; Tan,m.; Yang,L.; Zou,S.; Wen,L.; Wang,D.; Li,D.; Shu,Y.
A/duck/Vietnam/NCVD-013/2008	EPI284557	2008	National Centre of Veterinary Diagnostics	Centers for Disease Control and Prevention	Davis,Todd; Rivailler,Pierre; Nguyen,Tung
A/water/Hunan/3/2009	EPI337318	2009-01-16			Lan,Y.; Dong,L.; Li,Z.; Li,X.; Zhao,X.; Cheng,Y.; Tan,m.; Yang,L.; Zou,S.; Wen,L.; Wang,D.; Li,D.; Shu,Y.
A/Beijing/1/2009	EPI337182	2008-12-04			Lan,Y.; Dong,L.; Li,Z.; Li,X.; Zhao,X.; Cheng,Y.; Tan,m.; Yang,L.; Zou,S.; Wen,L.; Wang,D.; Li,D.; Shu,Y.
A/duck_feces/Hebei/5/2009	EPI337263	2009-01-06			Lan,Y.; Dong,L.; Li,Z.; Li,X.; Zhao,X.; Cheng,Y.; Tan,m.; Yang,L.; Zou,S.; Wen,L.; Wang,D.; Li,D.; Shu,Y.
A/water/Hebei/1/2009	EPI337239	2009-01-06			Lan,Y.; Dong,L.; Li,Z.; Li,X.; Zhao,X.; Cheng,Y.; Tan,m.; Yang,L.; Zou,S.; Wen,L.; Wang,D.; Li,D.; Shu,Y.
A/muscovy_duck/Vietnam/NCVD-52/2007	EPI164181	2007-07		Centers for Disease Control and Prevention
A/Muscovy_Duck/Ha_Noi/NCVD-52/2007	EPI2035818	2007	CSIRO Australian Animal Health Laboratory	WHO Collaborating Centre for Reference and Research on Influenza
A/Duck/Phu_Tho/NCVD-48/2007	EPI2035799	2007	CSIRO Australian Animal Health Laboratory	WHO Collaborating Centre for Reference and Research on Influenza
A/duck/Vietnam/NCVD-50/2007	EPI160396	2007-07		Centers for Disease Control and Prevention
A/Duck/Nghe_An/NCVD-70/2007	EPI2035790	2007	CSIRO Australian Animal Health Laboratory	WHO Collaborating Centre for Reference and Research on Influenza
A/Duck/Nighe_An/NCVD-50/2007	EPI2040474	2007	CSIRO Australian Animal Health Laboratory	WHO Collaborating Centre for Reference and Research on Influenza
A/duck/Vietnam/NCVD-71/2007	EPI160524	2007-07		Centers for Disease Control and Prevention
A/duck/Vietnam/NCVD-81/2007	EPI160548	2007-07		Centers for Disease Control and Prevention
A/duck/Vietnam/NCVD-104/2007	EPI284560	2007	National Centre of Veterinary Diagnostics	Centers for Disease Control and Prevention	Davis,Todd; Rivailler,Pierre; Nguyen,Tung
A/duck/Vietnam/NCVD-65/2007	EPI160500	2007-07		Centers for Disease Control and Prevention
A/muscovy_duck/Vietnam/NCVD-47/2007	EPI164165	2007-07		Centers for Disease Control and Prevention
A/chicken/Vietnam/NCVD-106/2007	EPI284493	2007	National Centre of Veterinary Diagnostics	Centers for Disease Control and Prevention	Davis,Todd; Rivailler,Pierre; Nguyen,Tung
A/muscovy_duck/Vietnam/NCVD-101/2007	EPI284511	2007	National Centre of Veterinary Diagnostics	Centers for Disease Control and Prevention	Davis,Todd; Rivailler,Pierre; Nguyen,Tung
A/duck/Vietnam/NCVD-019/2008	EPI284565	2008	National Centre of Veterinary Diagnostics	Centers for Disease Control and Prevention	Davis,Todd; Rivailler,Pierre; Nguyen,Tung
A/duck/Vietnam/NCVD-100/2007	EPI284573	2007	National Centre of Veterinary Diagnostics	Centers for Disease Control and Prevention	Davis,Todd; Rivailler,Pierre; Nguyen,Tung
A/muscovy_duck/Vietnam/NCVD-119/2007	EPI284514	2007	National Centre of Veterinary Diagnostics	Centers for Disease Control and Prevention	Davis,Todd; Rivailler,Pierre; Nguyen,Tung
A/duck/Vietnam/NCVD-116/2007	EPI284571	2007	National Centre of Veterinary Diagnostics	Centers for Disease Control and Prevention	Davis,Todd; Rivailler,Pierre; Nguyen,Tung
A/duck/Vietnam/NCVD-105/2007	EPI284575	2007	National Centre of Veterinary Diagnostics	Centers for Disease Control and Prevention	Davis,Todd; Rivailler,Pierre; Nguyen,Tung
A/_Duck/Nam_Dinh/NCVD-56/2007	EPI2035720	2007	CSIRO Australian Animal Health Laboratory	WHO Collaborating Centre for Reference and Research on Influenza
A/_Duck/Nam_Dinh/NCVD-57/2007	EPI2035723	2007	CSIRO Australian Animal Health Laboratory	WHO Collaborating Centre for Reference and Research on Influenza
A/duck/Vietnam/NCVD-99/2007	EPI284553	2007	National Centre of Veterinary Diagnostics	Centers for Disease Control and Prevention	Davis,Todd; Rivailler,Pierre; Nguyen,Tung
A/chicken/Vietnam/NCVD-108/2007	EPI284494	2007	National Centre of Veterinary Diagnostics	Centers for Disease Control and Prevention	Davis,Todd; Rivailler,Pierre; Nguyen,Tung
A/duck/Vietnam/NCVD-93/2007	EPI284562	2007	National Centre of Veterinary Diagnostics	Centers for Disease Control and Prevention	Davis,Todd; Rivailler,Pierre; Nguyen,Tung
A/duck/Vietnam/NCVD-021/2008	EPI284567	2008	National Centre of Veterinary Diagnostics	Centers for Disease Control and Prevention	Davis,Todd; Rivailler,Pierre; Nguyen,Tung
A/duck/Vietnam/NCVD-60/2007	EPI160460	2007-07		Centers for Disease Control and Prevention
A/_Duck/Nam_Dinh/NCVD-60/2007	EPI2035726	2007	CSIRO Australian Animal Health Laboratory	WHO Collaborating Centre for Reference and Research on Influenza
A/_Duck/Nam_Dinh/NCVD-61/2007	EPI2035729	2007	CSIRO Australian Animal Health Laboratory	WHO Collaborating Centre for Reference and Research on Influenza
A/duck/Vietnam/NCVD-94/2007	EPI284572	2007	National Centre of Veterinary Diagnostics	Centers for Disease Control and Prevention	Davis,Todd; Rivailler,Pierre; Nguyen,Tung
A/Muscovy_Duck/Ha_Noi/NCVD-51/2007	EPI2035815	2007	CSIRO Australian Animal Health Laboratory	WHO Collaborating Centre for Reference and Research on Influenza
A/duck/Vietnam/NCVD-113/2007	EPI284570	2007	National Centre of Veterinary Diagnostics	Centers for Disease Control and Prevention	Davis,Todd; Rivailler,Pierre; Nguyen,Tung
A/muscovy_duck/Vietnam/NCVD-114/2007	EPI284513	2007	National Centre of Veterinary Diagnostics	Centers for Disease Control and Prevention	Davis,Todd; Rivailler,Pierre; Nguyen,Tung
A/duck/Vietnam/NCVD-110/2007	EPI284582	2007	National Centre of Veterinary Diagnostics	Centers for Disease Control and Prevention	Davis,Todd; Rivailler,Pierre; Nguyen,Tung
A/duck/Vietnam/NCVD-98/2007	EPI284559	2007	National Centre of Veterinary Diagnostics	Centers for Disease Control and Prevention	Davis,Todd; Rivailler,Pierre; Nguyen,Tung
A/muscovy_duck/Vietnam/NCVD-120/2007	EPI284515	2007	National Centre of Veterinary Diagnostics	Centers for Disease Control and Prevention	Davis,Todd; Rivailler,Pierre; Nguyen,Tung
A/muscovy_duck/Vietnam/NCVD-112/2007	EPI284512	2007	National Centre of Veterinary Diagnostics	Centers for Disease Control and Prevention	Davis,Todd; Rivailler,Pierre; Nguyen,Tung
A/duck/Vietnam/NCVD-111/2007	EPI284563	2007	National Centre of Veterinary Diagnostics	Centers for Disease Control and Prevention	Davis,Todd; Rivailler,Pierre; Nguyen,Tung
A/duck/Vietnam/NCVD-76/2007	EPI160540	2007-07		Centers for Disease Control and Prevention
A/duck/Vietnam/NCVD-63/2007	EPI160484	2007-07		Centers for Disease Control and Prevention
A/_Duck/Nam_Dinh/NCVD-63/2007	EPI2035735	2007	CSIRO Australian Animal Health Laboratory	WHO Collaborating Centre for Reference and Research on Influenza
A/_Duck/Nam_Dinh/NCVD-62/2007	EPI2035732	2007	CSIRO Australian Animal Health Laboratory	WHO Collaborating Centre for Reference and Research on Influenza
A/chicken/Vietnam/NCVD-002/2008	EPI284490	2008	National Centre of Veterinary Diagnostics	Centers for Disease Control and Prevention	Davis,Todd; Rivailler,Pierre; Nguyen,Tung
A/muscovy_duck/Vietnam/NCVD-154/2008	EPI284502	2008-12	National Centre of Veterinary Diagnostics	Centers for Disease Control and Prevention	Davis,Todd; Rivailler,Pierre; Nguyen,Tung
A/duck/Vietnam/NCVD-140/2008	EPI284537	2008-12	National Centre of Veterinary Diagnostics	Centers for Disease Control and Prevention	Davis,Todd; Rivailler,Pierre; Nguyen,Tung
A/duck/Vietnam/NCVD-030/2008	EPI284561	2008	National Centre of Veterinary Diagnostics	Centers for Disease Control and Prevention	Davis,Todd; Rivailler,Pierre; Nguyen,Tung
A/civet/Vietnam/NCVD-004/2008	EPI284591	2008	National Centre of Veterinary Diagnostics	Centers for Disease Control and Prevention	Davis,Todd; Rivailler,Pierre; Nguyen,Tung
A/Vietnam/HN31412/2008	EPI460486	2008-01-07	National Institute of Hygiene and Epidemiology	Centers for Disease Control and Prevention
A/muscovy_duck/Vietnam/NCVD-156/2008	EPI284592	2008-12	National Centre of Veterinary Diagnostics	Centers for Disease Control and Prevention	Davis,Todd; Rivailler,Pierre; Nguyen,Tung
A/duck/Vietnam/NCVD-146/2008	EPI284541	2008-12	National Centre of Veterinary Diagnostics	Centers for Disease Control and Prevention	Davis,Todd; Rivailler,Pierre; Nguyen,Tung
A/_Duck/Ha_Tinh/NCVD-54/2007	EPI2035708	2007	CSIRO Australian Animal Health Laboratory	WHO Collaborating Centre for Reference and Research on Influenza
A/Duck/Nghe_An/NCVD-71/2007	EPI2035793	2007	CSIRO Australian Animal Health Laboratory	WHO Collaborating Centre for Reference and Research on Influenza
A/duck/Vietnam/NCVD-022/2008	EPI284568	2008	National Centre of Veterinary Diagnostics	Centers for Disease Control and Prevention	Davis,Todd; Rivailler,Pierre; Nguyen,Tung
A/duck/Vietnam/NCVD-020/2008	EPI284566	2008	National Centre of Veterinary Diagnostics	Centers for Disease Control and Prevention	Davis,Todd; Rivailler,Pierre; Nguyen,Tung
A/chicken/Vietnam/NCVD-029/2008	EPI284495	2008	National Centre of Veterinary Diagnostics	Centers for Disease Control and Prevention	Davis,Todd; Rivailler,Pierre; Nguyen,Tung
A/_Muscovy_Duck/Bac_Giang/NCVD-67/2007	EPI2035747	2007	CSIRO Australian Animal Health Laboratory	WHO Collaborating Centre for Reference and Research on Influenza
A/House_Crow/Hong_Kong/0719/2007	EPI2035805	2007	CSIRO Australian Animal Health Laboratory	WHO Collaborating Centre for Reference and Research on Influenza
A/Silver_Eared_Mesia/Hong_Kong/2065/2007	EPI2035827	2007	CSIRO Australian Animal Health Laboratory	WHO Collaborating Centre for Reference and Research on Influenza
A/chicken/Vietnam/NCVD-279/2009	EPI284466	2009-01	National Centre of Veterinary Diagnostics	Centers for Disease Control and Prevention	Davis,Todd; Rivailler,Pierre; Nguyen,Tung
A/chicken/Vietnam/NCVD-027/2008	EPI284484	2008	National Centre of Veterinary Diagnostics	Centers for Disease Control and Prevention	Davis,Todd; Rivailler,Pierre; Nguyen,Tung
A/chicken/Vietnam/NCVD-039/2008	EPI284497	2008	National Centre of Veterinary Diagnostics	Centers for Disease Control and Prevention	Davis,Todd; Rivailler,Pierre; Nguyen,Tung
A/chicken/Vietnam/NCVD-025/2008	EPI284488	2008	National Centre of Veterinary Diagnostics	Centers for Disease Control and Prevention	Davis,Todd; Rivailler,Pierre; Nguyen,Tung
A/duck/Vietnam/NCVD-118/2007	EPI284556	2007	National Centre of Veterinary Diagnostics	Centers for Disease Control and Prevention	Davis,Todd; Rivailler,Pierre; Nguyen,Tung
A/chicken/Vietnam/NCVD-033/2008	EPI284492	2008	National Centre of Veterinary Diagnostics	Centers for Disease Control and Prevention	Davis,Todd; Rivailler,Pierre; Nguyen,Tung
A/duck/Vietnam/NCVD-003/2008	EPI284564	2008	National Centre of Veterinary Diagnostics	Centers for Disease Control and Prevention	Davis,Todd; Rivailler,Pierre; Nguyen,Tung
A/Vietnam/HN31413/2008	EPI460494	2008-01-07	National Institute of Hygiene and Epidemiology	Centers for Disease Control and Prevention
A/chicken/Vietnam/NCVD-185/2008	EPI620919	2008			Pantin-Jackwood,M.J.; Spackman,E.; Suarez,D.L.; Wasilenko,J.; Sarmento,L.; Shepherd,E.; Smith,D.; Lee,S.; Lone,N.A.
A/duck/Vietnam/NCVD-186/2008	EPI284544	2008-12	National Centre of Veterinary Diagnostics	Centers for Disease Control and Prevention	Davis,Todd; Rivailler,Pierre; Nguyen,Tung
A/duck/Vietnam/NCVD-187/2008	EPI284593	2008-12	National Centre of Veterinary Diagnostics	Centers for Disease Control and Prevention	Davis,Todd; Rivailler,Pierre; Nguyen,Tung
A/chicken/Vietnam/NCVD-188/2008	EPI284452	2008-12	National Centre of Veterinary Diagnostics	Centers for Disease Control and Prevention	Davis,Todd; Rivailler,Pierre; Nguyen,Tung
A/chicken/Vietnam/NCVD-006/2008	EPI284487	2008	National Centre of Veterinary Diagnostics	Centers for Disease Control and Prevention	Davis,Todd; Rivailler,Pierre; Nguyen,Tung
A/duck/Vietnam/NCVD-028/2008	EPI284555	2008	National Centre of Veterinary Diagnostics	Centers for Disease Control and Prevention	Davis,Todd; Rivailler,Pierre; Nguyen,Tung
A/muscovy_duck/Vietnam/NCVD-041/2008	EPI284516	2008	National Centre of Veterinary Diagnostics	Centers for Disease Control and Prevention	Davis,Todd; Rivailler,Pierre; Nguyen,Tung
A/duck/Vietnam/NCVD-024/2008	EPI284578	2008	National Centre of Veterinary Diagnostics	Centers for Disease Control and Prevention	Davis,Todd; Rivailler,Pierre; Nguyen,Tung
A/chicken/Vietnam/NCVD-005/2008	EPI284486	2008	National Centre of Veterinary Diagnostics	Centers for Disease Control and Prevention	Davis,Todd; Rivailler,Pierre; Nguyen,Tung
A/avian/Vietnam/NCVD-124/2008	EPI284585	2008-12	National Centre of Veterinary Diagnostics	Centers for Disease Control and Prevention	Davis,Todd; Rivailler,Pierre; Nguyen,Tung
A/duck/Vietnam/NCVD-014/2008	EPI284558	2008	National Centre of Veterinary Diagnostics	Centers for Disease Control and Prevention	Davis,Todd; Rivailler,Pierre; Nguyen,Tung
A/avian/Vietnam/NCVD-132/2008	EPI284587	2008-12	National Centre of Veterinary Diagnostics	Centers for Disease Control and Prevention	Davis,Todd; Rivailler,Pierre; Nguyen,Tung
A/avian/Vietnam/NCVD-133/2008	EPI284588	2008-12	National Centre of Veterinary Diagnostics	Centers for Disease Control and Prevention	Davis,Todd; Rivailler,Pierre; Nguyen,Tung
A/Vietnam/HN31641/2009	EPI460502	2009-02-12	National Institute of Hygiene and Epidemiology	Centers for Disease Control and Prevention
A/chicken/Vietnam/NCVD-138/2008	EPI284450	2008-12	National Centre of Veterinary Diagnostics	Centers for Disease Control and Prevention	Davis,Todd; Rivailler,Pierre; Nguyen,Tung
A/Vietnam/HN31323/2007	EPI460478	2007-07-07	National Institute of Hygiene and Epidemiology	Centers for Disease Control and Prevention
A/White_Backed_Munia/Hong_Kong/0828/2007	EPI2035831	2006	CSIRO Australian Animal Health Laboratory	WHO Collaborating Centre for Reference and Research on Influenza
A/Guangxi/1/2008	EPI337168	2008-02-12			Lan,Y.; Dong,L.; Li,Z.; Li,X.; Zhao,X.; Cheng,Y.; Tan,m.; Yang,L.; Zou,S.; Wen,L.; Wang,D.; Li,D.; Shu,Y.
A/chicken/Vietnam/NCVD-026/2008	EPI284499	2008	National Centre of Veterinary Diagnostics	Centers for Disease Control and Prevention	Davis,Todd; Rivailler,Pierre; Nguyen,Tung
A/Vietnam/N74/2008	EPI460345	2008-04-07	National Institute of Hygiene and Epidemiology	Centers for Disease Control and Prevention
A/quail/Vietnam/NCVD-037/2008	EPI284590	2008	National Centre of Veterinary Diagnostics	Centers for Disease Control and Prevention	Davis,Todd; Rivailler,Pierre; Nguyen,Tung
A/chicken/Vietnam/NCVD-086/2008	EPI284482	2008-05	National Centre of Veterinary Diagnostics	Centers for Disease Control and Prevention	Davis,Todd; Rivailler,Pierre; Nguyen,Tung
A/chicken/Vietnam/NCVD-109/2007	EPI284485	2007	National Centre of Veterinary Diagnostics	Centers for Disease Control and Prevention	Davis,Todd; Rivailler,Pierre; Nguyen,Tung
A/Common_Kestral/Hong_Kong/2372/2007	EPI2035785	2007	CSIRO Australian Animal Health Laboratory	WHO Collaborating Centre for Reference and Research on Influenza
A/environment/Guizhou/2/2009	EPI337271	2009-01-16			Lan,Y.; Dong,L.; Li,Z.; Li,X.; Zhao,X.; Cheng,Y.; Tan,m.; Yang,L.; Zou,S.; Wen,L.; Wang,D.; Li,D.; Shu,Y.
A/chicken/Vietnam/NCVD-083/2008	EPI284479	2008-05	National Centre of Veterinary Diagnostics	Centers for Disease Control and Prevention	Davis,Todd; Rivailler,Pierre; Nguyen,Tung
A/muscovy_duck/Vietnam/NCVD-082/2008	EPI284508	2008-05	National Centre of Veterinary Diagnostics	Centers for Disease Control and Prevention	Davis,Todd; Rivailler,Pierre; Nguyen,Tung
A/muscovy_duck/Vietnam/NCVD-038/2008	EPI284510	2008	National Centre of Veterinary Diagnostics	Centers for Disease Control and Prevention	Davis,Todd; Rivailler,Pierre; Nguyen,Tung
A/chicken/Vietnam/NCVD-035/2008	EPI284489	2008	National Centre of Veterinary Diagnostics	Centers for Disease Control and Prevention	Davis,Todd; Rivailler,Pierre; Nguyen,Tung
A/muscovy_duck/Vietnam/NCVD-079/2008	EPI284507	2008-05	National Centre of Veterinary Diagnostics	Centers for Disease Control and Prevention	Davis,Todd; Rivailler,Pierre; Nguyen,Tung
A/chicken/Vietnam/NCVD-080/2008	EPI284477	2008-05	National Centre of Veterinary Diagnostics	Centers for Disease Control and Prevention	Davis,Todd; Rivailler,Pierre; Nguyen,Tung
A/muscovy_duck/Vietnam/NCVD-034/2008	EPI284509	2008	National Centre of Veterinary Diagnostics	Centers for Disease Control and Prevention	Davis,Todd; Rivailler,Pierre; Nguyen,Tung
A/chicken/Vietnam/NCVD-381/2009	EPI284436	2009	National Centre of Veterinary Diagnostics	Centers for Disease Control and Prevention	Davis,Todd; Rivailler,Pierre; Nguyen,Tung
A/chicken/Vietnam/NCVD-392/2009	EPI284438	2009	National Centre of Veterinary Diagnostics	Centers for Disease Control and Prevention	Davis,Todd; Rivailler,Pierre; Nguyen,Tung
A/muscovy_duck/Vietnam/NCVD-384/2009	EPI284505	2009	National Centre of Veterinary Diagnostics	Centers for Disease Control and Prevention	Davis,Todd; Rivailler,Pierre; Nguyen,Tung
A/duck/Vietnam/NCVD-391/2009	EPI284531	2009	National Centre of Veterinary Diagnostics	Centers for Disease Control and Prevention	Davis,Todd; Rivailler,Pierre; Nguyen,Tung
A/duck/Vietnam/NCVD-472/2010	EPI347302	2010-03-29	National Institute of Hygiene and Epidemiology	Centers for Disease Control and Prevention	Davis,Todd; Rivailler,Pierre; Nguyen,Tung
A/chicken/Vietnam/NCVD-394/2010	EPI284462	2010-02	National Centre of Veterinary Diagnostics	Centers for Disease Control and Prevention	Davis,Todd; Rivailler,Pierre; Nguyen,Tung
A/chicken/Vietnam/NCVD-383/2009	EPI284437	2009	National Centre of Veterinary Diagnostics	Centers for Disease Control and Prevention	Davis,Todd; Rivailler,Pierre; Nguyen,Tung
A/muscovy_duck/Vietnam/NCVD-388/2009	EPI284506	2009	National Centre of Veterinary Diagnostics	Centers for Disease Control and Prevention	Davis,Todd; Rivailler,Pierre; Nguyen,Tung
A/ngan/Vietnam/NCVD-420/2010	EPI284545	2010-02	National Centre of Veterinary Diagnostics	Centers for Disease Control and Prevention	Davis,Todd; Rivailler,Pierre; Nguyen,Tung
A/chicken/Vietnam/NCVD-281/2009	EPI284454	2009-02	National Centre of Veterinary Diagnostics	Centers for Disease Control and Prevention	Davis,Todd; Rivailler,Pierre; Nguyen,Tung
A/chicken/Vietnam/NCVD-282/2009	EPI284455	2009-02	National Centre of Veterinary Diagnostics	Centers for Disease Control and Prevention	Davis,Todd; Rivailler,Pierre; Nguyen,Tung
A/Vietnam/HN31604/2009	EPI460462	2009-02-02	National Institute of Hygiene and Epidemiology	Centers for Disease Control and Prevention
A/chicken/Vietnam/NCVD-283/2009	EPI284456	2009-02	National Centre of Veterinary Diagnostics	Centers for Disease Control and Prevention	Davis,Todd; Rivailler,Pierre; Nguyen,Tung
A/chicken/Vietnam/NCVD-295/2009	EPI284471	2009-03	National Centre of Veterinary Diagnostics	Centers for Disease Control and Prevention	Davis,Todd; Rivailler,Pierre; Nguyen,Tung
A/chicken/Vietnam/NCVD-296/2009	EPI284472	2009-03	National Centre of Veterinary Diagnostics	Centers for Disease Control and Prevention	Davis,Todd; Rivailler,Pierre; Nguyen,Tung
A/muscovy_duck/Vietnam/NCVD-402/2010	EPI284500	2010-04	National Centre of Veterinary Diagnostics	Centers for Disease Control and Prevention	Davis,Todd; Rivailler,Pierre; Nguyen,Tung
A/environment/Guizhou/4/2009	EPI337279	2009-01-16			Lan,Y.; Dong,L.; Li,Z.; Li,X.; Zhao,X.; Cheng,Y.; Tan,m.; Yang,L.; Zou,S.; Wen,L.; Wang,D.; Li,D.; Shu,Y.
A/chicken/Vietnam/NCVD-103/2007	EPI284483	2007	National Centre of Veterinary Diagnostics	Centers for Disease Control and Prevention	Davis,Todd; Rivailler,Pierre; Nguyen,Tung
A/chicken/Bangladesh/3012/2011	EPI353372	2011-02-19	icddr,b International Centre for Diarrhoeal Disease Research, Bangladesh	Centers for Disease Control and Prevention	Gerloff, Nancy; Simpson, Natosha; Poh, Mee;Davis, Todd
A/chicken/Bangladesh/11RS-1984-30/2011	EPI448231	2011-06-15		Centers for Disease Control and Prevention	Gerloff, Nancy; Simpson, Natosha; Poh, Mee;Davis, Todd
A/Guizhou/1/2009	EPI337210	2009-01-15			Lan,Y.; Dong,L.; Li,Z.; Li,X.; Zhao,X.; Cheng,Y.; Tan,m.; Yang,L.; Zou,S.; Wen,L.; Wang,D.; Li,D.; Shu,Y.
A/chicken/Vietnam/NCVD-290/2009	EPI284459	2009-02	National Centre of Veterinary Diagnostics	Centers for Disease Control and Prevention	Davis,Todd; Rivailler,Pierre; Nguyen,Tung
A/duck/Vietnam/NCVD-293/2009	EPI284550	2009-03	National Centre of Veterinary Diagnostics	Centers for Disease Control and Prevention	Davis,Todd; Rivailler,Pierre; Nguyen,Tung
A/chicken/Vietnam/NCVD-292/2009	EPI284461	2009-02	National Centre of Veterinary Diagnostics	Centers for Disease Control and Prevention	Davis,Todd; Rivailler,Pierre; Nguyen,Tung
A/Hunan/2/2009	EPI337224	2009-01-23			Lan,Y.; Dong,L.; Li,Z.; Li,X.; Zhao,X.; Cheng,Y.; Tan,m.; Yang,L.; Zou,S.; Wen,L.; Wang,D.; Li,D.; Shu,Y.
A/duck/Vietnam/NCVD-375/2009	EPI284524	2009	National Centre of Veterinary Diagnostics	Centers for Disease Control and Prevention	Davis,Todd; Rivailler,Pierre; Nguyen,Tung
A/chicken/Vietnam/NCVD-404/2010	EPI284442	2010-04	National Centre of Veterinary Diagnostics	Centers for Disease Control and Prevention	Davis,Todd; Rivailler,Pierre; Nguyen,Tung
A/duck/Vietnam/NCVD-343/2009	EPI284546	2009-07	National Centre of Veterinary Diagnostics	Centers for Disease Control and Prevention	Davis,Todd; Rivailler,Pierre; Nguyen,Tung
A/poultry/Vietnam/NCVD-416/2010	EPI284589	2010-04	National Centre of Veterinary Diagnostics	Centers for Disease Control and Prevention	Davis,Todd; Rivailler,Pierre; Nguyen,Tung
A/duck/Vietnam/NCVD-287/2009	EPI284547	2009-06	National Centre of Veterinary Diagnostics	Centers for Disease Control and Prevention	Davis,Todd; Rivailler,Pierre; Nguyen,Tung
A/duck/Vietnam/NCVD-422/2010	EPI284549	2010-03	National Centre of Veterinary Diagnostics	Centers for Disease Control and Prevention	Davis,Todd; Rivailler,Pierre; Nguyen,Tung
A/duck/Vietnam/NCVD-471/2010	EPI347301	2010-03-29	National Institute of Hygiene and Epidemiology	Centers for Disease Control and Prevention	Davis,Todd; Rivailler,Pierre; Nguyen,Tung
A/duck/Vietnam/NCVD-374/2009	EPI284526	2009	National Centre of Veterinary Diagnostics	Centers for Disease Control and Prevention	Davis,Todd; Rivailler,Pierre; Nguyen,Tung
A/duck/Vietnam/NCVD-377/2009	EPI284532	2009	National Centre of Veterinary Diagnostics	Centers for Disease Control and Prevention	Davis,Todd; Rivailler,Pierre; Nguyen,Tung
A/duck/Vietnam/NCVD-378/2009	EPI284533	2009	National Centre of Veterinary Diagnostics	Centers for Disease Control and Prevention	Davis,Todd; Rivailler,Pierre; Nguyen,Tung
A/duck/Vietnam/NCVD-379/2009	EPI284534	2009	National Centre of Veterinary Diagnostics	Centers for Disease Control and Prevention	Davis,Todd; Rivailler,Pierre; Nguyen,Tung
A/duck/Vietnam/NCVD-462/2010	EPI347300	2010-10-15	National Institute of Hygiene and Epidemiology	Centers for Disease Control and Prevention	Davis,Todd; Rivailler,Pierre; Nguyen,Tung
A/chicken/Vietnam/NCVD-400/2010	EPI284467	2010-03	National Centre of Veterinary Diagnostics	Centers for Disease Control and Prevention	Davis,Todd; Rivailler,Pierre; Nguyen,Tung
A/Hunan/1/2009	EPI337196	2009-01-08			Lan,Y.; Dong,L.; Li,Z.; Li,X.; Zhao,X.; Cheng,Y.; Tan,m.; Yang,L.; Zou,S.; Wen,L.; Wang,D.; Li,D.; Shu,Y.
A/Xinjiang/1/2009	EPI337203	2009-01-10			Lan,Y.; Dong,L.; Li,Z.; Li,X.; Zhao,X.; Cheng,Y.; Tan,m.; Yang,L.; Zou,S.; Wen,L.; Wang,D.; Li,D.; Shu,Y.
A/water/Xinjiang/3/2009	EPI337303	2009-01-16			Lan,Y.; Dong,L.; Li,Z.; Li,X.; Zhao,X.; Cheng,Y.; Tan,m.; Yang,L.; Zou,S.; Wen,L.; Wang,D.; Li,D.; Shu,Y.
A/environment/Xinjiang/6/2009	EPI337311	2009-01-16			Lan,Y.; Dong,L.; Li,Z.; Li,X.; Zhao,X.; Cheng,Y.; Tan,m.; Yang,L.; Zou,S.; Wen,L.; Wang,D.; Li,D.; Shu,Y.
A/_Duck/Mong_Cai/NCVD-59/2007	EPI2035714	2007	CSIRO Australian Animal Health Laboratory	WHO Collaborating Centre for Reference and Research on Influenza
A/chicken/Vietnam/NCVD-382/2009	EPI284432	2009	National Centre of Veterinary Diagnostics	Centers for Disease Control and Prevention	Davis,Todd; Rivailler,Pierre; Nguyen,Tung
A/muscovy_duck/Vietnam/NCVD-393/2009	EPI284504	2009	National Centre of Veterinary Diagnostics	Centers for Disease Control and Prevention	Davis,Todd; Rivailler,Pierre; Nguyen,Tung
A/chicken/Vietnam/NCVD-008/2008	EPI284496	2008	National Centre of Veterinary Diagnostics	Centers for Disease Control and Prevention	Davis,Todd; Rivailler,Pierre; Nguyen,Tung
A/duck/Vietnam/NCVD-009/2008	EPI284579	2008	National Centre of Veterinary Diagnostics	Centers for Disease Control and Prevention	Davis,Todd; Rivailler,Pierre; Nguyen,Tung
A/chicken/Egypt/1709-8VIR08/2007	EPI159887	2007-12-18		Istituto Zooprofilattico Sperimentale Delle Venezie
A/chicken/Egypt/9403-NAMRU3/2007	EPI373010	2007	U.S. Naval Medical Research Unit No.3	Centers for Disease Control and Prevention	Younan, M.; Poh, M.K.; Elassal, E.; Simpson, N.; Jones, J.; ElBadry, M.A.; Naguib, A.;Saied, I.; Kandeel, A.; Cornelius, C.
A/chicken/Egypt/3982-19/2010	EPI287373	2010-07-02	Istituto Zooprofilattico Sperimentale Delle Venezie	Istituto Zooprofilattico Sperimentale Delle Venezie
A/chicken/Egypt/1553-6/2010	EPI287350	2010-02	Istituto Zooprofilattico Sperimentale Delle Venezie	Istituto Zooprofilattico Sperimentale Delle Venezie
A/chicken/Egypt/1553-13/2010	EPI287351	2010-02	Istituto Zooprofilattico Sperimentale Delle Venezie	Istituto Zooprofilattico Sperimentale Delle Venezie
A/chicken/Egypt/1553-26/2010	EPI287353	2010-01	Istituto Zooprofilattico Sperimentale Delle Venezie	Istituto Zooprofilattico Sperimentale Delle Venezie
A/duck/Egypt/3982-21/2010	EPI287375	2010-07-02	Istituto Zooprofilattico Sperimentale Delle Venezie	Istituto Zooprofilattico Sperimentale Delle Venezie
A/poultry/Egypt/4794-18/2010	EPI287384	2010	Istituto Zooprofilattico Sperimentale Delle Venezie	Istituto Zooprofilattico Sperimentale Delle Venezie
A/chicken/Egypt/11VIR4453-9/VRLCU/2010	EPI348161	2010	Istituto Zooprofilattico Sperimentale Delle Venezie	Istituto Zooprofilattico Sperimentale Delle Venezie	Valastro, V.; Fusaro, A.; Monne, I.; Hussein, H.A.; Rohiam, M.; El Sanousi, A.A.; Abdel hamid, H.S.; Sultan, H.A.; Adel hafez, A.; Sedik, M.; Cattoli, G.
A/chicken/Egypt/2095-39/2010	EPI287355	2010-02	Istituto Zooprofilattico Sperimentale Delle Venezie	Istituto Zooprofilattico Sperimentale Delle Venezie
A/chicken/Egypt/2095-68/2010	EPI287360	2010-01-11	Istituto Zooprofilattico Sperimentale Delle Venezie	Istituto Zooprofilattico Sperimentale Delle Venezie
A/chicken/Egypt/2095-73/2010	EPI287362	2010-03-25	Istituto Zooprofilattico Sperimentale Delle Venezie	Istituto Zooprofilattico Sperimentale Delle Venezie
A/chicken/Egypt/2095-75/2010	EPI287363	2010-03-27	Istituto Zooprofilattico Sperimentale Delle Venezie	Istituto Zooprofilattico Sperimentale Delle Venezie
A/chicken/Egypt/3982-78/2010	EPI287382	2010-02-02	Istituto Zooprofilattico Sperimentale Delle Venezie	Istituto Zooprofilattico Sperimentale Delle Venezie
A/chicken/Egypt/2095-70/2010	EPI287361	2010-03-23	Istituto Zooprofilattico Sperimentale Delle Venezie	Istituto Zooprofilattico Sperimentale Delle Venezie
A/poultry/Egypt/4794-17/2010	EPI287383	2010	Istituto Zooprofilattico Sperimentale Delle Venezie	Istituto Zooprofilattico Sperimentale Delle Venezie
A/chicken/Egypt/1553-28/2010	EPI287354	2010-02	Istituto Zooprofilattico Sperimentale Delle Venezie	Istituto Zooprofilattico Sperimentale Delle Venezie
A/chicken/Egypt/2095-46/2010	EPI287356	2010	Istituto Zooprofilattico Sperimentale Delle Venezie	Istituto Zooprofilattico Sperimentale Delle Venezie
A/chicken/Egypt/3982-13/2010	EPI287371	2010-03-07	Istituto Zooprofilattico Sperimentale Delle Venezie	Istituto Zooprofilattico Sperimentale Delle Venezie
A/chicken/Egypt/2095-49/2010	EPI287357	2010	Istituto Zooprofilattico Sperimentale Delle Venezie	Istituto Zooprofilattico Sperimentale Delle Venezie
A/chicken/Egypt/2095-65/2010	EPI287359	2010-01-31	Istituto Zooprofilattico Sperimentale Delle Venezie	Istituto Zooprofilattico Sperimentale Delle Venezie
A/chicken/Egypt/3982-3/2010	EPI287365	2010-02-01	Istituto Zooprofilattico Sperimentale Delle Venezie	Istituto Zooprofilattico Sperimentale Delle Venezie
A/chicken/Egypt/3982-4/2010	EPI287366	2010-01-15	Istituto Zooprofilattico Sperimentale Delle Venezie	Istituto Zooprofilattico Sperimentale Delle Venezie
A/chicken/Egypt/3982-50/2010	EPI287378	2010	Istituto Zooprofilattico Sperimentale Delle Venezie	Istituto Zooprofilattico Sperimentale Delle Venezie
A/chicken/Egypt/3982-43/2010	EPI287376	2010	Istituto Zooprofilattico Sperimentale Delle Venezie	Istituto Zooprofilattico Sperimentale Delle Venezie
A/chicken/Egypt/3982-14/2010	EPI287372	2010-04-21	Istituto Zooprofilattico Sperimentale Delle Venezie	Istituto Zooprofilattico Sperimentale Delle Venezie
A/chicken/Egypt/3982-52/2010	EPI287379	2010	Istituto Zooprofilattico Sperimentale Delle Venezie	Istituto Zooprofilattico Sperimentale Delle Venezie
A/chicken/Egypt/11VIR4453-18/VRLCU/2010	EPI348164	2010	Istituto Zooprofilattico Sperimentale Delle Venezie	Istituto Zooprofilattico Sperimentale Delle Venezie	Valastro, V.; Fusaro, A.; Monne, I.; Hussein, H.A.; Rohiam, M.; El Sanousi, A.A.; Abdel hamid, H.S.; Sultan, H.A.; Adel hafez, A.; Sedik, M.; Cattoli, G.
A/chicken/Vietnam/NCVD-385/2009	EPI284434	2009	National Centre of Veterinary Diagnostics	Centers for Disease Control and Prevention	Davis,Todd; Rivailler,Pierre; Nguyen,Tung
A/duck/Vietnam/NCVD-126/2007	EPI284491	2007	National Centre of Veterinary Diagnostics	Centers for Disease Control and Prevention	Davis,Todd; Rivailler,Pierre; Nguyen,Tung
A/duck/Vietnam/NCVD-001/2008	EPI284577	2008	National Centre of Veterinary Diagnostics	Centers for Disease Control and Prevention	Davis,Todd; Rivailler,Pierre; Nguyen,Tung
A/chicken/Indonesia/R132/2004	EPI354072	2004	Friedrich-Loeffler-Institut	Robert Koch Institute Nationales Referenzzentrum f√ºr Influenza	Zoehner, Andrea; Matthaei, Markus; Schweiger, Brunhilde; Wolff, Thorsten
A/Chicken/Handayani/KH-B4/2004	EPI2035283	2004	CSIRO Australian Animal Health Laboratory	WHO Collaborating Centre for Reference and Research on Influenza
A/Chicken/Klaton/LYR-HW/2003	EPI2035368	2003	CSIRO Australian Animal Health Laboratory	WHO Collaborating Centre for Reference and Research on Influenza
A/chicken/Indonesia/PA/2003	EPI533369	2003	Dr. Teguh Y. Prajitno	Erasmus Medical Center	Koel,B.F.; van der Vliet,S.; Burke,D.F.; Bestebroer,T.M.; Bharoto,E.E.; Yasa,I.W.; Herliana,I.; Laksono,B.M.; Xu,K.; Skepner,E.; Russell,C.A.; Rimmelzwaan,G.F.; Perez,D.R.; Osterhaus,A.D.; Smith,D.J.; Prajitno,T.Y.; Fouchier,R.A.; Yasa,I.W.W.; Osterhaus,A.D.M.E.; Fouchier,R.A.M.
A/chicken/Indonesia/BL/2003	EPI533370	2003	Dr. Teguh Y. Prajitno	Erasmus Medical Center	Koel,B.F.; van der Vliet,S.; Burke,D.F.; Bestebroer,T.M.; Bharoto,E.E.; Yasa,I.W.; Herliana,I.; Laksono,B.M.; Xu,K.; Skepner,E.; Russell,C.A.; Rimmelzwaan,G.F.; Perez,D.R.; Osterhaus,A.D.; Smith,D.J.; Prajitno,T.Y.; Fouchier,R.A.; Yasa,I.W.W.; Osterhaus,A.D.M.E.; Fouchier,R.A.M.
A/chicken/Indonesia/2A/2003	EPI533371	2003	Dr. Teguh Y. Prajitno	Erasmus Medical Center	Koel,B.F.; van der Vliet,S.; Burke,D.F.; Bestebroer,T.M.; Bharoto,E.E.; Yasa,I.W.; Herliana,I.; Laksono,B.M.; Xu,K.; Skepner,E.; Russell,C.A.; Rimmelzwaan,G.F.; Perez,D.R.; Osterhaus,A.D.; Smith,D.J.; Prajitno,T.Y.; Fouchier,R.A.; Yasa,I.W.W.; Osterhaus,A.D.M.E.; Fouchier,R.A.M.
A/chicken/West_Java/A/2003	EPI533400	2003	Dr. Teguh Y. Prajitno	Erasmus Medical Center	Koel,B.F.; van der Vliet,S.; Burke,D.F.; Bestebroer,T.M.; Bharoto,E.E.; Yasa,I.W.; Herliana,I.; Laksono,B.M.; Xu,K.; Skepner,E.; Russell,C.A.; Rimmelzwaan,G.F.; Perez,D.R.; Osterhaus,A.D.; Smith,D.J.; Prajitno,T.Y.; Fouchier,R.A.; Yasa,I.W.W.; Osterhaus,A.D.M.E.; Fouchier,R.A.M.
A/chicken/WestJava/VSN639/2016	EPI1674464	2016-06-01	Vaksindo Satwa Nusantara	PT. Vaksindo Satwa Nusantara
A/Chicken/West_Java/SMI-HAMD/2006	EPI2035426	2006-05-01	CSIRO Australian Animal Health Laboratory	WHO Collaborating Centre for Reference and Research on Influenza
A/Chicken/Agam/BPPV1/2005	EPI1989636	2005	CSIRO Australian Animal Health Laboratory	WHO Collaborating Centre for Reference and Research on Influenza
A/Chicken/Siak/BPPV-II/2005	EPI226657	2005			Komadina,N.; Usman,T.B.; Selleck,P.
A/Chicken/Pulau_Rampang/BPPV-II/2006	EPI1989723	2006	CSIRO Australian Animal Health Laboratory	WHO Collaborating Centre for Reference and Research on Influenza
A/Chicken/Rokan_Hilli/BPPV-II/2005	EPI226654	2005			Komadina,N.; Usman,T.B.; Selleck,P.
A/Chicken/Padang/BPPV-II/2006	EPI1989706	2006	CSIRO Australian Animal Health Laboratory	WHO Collaborating Centre for Reference and Research on Influenza
A/Chicken/Duma/Bppv-II/2005	EPI1989659	2005	CSIRO Australian Animal Health Laboratory	WHO Collaborating Centre for Reference and Research on Influenza
A/Chicken/Medan/BPPV1-534/2005	EPI1989686	2005	CSIRO Australian Animal Health Laboratory	WHO Collaborating Centre for Reference and Research on Influenza
A/Chicken/Karo/BPPV1/2006	EPI1989677	2005-10-13	CSIRO Australian Animal Health Laboratory	WHO Collaborating Centre for Reference and Research on Influenza
A/Chicken/Medan/BPPV1-498/2005	EPI123614	2005-09-15
A/Chicken/Pidie/BPPV1/2005	EPI123640	2005
A/Chicken/Deli_Derdang/BPPV1/2005	EPI1989653	2005	CSIRO Australian Animal Health Laboratory	WHO Collaborating Centre for Reference and Research on Influenza
A/Chicken/Medan/BPPV1-576/2005	EPI1989692	2005	CSIRO Australian Animal Health Laboratory	WHO Collaborating Centre for Reference and Research on Influenza
A/Chicken/Medan/BPPV1-571/2005	EPI1989689	2005	CSIRO Australian Animal Health Laboratory	WHO Collaborating Centre for Reference and Research on Influenza
A/Chicken/Deli_Serdang/BPPV_1/2005	EPI1989656	2005	CSIRO Australian Animal Health Laboratory	WHO Collaborating Centre for Reference and Research on Influenza
A/Turkey/Langkat/BPPV1/2005	EPI1990126	2005	CSIRO Australian Animal Health Laboratory	WHO Collaborating Centre for Reference and Research on Influenza
A/Chicken/Langkat/BPPV1/2005	EPI1989680	2005	CSIRO Australian Animal Health Laboratory	WHO Collaborating Centre for Reference and Research on Influenza
A/Chicken/Taput/BPPV1/2005	EPI1989738	2005	CSIRO Australian Animal Health Laboratory	WHO Collaborating Centre for Reference and Research on Influenza
A/Chicken/Ambon/BBVM234a/2007	EPI2035262	2007	CSIRO Australian Animal Health Laboratory	WHO Collaborating Centre for Reference and Research on Influenza
A/Chicken/Ambon/BBVM234b/2007	EPI2035265	2007	CSIRO Australian Animal Health Laboratory	WHO Collaborating Centre for Reference and Research on Influenza
A/Chicken/Polman/BBVM185/2007	EPI2035397	2007	CSIRO Australian Animal Health Laboratory	WHO Collaborating Centre for Reference and Research on Influenza
A/Chicken/Jayapura/BBVM148-Y182-/2007	EPI2035365	2007	CSIRO Australian Animal Health Laboratory	WHO Collaborating Centre for Reference and Research on Influenza
A/Muscovy_Duck/Bone/BBVM170/2007	EPI2035501	2007	CSIRO Australian Animal Health Laboratory	WHO Collaborating Centre for Reference and Research on Influenza
A/Chicken/Papua/TA5/2006	EPI2035388	2006-07-01	CSIRO Australian Animal Health Laboratory	WHO Collaborating Centre for Reference and Research on Influenza
A/Chicken/Papua/TB1/2006	EPI2035391	2006-07-01	CSIRO Australian Animal Health Laboratory	WHO Collaborating Centre for Reference and Research on Influenza
A/Chicken/Konawe_Selatan/BBVM2040/2007	EPI2035370	2007	CSIRO Australian Animal Health Laboratory	WHO Collaborating Centre for Reference and Research on Influenza
A/Swine/Timika/BBVM186B/2007	EPI2035597	2007	CSIRO Australian Animal Health Laboratory	WHO Collaborating Centre for Reference and Research on Influenza
A/Chicken/Bandar_Lampung/BBPPV1-III/2006	EPI1989644	2006	CSIRO Australian Animal Health Laboratory	WHO Collaborating Centre for Reference and Research on Influenza
A/Chicken/Palembang/Bppv-Iii/2005	EPI1989712	2005	CSIRO Australian Animal Health Laboratory	WHO Collaborating Centre for Reference and Research on Influenza
A/Chicken/Way_Kanan/BPPV-III/2006	EPI1989752	2005-03-04	CSIRO Australian Animal Health Laboratory	WHO Collaborating Centre for Reference and Research on Influenza
A/Chicken/Sembawa/BPPV-III/2005	EPI226656	2005			Komadina,N.; Usman,T.B.; Selleck,P.
A/Chicken/Indonesia/Bangka__Selatan1631-20/2006	EPI2035295	2006-09-01	CSIRO Australian Animal Health Laboratory	WHO Collaborating Centre for Reference and Research on Influenza
A/Chicken/Indonesia/Bukittinggi1631-9/2006	EPI2035307	2006-12-01	CSIRO Australian Animal Health Laboratory	WHO Collaborating Centre for Reference and Research on Influenza
A/Chicken/Indonesia/Dumai1631-10/2006	EPI2035316	2006-12-01	CSIRO Australian Animal Health Laboratory	WHO Collaborating Centre for Reference and Research on Influenza
A/Chicken/Indonesia/Limapuluh1631-16/2007	EPI2035328	2007-01-01	CSIRO Australian Animal Health Laboratory	WHO Collaborating Centre for Reference and Research on Influenza
A/Chicken/Indonesia/Pasaman1631-14/2007	EPI2035335	2007-01-01	CSIRO Australian Animal Health Laboratory	WHO Collaborating Centre for Reference and Research on Influenza
A/Chicken/Indonesia/Padang1631-17/2007	EPI2035331	2007-01-01	CSIRO Australian Animal Health Laboratory	WHO Collaborating Centre for Reference and Research on Influenza
A/Chicken/Indonesia/Wates77/2005	EPI123533	2005
A/Chicken/Indonesia/Wates83/2005	EPI123539	2005
A/Chicken/Purworojo/K4-KH/2005	EPI2035400	2005	CSIRO Australian Animal Health Laboratory	WHO Collaborating Centre for Reference and Research on Influenza
A/Duck/Madiun/BBVW/1358/2005	EPI1989796	2005	CSIRO Australian Animal Health Laboratory	WHO Collaborating Centre for Reference and Research on Influenza
A/Chicken/Ajun_Farm/LYR-HW/2004	EPI2035260	2004	CSIRO Australian Animal Health Laboratory	WHO Collaborating Centre for Reference and Research on Influenza
A/Chicken/Magelang/LYR-HW/2005	EPI2035776	2005	CSIRO Australian Animal Health Laboratory	WHO Collaborating Centre for Reference and Research on Influenza
A/Chicken/Madiun/BBVW/1420/2005	EPI2035385	2005	CSIRO Australian Animal Health Laboratory	WHO Collaborating Centre for Reference and Research on Influenza
A/Quail/Jombang/P2kh/2005	EPI2035574	2005	CSIRO Australian Animal Health Laboratory	WHO Collaborating Centre for Reference and Research on Influenza
A/Quail/Magelang/P2kh/2005	EPI2035824	2005	CSIRO Australian Animal Health Laboratory	WHO Collaborating Centre for Reference and Research on Influenza
A/Chicken/West_Java/Garut-May/2006	EPI2035411	2006-08-01	CSIRO Australian Animal Health Laboratory	WHO Collaborating Centre for Reference and Research on Influenza
A/Quail/Central_Java/SMRG/2006	EPI224760	2006-06-01			Komadina,N.; Selleck,P.
A/Chicken/Indonesia/Soppeng1631-71/2006	EPI2035353	2006-02-01	CSIRO Australian Animal Health Laboratory	WHO Collaborating Centre for Reference and Research on Influenza
A/Chicken/Gunung_Kidul/BBVW/2006	EPI224598	2006			Komadina,N.; Darminto,D.; Selleck,P.
A/Chicken/Indonesia/Kulon1631-59/2007	EPI2035325	2007-02-01	CSIRO Australian Animal Health Laboratory	WHO Collaborating Centre for Reference and Research on Influenza
A/chicken/Payakumbuh/BPPVRII-236/2009	EPI340802	2009	Disease Investigation Centre Regional II Bukittinggi (BPPVRII)	CSIRO Australian Animal Health Laboratory	Miswati,Yuli; Yulfitria,.; Azfirman,.; Suatmodjo,Musny; Bruce,Kerri; Davies,Kelly R; Stevens,Vittoria; Kim,Mia; Daniels,Peter; Wong,Frank YK
A/Indonesia/NIHRD7781/2008	EPI1377564	2008-03-25		National Institute of Health Research and Development	HA,Pawestri; AA,Nugraha; E,Pratiwi; V,Setiawaty
A/Indonesia/7379/2008	EPI164755	2008-01	Ministry of Health, NIHRD	Eijkman Institute for Molecular Biology
A/Indonesia/NIHRD10364/2010	EPI487461	2010-04-25	National Institute of Health Research and Development	National Institute of Health Research and Development	HA,Pawestri
A/chicken/Kapuas/BPPVRV-342/2009	EPI340792	2009	Disease Investigation Centre Regional V Banjarbaru (BPPVRV)	CSIRO Australian Animal Health Laboratory	Utami,Wiwin Sri; Hadi,Sulaxono; Suatmodjo,Musny; Bruce,Kerri; Davies,Kelly R; Stevens,Vittoria; Kim,Mia; Daniels,Peter; Wong,Frank YK
A/chicken/Banjarbaru/BPPVRV-26/2010	EPI340794	2010	Disease Investigation Centre Regional V Banjarbaru (BPPVRV)	CSIRO Australian Animal Health Laboratory	Utami,Wiwin Sri; Hadi,Sulaxono; Suatmodjo,Musny; Bruce,Kerri; Davies,Kelly R; Stevens,Vittoria; Kim,Mia; Daniels,Peter; Wong,Frank YK
A/chicken/South_Kalimantan/070/2009	EPI533378	2009	Dr. Teguh Y. Prajitno	Erasmus Medical Center	Koel,B.F.; van der Vliet,S.; Burke,D.F.; Bestebroer,T.M.; Bharoto,E.E.; Yasa,I.W.; Herliana,I.; Laksono,B.M.; Xu,K.; Skepner,E.; Russell,C.A.; Rimmelzwaan,G.F.; Perez,D.R.; Osterhaus,A.D.; Smith,D.J.; Prajitno,T.Y.; Fouchier,R.A.; Yasa,I.W.W.; Osterhaus,A.D.M.E.; Fouchier,R.A.M.
A/chicken/East_Java/035/2009	EPI533379	2009	Dr. Teguh Y. Prajitno	Erasmus Medical Center	Koel,B.F.; van der Vliet,S.; Burke,D.F.; Bestebroer,T.M.; Bharoto,E.E.; Yasa,I.W.; Herliana,I.; Laksono,B.M.; Xu,K.; Skepner,E.; Russell,C.A.; Rimmelzwaan,G.F.; Perez,D.R.; Osterhaus,A.D.; Smith,D.J.; Prajitno,T.Y.; Fouchier,R.A.; Yasa,I.W.W.; Osterhaus,A.D.M.E.; Fouchier,R.A.M.
A/chicken/Central Java/51/2009	EPI533397	2009-Jan-01	Dr. Teguh Y. Prajitno	Erasmus Medical Center	Koel,B.F.; van der Vliet,S.; Burke,D.F.; Bestebroer,T.M.; Bharoto,E.E.; Yasa,I.W.; Herliana,I.; Laksono,B.M.; Xu,K.; Skepner,E.; Russell,C.A.; Rimmelzwaan,G.F.; Perez,D.R.; Osterhaus,A.D.; Smith,D.J.; Prajitno,T.Y.; Fouchier,R.A.; Yasa,I.W.W.; Osterhaus,A.D.M.E.; Fouchier,R.A.M.
A/chicken/South_Sulawesi/140/2010	EPI533377	2010	Dr. Teguh Y. Prajitno	Erasmus Medical Center	Koel,B.F.; van der Vliet,S.; Burke,D.F.; Bestebroer,T.M.; Bharoto,E.E.; Yasa,I.W.; Herliana,I.; Laksono,B.M.; Xu,K.; Skepner,E.; Russell,C.A.; Rimmelzwaan,G.F.; Perez,D.R.; Osterhaus,A.D.; Smith,D.J.; Prajitno,T.Y.; Fouchier,R.A.; Yasa,I.W.W.; Osterhaus,A.D.M.E.; Fouchier,R.A.M.
A/chicken/West_Java/30/2007	EPI533406	2007	Dr. Teguh Y. Prajitno	Erasmus Medical Center	Koel,B.F.; van der Vliet,S.; Burke,D.F.; Bestebroer,T.M.; Bharoto,E.E.; Yasa,I.W.; Herliana,I.; Laksono,B.M.; Xu,K.; Skepner,E.; Russell,C.A.; Rimmelzwaan,G.F.; Perez,D.R.; Osterhaus,A.D.; Smith,D.J.; Prajitno,T.Y.; Fouchier,R.A.; Yasa,I.W.W.; Osterhaus,A.D.M.E.; Fouchier,R.A.M.
A/chicken/West_Java/130/2007	EPI533419	2007	Dr. Teguh Y. Prajitno	Erasmus Medical Center	Koel,B.F.; van der Vliet,S.; Burke,D.F.; Bestebroer,T.M.; Bharoto,E.E.; Yasa,I.W.; Herliana,I.; Laksono,B.M.; Xu,K.; Skepner,E.; Russell,C.A.; Rimmelzwaan,G.F.; Perez,D.R.; Osterhaus,A.D.; Smith,D.J.; Prajitno,T.Y.; Fouchier,R.A.; Yasa,I.W.W.; Osterhaus,A.D.M.E.; Fouchier,R.A.M.
A/chicken/West_Java/132/2007	EPI533418	2007	Dr. Teguh Y. Prajitno	Erasmus Medical Center	Koel,B.F.; van der Vliet,S.; Burke,D.F.; Bestebroer,T.M.; Bharoto,E.E.; Yasa,I.W.; Herliana,I.; Laksono,B.M.; Xu,K.; Skepner,E.; Russell,C.A.; Rimmelzwaan,G.F.; Perez,D.R.; Osterhaus,A.D.; Smith,D.J.; Prajitno,T.Y.; Fouchier,R.A.; Yasa,I.W.W.; Osterhaus,A.D.M.E.; Fouchier,R.A.M.
A/chicken/West_Java/2008	EPI533438	2008	Dr. Teguh Y. Prajitno	Erasmus Medical Center	Koel,B.F.; van der Vliet,S.; Burke,D.F.; Bestebroer,T.M.; Bharoto,E.E.; Yasa,I.W.; Herliana,I.; Laksono,B.M.; Xu,K.; Skepner,E.; Russell,C.A.; Rimmelzwaan,G.F.; Perez,D.R.; Osterhaus,A.D.; Smith,D.J.; Prajitno,T.Y.; Fouchier,R.A.; Yasa,I.W.W.; Osterhaus,A.D.M.E.; Fouchier,R.A.M.
A/chicken/West_Java/2/2009	EPI533435	2009	Dr. Teguh Y. Prajitno	Erasmus Medical Center	Koel,B.F.; van der Vliet,S.; Burke,D.F.; Bestebroer,T.M.; Bharoto,E.E.; Yasa,I.W.; Herliana,I.; Laksono,B.M.; Xu,K.; Skepner,E.; Russell,C.A.; Rimmelzwaan,G.F.; Perez,D.R.; Osterhaus,A.D.; Smith,D.J.; Prajitno,T.Y.; Fouchier,R.A.; Yasa,I.W.W.; Osterhaus,A.D.M.E.; Fouchier,R.A.M.
A/chicken/West_Java/X3/2009	EPI533436	2009	Dr. Teguh Y. Prajitno	Erasmus Medical Center	Koel,B.F.; van der Vliet,S.; Burke,D.F.; Bestebroer,T.M.; Bharoto,E.E.; Yasa,I.W.; Herliana,I.; Laksono,B.M.; Xu,K.; Skepner,E.; Russell,C.A.; Rimmelzwaan,G.F.; Perez,D.R.; Osterhaus,A.D.; Smith,D.J.; Prajitno,T.Y.; Fouchier,R.A.; Yasa,I.W.W.; Osterhaus,A.D.M.E.; Fouchier,R.A.M.
A/quail/Klaten/BBVW-110-II/2010	EPI340808	2010	Disease Investigation Centre Wates (BBVW)	CSIRO Australian Animal Health Laboratory	Dhamawan,Rama; Usman,Tri Bhakti; Junaidi,Akhmad; Suatmodjo,Musny; Bruce,Kerri; Davies,Kelly R; Stevens,Vittoria; Kim,Mia; Daniels,Peter; Wong,Frank YK
A/chicken/West_Java/028/2006	EPI533426	2006	Dr. Teguh Y. Prajitno	Erasmus Medical Center	Koel,B.F.; van der Vliet,S.; Burke,D.F.; Bestebroer,T.M.; Bharoto,E.E.; Yasa,I.W.; Herliana,I.; Laksono,B.M.; Xu,K.; Skepner,E.; Russell,C.A.; Rimmelzwaan,G.F.; Perez,D.R.; Osterhaus,A.D.; Smith,D.J.; Prajitno,T.Y.; Fouchier,R.A.; Yasa,I.W.W.; Osterhaus,A.D.M.E.; Fouchier,R.A.M.
A/chicken/West_Java/129/2007	EPI533420	2007	Dr. Teguh Y. Prajitno	Erasmus Medical Center	Koel,B.F.; van der Vliet,S.; Burke,D.F.; Bestebroer,T.M.; Bharoto,E.E.; Yasa,I.W.; Herliana,I.; Laksono,B.M.; Xu,K.; Skepner,E.; Russell,C.A.; Rimmelzwaan,G.F.; Perez,D.R.; Osterhaus,A.D.; Smith,D.J.; Prajitno,T.Y.; Fouchier,R.A.; Yasa,I.W.W.; Osterhaus,A.D.M.E.; Fouchier,R.A.M.
A/chicken/WestJava/VSN991/2018	EPI1672635	2018-02-21	Vaksindo Satwa Nusantara	PT. Vaksindo Satwa Nusantara	Prajitno, TY; Herliana, I; Wulandari, F; Putra, RP
A/chicken/EastJava/VSN1056/2018	EPI1672638	2018-08-20	Vaksindo Satwa Nusantara	PT. Vaksindo Satwa Nusantara	Prajitno, TY; Herliana, I; Wulandari, F; Putra, RP
A/Indonesia/NIHRD7988/2008	EPI485818	2008-04-23	National Institute of Health Research and Development	National Institute of Health Research and Development	HA,Pawestri
A/Indonesia/NIHRD7393/2008	EPI1377780	2008-02-01		National Institute of Health Research and Development	HA,Pawestri; AA,Nugraha; E,Pratiwi; V,Setiawaty
A/Indonesia/NIHRD11454/2011	EPI489378	2011-04-08	National Institute of Health Research and Development	National Institute of Health Research and Development	HA,Pawestri
A/Swan/Indonesia/Malang1631-61/2007	EPI2035594	2007-02-01	CSIRO Australian Animal Health Laboratory	WHO Collaborating Centre for Reference and Research on Influenza
A/Chicken/Indonesia/1631-60/2007	EPI2035289	2007-02-01	CSIRO Australian Animal Health Laboratory	WHO Collaborating Centre for Reference and Research on Influenza
A/Chicken/Indonesia/Bangalan1631-58/2007	EPI2035292	2007-02-01	CSIRO Australian Animal Health Laboratory	WHO Collaborating Centre for Reference and Research on Influenza
A/Chicken/Indonesia/Pekalonguru1631-55/2007	EPI2035338	2007-01-01	CSIRO Australian Animal Health Laboratory	WHO Collaborating Centre for Reference and Research on Influenza
A/Chicken/Gunung_Kidul/BBVW/2007	EPI2035280	2007	CSIRO Australian Animal Health Laboratory	WHO Collaborating Centre for Reference and Research on Influenza
A/Chicken/Jatim/LYR-HW/2007	EPI2035362	2007	CSIRO Australian Animal Health Laboratory	WHO Collaborating Centre for Reference and Research on Influenza
A/Chicken/HW/K-GK/2007	EPI2035286	2007	CSIRO Australian Animal Health Laboratory	WHO Collaborating Centre for Reference and Research on Influenza
A/Chicken/Indonesia/Probolinga1631-63/2007	EPI2035341	2007-03-01	CSIRO Australian Animal Health Laboratory	WHO Collaborating Centre for Reference and Research on Influenza
A/Muscovy_Duck/Jakarta/HABWIN/2006	EPI224706	2006-09-01			Darminto,D.; Dharmayanti,N.L.P.I.; Indriani,R.; Komadina,N.; Selleck,P.
A/Chicken/West_Java/TASIKSOL/2006	EPI224608	2006-08-01			Darminto,D.; Dharmayanti,N.L.P.I.; Indriani,R.; Komadina,N.; Selleck,P.
A/Chicken/Indonesia/Jemban1631-37/2006	EPI2035759	2006-08-01	CSIRO Australian Animal Health Laboratory	WHO Collaborating Centre for Reference and Research on Influenza
A/Chicken/Murao_Jambi/BPPV-II/2005	EPI1989695	2005	CSIRO Australian Animal Health Laboratory	WHO Collaborating Centre for Reference and Research on Influenza
A/Chicken/Pakanbaru/BPPV-II/2005	EPI1989709	2005	CSIRO Australian Animal Health Laboratory	WHO Collaborating Centre for Reference and Research on Influenza
A/Chicken/Indonesia/Belitung_Timor1631-19/2006	EPI2035301	2006-04-01	CSIRO Australian Animal Health Laboratory	WHO Collaborating Centre for Reference and Research on Influenza
A/Chicken/Belitung_Timor1631-18/2006	EPI2035268	2006-12-01	CSIRO Australian Animal Health Laboratory	WHO Collaborating Centre for Reference and Research on Influenza
A/Chicken/West_Java/TASIK1/2006	EPI2035432	2006-07-01	CSIRO Australian Animal Health Laboratory	WHO Collaborating Centre for Reference and Research on Influenza
A/Chicken/West_Java/TASIKSOB/2006	EPI2035438	2006-08-01	CSIRO Australian Animal Health Laboratory	WHO Collaborating Centre for Reference and Research on Influenza
A/Chicken/Indonesia/Juhu1631-5/2006	EPI2035319	2006-09-01	CSIRO Australian Animal Health Laboratory	WHO Collaborating Centre for Reference and Research on Influenza
A/Chicken/Indonesia/Siak1631-4/2006	EPI2035347	2006-08-01	CSIRO Australian Animal Health Laboratory	WHO Collaborating Centre for Reference and Research on Influenza
A/Chicken/Indonesia/Dhamsraya1631-8/2006	EPI2035313	2006-11-01	CSIRO Australian Animal Health Laboratory	WHO Collaborating Centre for Reference and Research on Influenza
A/Chicken/Indonesia/Tanah_Datar1631-13/2007	EPI2035356	2007-01-01	CSIRO Australian Animal Health Laboratory	WHO Collaborating Centre for Reference and Research on Influenza
A/chicken/West_Java/12/2006	EPI533442	2006	Dr. Teguh Y. Prajitno	Erasmus Medical Center	Koel,B.F.; van der Vliet,S.; Burke,D.F.; Bestebroer,T.M.; Bharoto,E.E.; Yasa,I.W.; Herliana,I.; Laksono,B.M.; Xu,K.; Skepner,E.; Russell,C.A.; Rimmelzwaan,G.F.; Perez,D.R.; Osterhaus,A.D.; Smith,D.J.; Prajitno,T.Y.; Fouchier,R.A.; Yasa,I.W.W.; Osterhaus,A.D.M.E.; Fouchier,R.A.M.
A/chicken/West_Java/8/2006	EPI533443	2006	Dr. Teguh Y. Prajitno	Erasmus Medical Center	Koel,B.F.; van der Vliet,S.; Burke,D.F.; Bestebroer,T.M.; Bharoto,E.E.; Yasa,I.W.; Herliana,I.; Laksono,B.M.; Xu,K.; Skepner,E.; Russell,C.A.; Rimmelzwaan,G.F.; Perez,D.R.; Osterhaus,A.D.; Smith,D.J.; Prajitno,T.Y.; Fouchier,R.A.; Yasa,I.W.W.; Osterhaus,A.D.M.E.; Fouchier,R.A.M.
A/Chicken/Ismail/LYR-HW/2006	EPI2035771	2006	CSIRO Australian Animal Health Laboratory	WHO Collaborating Centre for Reference and Research on Influenza
A/Chicken/Indonesia/Bantul1631-35/2006	EPI2035756	2006-08-01	CSIRO Australian Animal Health Laboratory	WHO Collaborating Centre for Reference and Research on Influenza
A/Chicken/Indonesia/Ponorogo1631-44/2006	EPI2035762	2006-09-01	CSIRO Australian Animal Health Laboratory	WHO Collaborating Centre for Reference and Research on Influenza
A/Chicken/Indonesia/Blitar1631-26/2006	EPI2035304	2006-05-01	CSIRO Australian Animal Health Laboratory	WHO Collaborating Centre for Reference and Research on Influenza
A/Quail/Jakarta/Ju1/2006	EPI2035571	2006-08-01	CSIRO Australian Animal Health Laboratory	WHO Collaborating Centre for Reference and Research on Influenza
A/Chicken/Indonesia/Tegal1631-43/2006	EPI2035768	2006-09-01	CSIRO Australian Animal Health Laboratory	WHO Collaborating Centre for Reference and Research on Influenza
A/Chicken/Indonesia/Sragen1631-34/2006	EPI2035765	2006-07-01	CSIRO Australian Animal Health Laboratory	WHO Collaborating Centre for Reference and Research on Influenza
A/Chicken/Indonesia/Demak1631-56/2007	EPI2035310	2007-01-01	CSIRO Australian Animal Health Laboratory	WHO Collaborating Centre for Reference and Research on Influenza
A/Chicken/Indonesia/Yogyokarta1631-54/2006	EPI2035359	2006-12-01	CSIRO Australian Animal Health Laboratory	WHO Collaborating Centre for Reference and Research on Influenza
A/Duck/Indramayu/BBVW/109/2006	EPI1989793	2006	CSIRO Australian Animal Health Laboratory	WHO Collaborating Centre for Reference and Research on Influenza
A/Chicken/Indonesia/Siak1631-7/2006	EPI2035350	2006-10-01	CSIRO Australian Animal Health Laboratory	WHO Collaborating Centre for Reference and Research on Influenza
A/Chicken/West_Java/SMI-ENDRI1/2006	EPI2035420	2006-05-01	CSIRO Australian Animal Health Laboratory	WHO Collaborating Centre for Reference and Research on Influenza
A/Indonesia/NIHRD11454/2011	EPI489378	2011-04-08	National Institute of Health Research and Development	National Institute of Health Research and Development	HA,Pawestri
A/Quail/Indonesia/Bantul1631-40/2006	EPI2035568	2006-09-01	CSIRO Australian Animal Health Laboratory	WHO Collaborating Centre for Reference and Research on Influenza
A/chicken/West_Java/20/2007	EPI533414	2007	Dr. Teguh Y. Prajitno	Erasmus Medical Center	Koel,B.F.; van der Vliet,S.; Burke,D.F.; Bestebroer,T.M.; Bharoto,E.E.; Yasa,I.W.; Herliana,I.; Laksono,B.M.; Xu,K.; Skepner,E.; Russell,C.A.; Rimmelzwaan,G.F.; Perez,D.R.; Osterhaus,A.D.; Smith,D.J.; Prajitno,T.Y.; Fouchier,R.A.; Yasa,I.W.W.; Osterhaus,A.D.M.E.; Fouchier,R.A.M.
A/chicken/West_Java/29/002/2007	EPI533441	2007	Dr. Teguh Y. Prajitno	Erasmus Medical Center	Koel,B.F.; van der Vliet,S.; Burke,D.F.; Bestebroer,T.M.; Bharoto,E.E.; Yasa,I.W.; Herliana,I.; Laksono,B.M.; Xu,K.; Skepner,E.; Russell,C.A.; Rimmelzwaan,G.F.; Perez,D.R.; Osterhaus,A.D.; Smith,D.J.; Prajitno,T.Y.; Fouchier,R.A.; Yasa,I.W.W.; Osterhaus,A.D.M.E.; Fouchier,R.A.M.
A/chicken/Banyumas/BBVW-1555b-XII/2008	EPI340770	2008	Disease Investigation Centre Wates (BBVW)	CSIRO Australian Animal Health Laboratory	Dhamawan,Rama; Usman,Tri Bhakti; Junaidi,Akhmad; Suatmodjo,Musny; Bruce,Kerri; Davies,Kelly R; Stevens,Vittoria; Kim,Mia; Daniels,Peter; Wong,Frank YK
A/chicken/East_Java/6/2009	EPI533380	2009	Dr. Teguh Y. Prajitno	Erasmus Medical Center	Koel,B.F.; van der Vliet,S.; Burke,D.F.; Bestebroer,T.M.; Bharoto,E.E.; Yasa,I.W.; Herliana,I.; Laksono,B.M.; Xu,K.; Skepner,E.; Russell,C.A.; Rimmelzwaan,G.F.; Perez,D.R.; Osterhaus,A.D.; Smith,D.J.; Prajitno,T.Y.; Fouchier,R.A.; Yasa,I.W.W.; Osterhaus,A.D.M.E.; Fouchier,R.A.M.
A/chicken/East_Java/029/2009	EPI533383	2009	Dr. Teguh Y. Prajitno	Erasmus Medical Center	Koel,B.F.; van der Vliet,S.; Burke,D.F.; Bestebroer,T.M.; Bharoto,E.E.; Yasa,I.W.; Herliana,I.; Laksono,B.M.; Xu,K.; Skepner,E.; Russell,C.A.; Rimmelzwaan,G.F.; Perez,D.R.; Osterhaus,A.D.; Smith,D.J.; Prajitno,T.Y.; Fouchier,R.A.; Yasa,I.W.W.; Osterhaus,A.D.M.E.; Fouchier,R.A.M.
A/chicken/Lampung/007/2007	EPI533455	2007	Dr. Teguh Y. Prajitno	Erasmus Medical Center	Koel,B.F.; van der Vliet,S.; Burke,D.F.; Bestebroer,T.M.; Bharoto,E.E.; Yasa,I.W.; Herliana,I.; Laksono,B.M.; Xu,K.; Skepner,E.; Russell,C.A.; Rimmelzwaan,G.F.; Perez,D.R.; Osterhaus,A.D.; Smith,D.J.; Prajitno,T.Y.; Fouchier,R.A.; Yasa,I.W.W.; Osterhaus,A.D.M.E.; Fouchier,R.A.M.
A/chicken/North_Sumatra/27/2009	EPI533461	2009	Dr. Teguh Y. Prajitno	Erasmus Medical Center	Koel,B.F.; van der Vliet,S.; Burke,D.F.; Bestebroer,T.M.; Bharoto,E.E.; Yasa,I.W.; Herliana,I.; Laksono,B.M.; Xu,K.; Skepner,E.; Russell,C.A.; Rimmelzwaan,G.F.; Perez,D.R.; Osterhaus,A.D.; Smith,D.J.; Prajitno,T.Y.; Fouchier,R.A.; Yasa,I.W.W.; Osterhaus,A.D.M.E.; Fouchier,R.A.M.
A/Indonesia/NIHRD9152/2009	EPI1377833	2009-01-23		National Institute of Health Research and Development	HA,Pawestri; AA,Nugraha; E,Pratiwi; V,Setiawaty
A/chicken/Lamongan/BBVW-170-III/2010	EPI340780	2010	Disease Investigation Centre Wates (BBVW)	CSIRO Australian Animal Health Laboratory	Dhamawan,Rama; Usman,Tri Bhakti; Junaidi,Akhmad; Suatmodjo,Musny; Bruce,Kerri; Davies,Kelly R; Stevens,Vittoria; Kim,Mia; Daniels,Peter; Wong,Frank YK
A/chicken/Klaten/BBVW-109-II/2010	EPI340788	2010	Disease Investigation Centre Wates (BBVW)	CSIRO Australian Animal Health Laboratory	Dhamawan,Rama; Usman,Tri Bhakti; Junaidi,Akhmad; Suatmodjo,Musny; Bruce,Kerri; Davies,Kelly R; Stevens,Vittoria; Kim,Mia; Daniels,Peter; Wong,Frank YK
A/chicken/West_Java/59A/2009	EPI533444	2009	Dr. Teguh Y. Prajitno	Erasmus Medical Center	Koel,B.F.; van der Vliet,S.; Burke,D.F.; Bestebroer,T.M.; Bharoto,E.E.; Yasa,I.W.; Herliana,I.; Laksono,B.M.; Xu,K.; Skepner,E.; Russell,C.A.; Rimmelzwaan,G.F.; Perez,D.R.; Osterhaus,A.D.; Smith,D.J.; Prajitno,T.Y.; Fouchier,R.A.; Yasa,I.W.W.; Osterhaus,A.D.M.E.; Fouchier,R.A.M.
A/chicken/WestJava/VSN962/2018	EPI1672634	2018-03-08	Vaksindo Satwa Nusantara	PT. Vaksindo Satwa Nusantara	Prajitno, TY; Herliana, I; Wulandari, F; Putra, RP
A/Duck/Pali/BBVW/1358/2005	EPI1989801	2005	CSIRO Australian Animal Health Laboratory	WHO Collaborating Centre for Reference and Research on Influenza
A/Duck/Indonesia/Jombang1631-32/2006	EPI2035448	2006-07-01	CSIRO Australian Animal Health Laboratory	WHO Collaborating Centre for Reference and Research on Influenza
A/Muscovy_Duck/Indonesia/1631-53/2006	EPI2035692	2006-12-01	CSIRO Australian Animal Health Laboratory	WHO Collaborating Centre for Reference and Research on Influenza
A/Chicken/Indonesia/Probolinga1631-64/2007	EPI2035344	2007-03-01	CSIRO Australian Animal Health Laboratory	WHO Collaborating Centre for Reference and Research on Influenza
A/Duck/Bufeleng/BPPV1/2005	EPI1989783	2005	CSIRO Australian Animal Health Laboratory	WHO Collaborating Centre for Reference and Research on Influenza
A/Indonesia/7261/2008	EPI162940	2008-01-16	Ministry of Health, NIHRD	Eijkman Institute for Molecular Biology
A/Indonesia/NIHRD7802/2008	EPI1377572	2008-03-28		National Institute of Health Research and Development	HA,Pawestri; AA,Nugraha; E,Pratiwi; V,Setiawaty
A/Indonesia/7272/2008	EPI164763	2008-01	Ministry of Health, NIHRD	Eijkman Institute for Molecular Biology
A/Indonesia/8228/2008	EPI164208	2008-05-08	Ministry of Health, NIHRD	Eijkman Institute for Molecular Biology
A/Indonesia/NIHRD9158/2009	EPI1377596	2009-01-22		National Institute of Health Research and Development	HA,Pawestri; AA,Nugraha; E,Pratiwi; V,Setiawaty
A/Indonesia/NIHRD9340/2009	EPI486487	2009-02-27	National Institute of Health Research and Development	National Institute of Health Research and Development	HA,Pawestri
A/Indonesia/NIHRD7503/2008	EPI1377788	2008-02-15		National Institute of Health Research and Development	HA,Pawestri; AA,Nugraha; E,Pratiwi; V,Setiawaty
A/Indonesia/NIHRD9340/2009	EPI486487	2009-02-27	National Institute of Health Research and Development	National Institute of Health Research and Development	HA,Pawestri
A/Indonesia/NIHRD11073/2011-H5N1-	EPI341332	2011-02-06	National Institute of Health Research and Development	National Institute of Health Research and Development	'Vivi,Setiawaty; Hana,Pawestri; Eka,Pratiwi; Fera,Ibrahim'
A/Indonesia/NIHRD10364/2010	EPI487461	2010-04-25	National Institute of Health Research and Development	National Institute of Health Research and Development	HA,Pawestri
A/Indonesia/NIHRD10623/2010	EPI487467	2010-09-16	National Institute of Health Research and Development	National Institute of Health Research and Development	HA,Pawestri
A/Indonesia/NIHRD10623/2010	EPI487467	2010-09-16	National Institute of Health Research and Development	National Institute of Health Research and Development	HA,Pawestri
A/Indonesia/NIHRD11073/2011	EPI1377668	2011-02-02		National Institute of Health Research and Development	HA,Pawestri; AA,Nugraha; E,Pratiwi; V,Setiawaty
A/Indonesia/NIHRD9653/2009	EPI1377612	2009-05-22		National Institute of Health Research and Development	HA,Pawestri; AA,Nugraha; E,Pratiwi; V,Setiawaty
A/bird/Gunung_Kidul/BBVW-52-I/2010	EPI340790	2010	Disease Investigation Centre Wates (BBVW)	CSIRO Australian Animal Health Laboratory	Dhamawan,Rama; Usman,Tri Bhakti; Junaidi,Akhmad; Suatmodjo,Musny; Bruce,Kerri; Davies,Kelly R; Stevens,Vittoria; Kim,Mia; Daniels,Peter; Wong,Frank YK
A/Indonesia/NIHRD11046/2011	EPI487549	2011-02-03	National Institute of Health Research and Development	National Institute of Health Research and Development	HA,Pawestri
A/Indonesia/NIHRD11046/2011	EPI487549	2011-02-03	National Institute of Health Research and Development	National Institute of Health Research and Development	HA,Pawestri
A/chicken/Lampung/BPPVRIII-10-161/2010	EPI340810	2010	Disease Investigation Centre Regional III Bandar Lampung	CSIRO Australian Animal Health Laboratory	Suryantana,.; Ma'arif,Syamsul; Suatmodjo,Musny; Bruce,Kerri; Davies,Kelly R; Stevens,Vittoria; Kim,Mia; Daniels,Peter; Wong,Frank YK
A/Indonesia/NIHRD11198/2011	EPI1377812	2011-03-04		National Institute of Health Research and Development	HA,Pawestri; AA,Nugraha; E,Pratiwi; V,Setiawaty
A/chicken/Temanggung/BBVW-1203b-VIII/2009	EPI340776	2009	Disease Investigation Centre Wates (BBVW)	CSIRO Australian Animal Health Laboratory	Dhamawan,Rama; Usman,Tri Bhakti; Junaidi,Akhmad; Suatmodjo,Musny; Bruce,Kerri; Davies,Kelly R; Stevens,Vittoria; Kim,Mia; Daniels,Peter; Wong,Frank YK
A/Indonesia/NIHRD10728/2010	EPI487454	2010-11-21	National Institute of Health Research and Development	National Institute of Health Research and Development	HA,Pawestri
A/Indonesia/NIHRD10612/2010	EPI1377796	2010-08-25		National Institute of Health Research and Development	HA,Pawestri; AA,Nugraha; E,Pratiwi; V,Setiawaty
A/Indonesia/NIHRD10459/2010	EPI487525	2010-06-01	National Institute of Health Research and Development	National Institute of Health Research and Development	HA,Pawestri
A/Indonesia/NIHRD10529/2010	EPI1377644	2010-07-07		National Institute of Health Research and Development	HA,Pawestri; AA,Nugraha; E,Pratiwi; V,Setiawaty
A/Indonesia/NIHRD9160/2009	EPI1377772	2009-01-27	National Institute of Health Research and Development	National Institute of Health Research and Development	HA,Pawestri; AA,Nugraha; E,Pratiwi; V,Setiawaty
A/chicken/Kuningan/BBVW-1004-VI/2009	EPI340768	2009	Disease Investigation Centre Wates (BBVW)	CSIRO Australian Animal Health Laboratory	Dhamawan,Rama; Usman,Tri Bhakti; Junaidi,Akhmad; Suatmodjo,Musny; Bruce,Kerri; Davies,Kelly R; Stevens,Vittoria; Kim,Mia; Daniels,Peter; Wong,Frank YK
A/chicken/Tasikmalaya/BBVW-991-VI/2009	EPI340774	2009	Disease Investigation Centre Wates (BBVW)	CSIRO Australian Animal Health Laboratory	Dhamawan,Rama; Usman,Tri Bhakti; Junaidi,Akhmad; Suatmodjo,Musny; Bruce,Kerri; Davies,Kelly R; Stevens,Vittoria; Kim,Mia; Daniels,Peter; Wong,Frank YK
A/chicken/Kudus/BBVW-1186-IX/2009	EPI340766	2009	Disease Investigation Centre Wates (BBVW)	CSIRO Australian Animal Health Laboratory	Dhamawan,Rama; Usman,Tri Bhakti; Junaidi,Akhmad; Suatmodjo,Musny; Bruce,Kerri; Davies,Kelly R; Stevens,Vittoria; Kim,Mia; Daniels,Peter; Wong,Frank YK
A/chicken/Sleman/BBVW-180-III/2010	EPI340782	2010	Disease Investigation Centre Wates (BBVW)	CSIRO Australian Animal Health Laboratory	Dhamawan,Rama; Usman,Tri Bhakti; Junaidi,Akhmad; Suatmodjo,Musny; Bruce,Kerri; Davies,Kelly R; Stevens,Vittoria; Kim,Mia; Daniels,Peter; Wong,Frank YK
A/Indonesia/NIHRD11771/2011	EPI1377684	2011-08-07		National Institute of Health Research and Development	HA,Pawestri; AA,Nugraha; E,Pratiwi; V,Setiawaty
A/chicken/SouthSulawesi/VSN270/2012	EPI1674358	2012-07-23	Vaksindo Satwa Nusantara	PT. Vaksindo Satwa Nusantara
A/chicken/SouthSulawesi/VSN321/2013	EPI1674373	2013-03-20	Vaksindo Satwa Nusantara	PT. Vaksindo Satwa Nusantara
A/chicken/SouthSulawesi/VSN320/2013	EPI1674372	2013-03-20	Vaksindo Satwa Nusantara	PT. Vaksindo Satwa Nusantara
A/chicken/South_Sulawesi/196/2011	EPI533372	2011	Dr. Teguh Y. Prajitno	Erasmus Medical Center	Koel,B.F.; van der Vliet,S.; Burke,D.F.; Bestebroer,T.M.; Bharoto,E.E.; Yasa,I.W.; Herliana,I.; Laksono,B.M.; Xu,K.; Skepner,E.; Russell,C.A.; Rimmelzwaan,G.F.; Perez,D.R.; Osterhaus,A.D.; Smith,D.J.; Prajitno,T.Y.; Fouchier,R.A.; Yasa,I.W.W.; Osterhaus,A.D.M.E.; Fouchier,R.A.M.
A/chicken/South_Sulawesi/195/2011	EPI533373	2011	Dr. Teguh Y. Prajitno	Erasmus Medical Center	Koel,B.F.; van der Vliet,S.; Burke,D.F.; Bestebroer,T.M.; Bharoto,E.E.; Yasa,I.W.; Herliana,I.; Laksono,B.M.; Xu,K.; Skepner,E.; Russell,C.A.; Rimmelzwaan,G.F.; Perez,D.R.; Osterhaus,A.D.; Smith,D.J.; Prajitno,T.Y.; Fouchier,R.A.; Yasa,I.W.W.; Osterhaus,A.D.M.E.; Fouchier,R.A.M.
A/chicken/West_Java/97/2010	EPI533401	2010	Dr. Teguh Y. Prajitno	Erasmus Medical Center	Koel,B.F.; van der Vliet,S.; Burke,D.F.; Bestebroer,T.M.; Bharoto,E.E.; Yasa,I.W.; Herliana,I.; Laksono,B.M.; Xu,K.; Skepner,E.; Russell,C.A.; Rimmelzwaan,G.F.; Perez,D.R.; Osterhaus,A.D.; Smith,D.J.; Prajitno,T.Y.; Fouchier,R.A.; Yasa,I.W.W.; Osterhaus,A.D.M.E.; Fouchier,R.A.M.
A/chicken/West_Java/093/2010	EPI533422	2010	Dr. Teguh Y. Prajitno	Erasmus Medical Center	Koel,B.F.; van der Vliet,S.; Burke,D.F.; Bestebroer,T.M.; Bharoto,E.E.; Yasa,I.W.; Herliana,I.; Laksono,B.M.; Xu,K.; Skepner,E.; Russell,C.A.; Rimmelzwaan,G.F.; Perez,D.R.; Osterhaus,A.D.; Smith,D.J.; Prajitno,T.Y.; Fouchier,R.A.; Yasa,I.W.W.; Osterhaus,A.D.M.E.; Fouchier,R.A.M.
A/chicken/West_Java/134/2010	EPI533431	2010	Dr. Teguh Y. Prajitno	Erasmus Medical Center	Koel,B.F.; van der Vliet,S.; Burke,D.F.; Bestebroer,T.M.; Bharoto,E.E.; Yasa,I.W.; Herliana,I.; Laksono,B.M.; Xu,K.; Skepner,E.; Russell,C.A.; Rimmelzwaan,G.F.; Perez,D.R.; Osterhaus,A.D.; Smith,D.J.; Prajitno,T.Y.; Fouchier,R.A.; Yasa,I.W.W.; Osterhaus,A.D.M.E.; Fouchier,R.A.M.
A/chicken/West_Java/84/2010	EPI533408	2010	Dr. Teguh Y. Prajitno	Erasmus Medical Center	Koel,B.F.; van der Vliet,S.; Burke,D.F.; Bestebroer,T.M.; Bharoto,E.E.; Yasa,I.W.; Herliana,I.; Laksono,B.M.; Xu,K.; Skepner,E.; Russell,C.A.; Rimmelzwaan,G.F.; Perez,D.R.; Osterhaus,A.D.; Smith,D.J.; Prajitno,T.Y.; Fouchier,R.A.; Yasa,I.W.W.; Osterhaus,A.D.M.E.; Fouchier,R.A.M.
A/chicken/West_Java/034/2009	EPI533410	2009	Dr. Teguh Y. Prajitno	Erasmus Medical Center	Koel,B.F.; van der Vliet,S.; Burke,D.F.; Bestebroer,T.M.; Bharoto,E.E.; Yasa,I.W.; Herliana,I.; Laksono,B.M.; Xu,K.; Skepner,E.; Russell,C.A.; Rimmelzwaan,G.F.; Perez,D.R.; Osterhaus,A.D.; Smith,D.J.; Prajitno,T.Y.; Fouchier,R.A.; Yasa,I.W.W.; Osterhaus,A.D.M.E.; Fouchier,R.A.M.
A/chicken/West_Java/097/2010	EPI533402	2010	Dr. Teguh Y. Prajitno	Erasmus Medical Center	Koel,B.F.; van der Vliet,S.; Burke,D.F.; Bestebroer,T.M.; Bharoto,E.E.; Yasa,I.W.; Herliana,I.; Laksono,B.M.; Xu,K.; Skepner,E.; Russell,C.A.; Rimmelzwaan,G.F.; Perez,D.R.; Osterhaus,A.D.; Smith,D.J.; Prajitno,T.Y.; Fouchier,R.A.; Yasa,I.W.W.; Osterhaus,A.D.M.E.; Fouchier,R.A.M.
A/chicken/Yogyakarta/159/2011	EPI533385	2011	Dr. Teguh Y. Prajitno	Erasmus Medical Center	Koel,B.F.; van der Vliet,S.; Burke,D.F.; Bestebroer,T.M.; Bharoto,E.E.; Yasa,I.W.; Herliana,I.; Laksono,B.M.; Xu,K.; Skepner,E.; Russell,C.A.; Rimmelzwaan,G.F.; Perez,D.R.; Osterhaus,A.D.; Smith,D.J.; Prajitno,T.Y.; Fouchier,R.A.; Yasa,I.W.W.; Osterhaus,A.D.M.E.; Fouchier,R.A.M.
A/chicken/West_Java/125A/2010	EPI533417	2010	Dr. Teguh Y. Prajitno	Erasmus Medical Center	Koel,B.F.; van der Vliet,S.; Burke,D.F.; Bestebroer,T.M.; Bharoto,E.E.; Yasa,I.W.; Herliana,I.; Laksono,B.M.; Xu,K.; Skepner,E.; Russell,C.A.; Rimmelzwaan,G.F.; Perez,D.R.; Osterhaus,A.D.; Smith,D.J.; Prajitno,T.Y.; Fouchier,R.A.; Yasa,I.W.W.; Osterhaus,A.D.M.E.; Fouchier,R.A.M.
A/chicken/Central_Java/139/2010	EPI533392	2010	Dr. Teguh Y. Prajitno	Erasmus Medical Center	Koel,B.F.; van der Vliet,S.; Burke,D.F.; Bestebroer,T.M.; Bharoto,E.E.; Yasa,I.W.; Herliana,I.; Laksono,B.M.; Xu,K.; Skepner,E.; Russell,C.A.; Rimmelzwaan,G.F.; Perez,D.R.; Osterhaus,A.D.; Smith,D.J.; Prajitno,T.Y.; Fouchier,R.A.; Yasa,I.W.W.; Osterhaus,A.D.M.E.; Fouchier,R.A.M.
A/chicken/Central_Java/75/2010	EPI533391	2010	Dr. Teguh Y. Prajitno	Erasmus Medical Center	Koel,B.F.; van der Vliet,S.; Burke,D.F.; Bestebroer,T.M.; Bharoto,E.E.; Yasa,I.W.; Herliana,I.; Laksono,B.M.; Xu,K.; Skepner,E.; Russell,C.A.; Rimmelzwaan,G.F.; Perez,D.R.; Osterhaus,A.D.; Smith,D.J.; Prajitno,T.Y.; Fouchier,R.A.; Yasa,I.W.W.; Osterhaus,A.D.M.E.; Fouchier,R.A.M.
A/chicken/Central_Java/075/2010	EPI533390	2010	Dr. Teguh Y. Prajitno	Erasmus Medical Center	Koel,B.F.; van der Vliet,S.; Burke,D.F.; Bestebroer,T.M.; Bharoto,E.E.; Yasa,I.W.; Herliana,I.; Laksono,B.M.; Xu,K.; Skepner,E.; Russell,C.A.; Rimmelzwaan,G.F.; Perez,D.R.; Osterhaus,A.D.; Smith,D.J.; Prajitno,T.Y.; Fouchier,R.A.; Yasa,I.W.W.; Osterhaus,A.D.M.E.; Fouchier,R.A.M.
A/chicken/West_Java/084/2010	EPI533409	2010	Dr. Teguh Y. Prajitno	Erasmus Medical Center	Koel,B.F.; van der Vliet,S.; Burke,D.F.; Bestebroer,T.M.; Bharoto,E.E.; Yasa,I.W.; Herliana,I.; Laksono,B.M.; Xu,K.; Skepner,E.; Russell,C.A.; Rimmelzwaan,G.F.; Perez,D.R.; Osterhaus,A.D.; Smith,D.J.; Prajitno,T.Y.; Fouchier,R.A.; Yasa,I.W.W.; Osterhaus,A.D.M.E.; Fouchier,R.A.M.
A/chicken/Central_Java/099/2010	EPI533388	2010	Dr. Teguh Y. Prajitno	Erasmus Medical Center	Koel,B.F.; van der Vliet,S.; Burke,D.F.; Bestebroer,T.M.; Bharoto,E.E.; Yasa,I.W.; Herliana,I.; Laksono,B.M.; Xu,K.; Skepner,E.; Russell,C.A.; Rimmelzwaan,G.F.; Perez,D.R.; Osterhaus,A.D.; Smith,D.J.; Prajitno,T.Y.; Fouchier,R.A.; Yasa,I.W.W.; Osterhaus,A.D.M.E.; Fouchier,R.A.M.
A/chicken/Central_Java/99/2010	EPI533389	2010	Dr. Teguh Y. Prajitno	Erasmus Medical Center	Koel,B.F.; van der Vliet,S.; Burke,D.F.; Bestebroer,T.M.; Bharoto,E.E.; Yasa,I.W.; Herliana,I.; Laksono,B.M.; Xu,K.; Skepner,E.; Russell,C.A.; Rimmelzwaan,G.F.; Perez,D.R.; Osterhaus,A.D.; Smith,D.J.; Prajitno,T.Y.; Fouchier,R.A.; Yasa,I.W.W.; Osterhaus,A.D.M.E.; Fouchier,R.A.M.
A/muscovy_duck/East_Java/SB29/2012	EPI1095735	2012-07-01	BBalitvet	Centers for Disease Control and Prevention
A/muscovy_duck/East_Java/LM47/2012	EPI1095743	2012-07-01	BBalitvet	Centers for Disease Control and Prevention
A/Indonesia/NIHRD11797/2011-H5N1-	EPI341634	2011-10-16	National Institute of Health Research and Development	National Institute of Health Research and Development	Pawestri,H.A;Setiawaty,V;Sampurno,O.D
A/Indonesia/NIHRD12377/2012	EPI442759	2012-06-29	National Institute of Health Research and Development	National Institute of Health Research and Development	Pawestri,H.A;Ikawati,H.D;Setiawaty,V
A/Indonesia/NIHRD12078/2012	EPI1377692	2012-02-12		National Institute of Health Research and Development	HA,Pawestri; AA,Nugraha; E,Pratiwi; V,Setiawaty
A/Indonesia/NIHRD12452/2012	EPI1377720	2012-08-01		National Institute of Health Research and Development	HA,Pawestri; AA,Nugraha; E,Pratiwi; V,Setiawaty
A/Indonesia/NIHRD12550/2012	EPI442763	2012-12-06	National Institute of Health Research and Development	National Institute of Health Research and Development	Pawestri,H.A;Puspa,K.D;Setiawaty,V
A/chicken/WestJava/VSN303/2013	EPI1674364	2013-02-22	Vaksindo Satwa Nusantara	PT. Vaksindo Satwa Nusantara
A/chicken/WestJava/VSN315/2013	EPI1674370	2013-03-13	Vaksindo Satwa Nusantara	PT. Vaksindo Satwa Nusantara
A/chicken/WestJava/VSN335/2013	EPI1674380	2013-05-02	Vaksindo Satwa Nusantara	PT. Vaksindo Satwa Nusantara
A/chicken/WestJava/VSN352/2013	EPI1674381	2013-07-01	Vaksindo Satwa Nusantara	PT. Vaksindo Satwa Nusantara
A/chicken/Westjava/VSN353/2013	EPI1674383	2013-07-05	Vaksindo Satwa Nusantara	PT. Vaksindo Satwa Nusantara
A/chicken/WestJava/VSN404/2013	EPI1674391	2013-11-26	Vaksindo Satwa Nusantara	PT. Vaksindo Satwa Nusantara
A/chicken/WestJava/VSN410/2013	EPI1674393	2013-12-16	Vaksindo Satwa Nusantara	PT. Vaksindo Satwa Nusantara
A/chicken/WestJava/VSN424/2014	EPI1674398	2014-02-24	Vaksindo Satwa Nusantara	PT. Vaksindo Satwa Nusantara
A/chicken/WestJava/VSN419/2013	EPI1674396	2014-01-27	Vaksindo Satwa Nusantara	PT. Vaksindo Satwa Nusantara
A/chicken/West_Java/120/2010	EPI533432	2010	Dr. Teguh Y. Prajitno	Erasmus Medical Center	Koel,B.F.; van der Vliet,S.; Burke,D.F.; Bestebroer,T.M.; Bharoto,E.E.; Yasa,I.W.; Herliana,I.; Laksono,B.M.; Xu,K.; Skepner,E.; Russell,C.A.; Rimmelzwaan,G.F.; Perez,D.R.; Osterhaus,A.D.; Smith,D.J.; Prajitno,T.Y.; Fouchier,R.A.; Yasa,I.W.W.; Osterhaus,A.D.M.E.; Fouchier,R.A.M.
A/chicken/West_Java/119/2010	EPI533433	2010	Dr. Teguh Y. Prajitno	Erasmus Medical Center	Koel,B.F.; van der Vliet,S.; Burke,D.F.; Bestebroer,T.M.; Bharoto,E.E.; Yasa,I.W.; Herliana,I.; Laksono,B.M.; Xu,K.; Skepner,E.; Russell,C.A.; Rimmelzwaan,G.F.; Perez,D.R.; Osterhaus,A.D.; Smith,D.J.; Prajitno,T.Y.; Fouchier,R.A.; Yasa,I.W.W.; Osterhaus,A.D.M.E.; Fouchier,R.A.M.
A/chicken/West_Java/200/2011	EPI533427	2011	Dr. Teguh Y. Prajitno	Erasmus Medical Center	Koel,B.F.; van der Vliet,S.; Burke,D.F.; Bestebroer,T.M.; Bharoto,E.E.; Yasa,I.W.; Herliana,I.; Laksono,B.M.; Xu,K.; Skepner,E.; Russell,C.A.; Rimmelzwaan,G.F.; Perez,D.R.; Osterhaus,A.D.; Smith,D.J.; Prajitno,T.Y.; Fouchier,R.A.; Yasa,I.W.W.; Osterhaus,A.D.M.E.; Fouchier,R.A.M.
A/chicken/East_Java/013/2009	EPI533381	2009	Dr. Teguh Y. Prajitno	Erasmus Medical Center	Koel,B.F.; van der Vliet,S.; Burke,D.F.; Bestebroer,T.M.; Bharoto,E.E.; Yasa,I.W.; Herliana,I.; Laksono,B.M.; Xu,K.; Skepner,E.; Russell,C.A.; Rimmelzwaan,G.F.; Perez,D.R.; Osterhaus,A.D.; Smith,D.J.; Prajitno,T.Y.; Fouchier,R.A.; Yasa,I.W.W.; Osterhaus,A.D.M.E.; Fouchier,R.A.M.
A/chicken/West_Java/015/2009	EPI533407	2009	Dr. Teguh Y. Prajitno	Erasmus Medical Center	Koel,B.F.; van der Vliet,S.; Burke,D.F.; Bestebroer,T.M.; Bharoto,E.E.; Yasa,I.W.; Herliana,I.; Laksono,B.M.; Xu,K.; Skepner,E.; Russell,C.A.; Rimmelzwaan,G.F.; Perez,D.R.; Osterhaus,A.D.; Smith,D.J.; Prajitno,T.Y.; Fouchier,R.A.; Yasa,I.W.W.; Osterhaus,A.D.M.E.; Fouchier,R.A.M.
A/chicken/WestJava/VSN1312/2019	EPI1672647	2019-10-21	Vaksindo Satwa Nusantara	PT. Vaksindo Satwa Nusantara	Prajitno, TY; Herliana, I; Wulandari, F; Putra, RP
A/chicken/West_Java/6-2/2009	EPI533449	2009	Dr. Teguh Y. Prajitno	Erasmus Medical Center	Koel,B.F.; van der Vliet,S.; Burke,D.F.; Bestebroer,T.M.; Bharoto,E.E.; Yasa,I.W.; Herliana,I.; Laksono,B.M.; Xu,K.; Skepner,E.; Russell,C.A.; Rimmelzwaan,G.F.; Perez,D.R.; Osterhaus,A.D.; Smith,D.J.; Prajitno,T.Y.; Fouchier,R.A.; Yasa,I.W.W.; Osterhaus,A.D.M.E.; Fouchier,R.A.M.
A/chicken/West_Java/127/2009	EPI533399	2009	Dr. Teguh Y. Prajitno	Erasmus Medical Center	Koel,B.F.; van der Vliet,S.; Burke,D.F.; Bestebroer,T.M.; Bharoto,E.E.; Yasa,I.W.; Herliana,I.; Laksono,B.M.; Xu,K.; Skepner,E.; Russell,C.A.; Rimmelzwaan,G.F.; Perez,D.R.; Osterhaus,A.D.; Smith,D.J.; Prajitno,T.Y.; Fouchier,R.A.; Yasa,I.W.W.; Osterhaus,A.D.M.E.; Fouchier,R.A.M.
A/chicken/Banten/019/2009	EPI533412	2009	Dr. Teguh Y. Prajitno	Erasmus Medical Center	Koel,B.F.; van der Vliet,S.; Burke,D.F.; Bestebroer,T.M.; Bharoto,E.E.; Yasa,I.W.; Herliana,I.; Laksono,B.M.; Xu,K.; Skepner,E.; Russell,C.A.; Rimmelzwaan,G.F.; Perez,D.R.; Osterhaus,A.D.; Smith,D.J.; Prajitno,T.Y.; Fouchier,R.A.; Yasa,I.W.W.; Osterhaus,A.D.M.E.; Fouchier,R.A.M.
A/chicken/West_Java/131/2010	EPI533416	2010	Dr. Teguh Y. Prajitno	Erasmus Medical Center	Koel,B.F.; van der Vliet,S.; Burke,D.F.; Bestebroer,T.M.; Bharoto,E.E.; Yasa,I.W.; Herliana,I.; Laksono,B.M.; Xu,K.; Skepner,E.; Russell,C.A.; Rimmelzwaan,G.F.; Perez,D.R.; Osterhaus,A.D.; Smith,D.J.; Prajitno,T.Y.; Fouchier,R.A.; Yasa,I.W.W.; Osterhaus,A.D.M.E.; Fouchier,R.A.M.
A/chicken/East_Java/121/2010	EPI533384	2010	Dr. Teguh Y. Prajitno	Erasmus Medical Center	Koel,B.F.; van der Vliet,S.; Burke,D.F.; Bestebroer,T.M.; Bharoto,E.E.; Yasa,I.W.; Herliana,I.; Laksono,B.M.; Xu,K.; Skepner,E.; Russell,C.A.; Rimmelzwaan,G.F.; Perez,D.R.; Osterhaus,A.D.; Smith,D.J.; Prajitno,T.Y.; Fouchier,R.A.; Yasa,I.W.W.; Osterhaus,A.D.M.E.; Fouchier,R.A.M.
A/chicken/Central_Java/056/2009	EPI533387	2009	Dr. Teguh Y. Prajitno	Erasmus Medical Center	Koel,B.F.; van der Vliet,S.; Burke,D.F.; Bestebroer,T.M.; Bharoto,E.E.; Yasa,I.W.; Herliana,I.; Laksono,B.M.; Xu,K.; Skepner,E.; Russell,C.A.; Rimmelzwaan,G.F.; Perez,D.R.; Osterhaus,A.D.; Smith,D.J.; Prajitno,T.Y.; Fouchier,R.A.; Yasa,I.W.W.; Osterhaus,A.D.M.E.; Fouchier,R.A.M.
A/chicken/West_Java/47/2009	EPI533424	2009	Dr. Teguh Y. Prajitno	Erasmus Medical Center	Koel,B.F.; van der Vliet,S.; Burke,D.F.; Bestebroer,T.M.; Bharoto,E.E.; Yasa,I.W.; Herliana,I.; Laksono,B.M.; Xu,K.; Skepner,E.; Russell,C.A.; Rimmelzwaan,G.F.; Perez,D.R.; Osterhaus,A.D.; Smith,D.J.; Prajitno,T.Y.; Fouchier,R.A.; Yasa,I.W.W.; Osterhaus,A.D.M.E.; Fouchier,R.A.M.
A/chicken/West_Java/59/2009	EPI533448	2009	Dr. Teguh Y. Prajitno	Erasmus Medical Center	Koel,B.F.; van der Vliet,S.; Burke,D.F.; Bestebroer,T.M.; Bharoto,E.E.; Yasa,I.W.; Herliana,I.; Laksono,B.M.; Xu,K.; Skepner,E.; Russell,C.A.; Rimmelzwaan,G.F.; Perez,D.R.; Osterhaus,A.D.; Smith,D.J.; Prajitno,T.Y.; Fouchier,R.A.; Yasa,I.W.W.; Osterhaus,A.D.M.E.; Fouchier,R.A.M.
A/chicken/West_Java/081/2010	EPI533405	2010	Dr. Teguh Y. Prajitno	Erasmus Medical Center	Koel,B.F.; van der Vliet,S.; Burke,D.F.; Bestebroer,T.M.; Bharoto,E.E.; Yasa,I.W.; Herliana,I.; Laksono,B.M.; Xu,K.; Skepner,E.; Russell,C.A.; Rimmelzwaan,G.F.; Perez,D.R.; Osterhaus,A.D.; Smith,D.J.; Prajitno,T.Y.; Fouchier,R.A.; Yasa,I.W.W.; Osterhaus,A.D.M.E.; Fouchier,R.A.M.
A/chicken/West_Java/138/2010	EPI533415	2010	Dr. Teguh Y. Prajitno	Erasmus Medical Center	Koel,B.F.; van der Vliet,S.; Burke,D.F.; Bestebroer,T.M.; Bharoto,E.E.; Yasa,I.W.; Herliana,I.; Laksono,B.M.; Xu,K.; Skepner,E.; Russell,C.A.; Rimmelzwaan,G.F.; Perez,D.R.; Osterhaus,A.D.; Smith,D.J.; Prajitno,T.Y.; Fouchier,R.A.; Yasa,I.W.W.; Osterhaus,A.D.M.E.; Fouchier,R.A.M.
A/chicken/WestJava/VSN1228/2019	EPI1672650	2019-07-16	Vaksindo Satwa Nusantara	PT. Vaksindo Satwa Nusantara	Prajitno, TY; Herliana, I; Wulandari, F; Putra, RP
A/chicken/West_Java/049/2009	EPI533423	2009	Dr. Teguh Y. Prajitno	Erasmus Medical Center	Koel,B.F.; van der Vliet,S.; Burke,D.F.; Bestebroer,T.M.; Bharoto,E.E.; Yasa,I.W.; Herliana,I.; Laksono,B.M.; Xu,K.; Skepner,E.; Russell,C.A.; Rimmelzwaan,G.F.; Perez,D.R.; Osterhaus,A.D.; Smith,D.J.; Prajitno,T.Y.; Fouchier,R.A.; Yasa,I.W.W.; Osterhaus,A.D.M.E.; Fouchier,R.A.M.
A/chicken/West_Java/094/2010	EPI533447	2010	Dr. Teguh Y. Prajitno	Erasmus Medical Center	Koel,B.F.; van der Vliet,S.; Burke,D.F.; Bestebroer,T.M.; Bharoto,E.E.; Yasa,I.W.; Herliana,I.; Laksono,B.M.; Xu,K.; Skepner,E.; Russell,C.A.; Rimmelzwaan,G.F.; Perez,D.R.; Osterhaus,A.D.; Smith,D.J.; Prajitno,T.Y.; Fouchier,R.A.; Yasa,I.W.W.; Osterhaus,A.D.M.E.; Fouchier,R.A.M.
A/chicken/East_Java/151/2011	EPI533382	2011	Dr. Teguh Y. Prajitno	Erasmus Medical Center	Koel,B.F.; van der Vliet,S.; Burke,D.F.; Bestebroer,T.M.; Bharoto,E.E.; Yasa,I.W.; Herliana,I.; Laksono,B.M.; Xu,K.; Skepner,E.; Russell,C.A.; Rimmelzwaan,G.F.; Perez,D.R.; Osterhaus,A.D.; Smith,D.J.; Prajitno,T.Y.; Fouchier,R.A.; Yasa,I.W.W.; Osterhaus,A.D.M.E.; Fouchier,R.A.M.
A/chicken/West_Java/148/2011	EPI533445	2011	Dr. Teguh Y. Prajitno	Erasmus Medical Center	Koel,B.F.; van der Vliet,S.; Burke,D.F.; Bestebroer,T.M.; Bharoto,E.E.; Yasa,I.W.; Herliana,I.; Laksono,B.M.; Xu,K.; Skepner,E.; Russell,C.A.; Rimmelzwaan,G.F.; Perez,D.R.; Osterhaus,A.D.; Smith,D.J.; Prajitno,T.Y.; Fouchier,R.A.; Yasa,I.W.W.; Osterhaus,A.D.M.E.; Fouchier,R.A.M.
A/chicken/West_Java/145/2010	EPI533430	2010	Dr. Teguh Y. Prajitno	Erasmus Medical Center	Koel,B.F.; van der Vliet,S.; Burke,D.F.; Bestebroer,T.M.; Bharoto,E.E.; Yasa,I.W.; Herliana,I.; Laksono,B.M.; Xu,K.; Skepner,E.; Russell,C.A.; Rimmelzwaan,G.F.; Perez,D.R.; Osterhaus,A.D.; Smith,D.J.; Prajitno,T.Y.; Fouchier,R.A.; Yasa,I.W.W.; Osterhaus,A.D.M.E.; Fouchier,R.A.M.
A/chicken/West_Java/142/2010	EPI533398	2010	Dr. Teguh Y. Prajitno	Erasmus Medical Center	Koel,B.F.; van der Vliet,S.; Burke,D.F.; Bestebroer,T.M.; Bharoto,E.E.; Yasa,I.W.; Herliana,I.; Laksono,B.M.; Xu,K.; Skepner,E.; Russell,C.A.; Rimmelzwaan,G.F.; Perez,D.R.; Osterhaus,A.D.; Smith,D.J.; Prajitno,T.Y.; Fouchier,R.A.; Yasa,I.W.W.; Osterhaus,A.D.M.E.; Fouchier,R.A.M.
A/chicken/Lampung/153/2011	EPI533452	2011	Dr. Teguh Y. Prajitno	Erasmus Medical Center	Koel,B.F.; van der Vliet,S.; Burke,D.F.; Bestebroer,T.M.; Bharoto,E.E.; Yasa,I.W.; Herliana,I.; Laksono,B.M.; Xu,K.; Skepner,E.; Russell,C.A.; Rimmelzwaan,G.F.; Perez,D.R.; Osterhaus,A.D.; Smith,D.J.; Prajitno,T.Y.; Fouchier,R.A.; Yasa,I.W.W.; Osterhaus,A.D.M.E.; Fouchier,R.A.M.
A/chicken/Jambi/184/2011	EPI533457	2011	Dr. Teguh Y. Prajitno	Erasmus Medical Center	Koel,B.F.; van der Vliet,S.; Burke,D.F.; Bestebroer,T.M.; Bharoto,E.E.; Yasa,I.W.; Herliana,I.; Laksono,B.M.; Xu,K.; Skepner,E.; Russell,C.A.; Rimmelzwaan,G.F.; Perez,D.R.; Osterhaus,A.D.; Smith,D.J.; Prajitno,T.Y.; Fouchier,R.A.; Yasa,I.W.W.; Osterhaus,A.D.M.E.; Fouchier,R.A.M.
A/chicken/South_Sumatra/170/2011	EPI533456	2011	Dr. Teguh Y. Prajitno	Erasmus Medical Center	Koel,B.F.; van der Vliet,S.; Burke,D.F.; Bestebroer,T.M.; Bharoto,E.E.; Yasa,I.W.; Herliana,I.; Laksono,B.M.; Xu,K.; Skepner,E.; Russell,C.A.; Rimmelzwaan,G.F.; Perez,D.R.; Osterhaus,A.D.; Smith,D.J.; Prajitno,T.Y.; Fouchier,R.A.; Yasa,I.W.W.; Osterhaus,A.D.M.E.; Fouchier,R.A.M.
A/Indonesia/NIHRD9665/2009	EPI1377620	2009-05-30		National Institute of Health Research and Development	HA,Pawestri; AA,Nugraha; E,Pratiwi; V,Setiawaty
A/Indonesia/NIHRD13233/2013	EPI492524	2013-09-27	National Institute of Health Research and Development	National Institute of Health Research and Development	HA,Pawestri;HD,Ikawati;KD,Puspa;AA,Nugraha;V,Setiawaty
A/Indonesia/NIHRD13269/2013	EPI509937	2013-11-11	National Institute of Health Research and Development	National Institute of Health Research and Development	HA,Pawestri;KD,Puspa;HD,Ikawati;AA,Nugraha;V,Setiawaty
A/Indonesia/NIHRD13269/2013	EPI509937	2013-11-11	National Institute of Health Research and Development	National Institute of Health Research and Development	HA,Pawestri;KD,Puspa;HD,Ikawati;AA,Nugraha;V,Setiawaty
A/duck/East_Java/Av172/2014	EPI1215575	2014-01-19	Institute of Tropical Disease, Universitas Airlangga	Kobe University Graduate School of Medicine	AM,Nastri; AL,Poetranto; ED,Poetranto; SPA,Wahyuningsih; W,Darmanto; EF,Puruhito; L,Wulandari; G,Soegiarto; YK,Shimizu; Y,Mori; K,Shimizu
A/duck/East_Java/Av172/2014	EPI1215575	2014-01-19	Institute of Tropical Disease, Universitas Airlangga	Kobe University Graduate School of Medicine	AM,Nastri; AL,Poetranto; ED,Poetranto; SPA,Wahyuningsih; W,Darmanto; EF,Puruhito; L,Wulandari; G,Soegiarto; YK,Shimizu; Y,Mori; K,Shimizu
A/chicken/East_Java/Av240/2014	EPI1215584	2014-02-01	Institute of Tropical Disease, Universitas Airlangga	Kobe University Graduate School of Medicine	AM,Nastri; AL,Poetranto; ED,Poetranto; SPA,Wahyuningsih; W,Darmanto; EF,Puruhito; L,Wulandari; G,Soegiarto; YK,Shimizu; Y,Mori; K,Shimizu
A/chicken/East_Java/Av241/2014	EPI1215585	2014-02-01	Institute of Tropical Disease, Universitas Airlangga	Kobe University Graduate School of Medicine	AM,Nastri; AL,Poetranto; ED,Poetranto; SPA,Wahyuningsih; W,Darmanto; EF,Puruhito; L,Wulandari; G,Soegiarto; YK,Shimizu; Y,Mori; K,Shimizu
A/Indonesia/NIHRD/15023/2015	EPI643069	2015-03-24	National Institute of Health Research and Development	National Institute of Health Research and Development	HA,Pawestri;AA,Nugraha;KD,Puspa;HD,Ikawati;V,Setiawaty
A/Indonesia/NIHRD15028/2015	EPI643072	2015-03-25	National Institute of Health Research and Development	National Institute of Health Research and Development	HA,Pawestri;KD,Puspa;HD,Ikawati;AA,Nugraha;V,Setiawaty
A/Indonesia/NIHRD15023/2015	EPI1377750	2015-03-24	National Institute of Health Research and Development	National Institute of Health Research and Development	HA,Pawestri; AA,Nugraha; E,Pratiwi; V,Setiawaty
A/chicken/East_Java/Av171/2014	EPI1215571	2014-01-19	Institute of Tropical Disease, Universitas Airlangga	Kobe University Graduate School of Medicine	AM,Nastri; AL,Poetranto; ED,Poetranto; SPA,Wahyuningsih; W,Darmanto; EF,Puruhito; L,Wulandari; G,Soegiarto; YK,Shimizu; Y,Mori; K,Shimizu
A/Environment/West_Java/Bksi34/2013	EPI537677	2013-06-25	BBalitvet	BBalitvet	Dharmayanti, NiLuh Putu Indi; Hartawan, R; Hewajuli, D
A/chicken/Bengkulu/RJL24/2013	EPI1095775	2013-07-01	BBalitvet	Centers for Disease Control and Prevention
A/chicken/SouthSumatra/VSN306/2013	EPI1674366	2013-02-25	Vaksindo Satwa Nusantara	PT. Vaksindo Satwa Nusantara
A/chicken/WestJava/VSN334/2013	EPI1674379	2013-05-15	Vaksindo Satwa Nusantara	PT. Vaksindo Satwa Nusantara
A/chicken/WestJava/VSN459/2014	EPI1674412	2014-06-08	Vaksindo Satwa Nusantara	PT. Vaksindo Satwa Nusantara
A/chicken/WestJava/VSN433/2014	EPI1674401	2014-02-18	Vaksindo Satwa Nusantara	PT. Vaksindo Satwa Nusantara
A/chicken/WestJava/VSN413/2013	EPI1674395	2013-12-23	Vaksindo Satwa Nusantara	PT. Vaksindo Satwa Nusantara
A/chicken/WestJava/VSN444/2014	EPI1674405	2014-05-04	Vaksindo Satwa Nusantara	PT. Vaksindo Satwa Nusantara
A/chicken/WestJava/VSN437/2014	EPI1674402	2014-06-22	Vaksindo Satwa Nusantara	PT. Vaksindo Satwa Nusantara
A/chicken/NorthSumatra/VSN422/2014	EPI1674397	2014-02-10	Vaksindo Satwa Nusantara	PT. Vaksindo Satwa Nusantara
A/chicken/Lampung/VSN440/2014	EPI1674403	2014-03-14	Vaksindo Satwa Nusantara	PT. Vaksindo Satwa Nusantara
A/chicken/Lampung/VSN454/2014	EPI1674408	2014-05-18	Vaksindo Satwa Nusantara	PT. Vaksindo Satwa Nusantara
A/chicken/WestJava/VSN473/2014	EPI1674416	2014-08-27	Vaksindo Satwa Nusantara	PT. Vaksindo Satwa Nusantara
A/chicken/WestJava/VSN475/2014	EPI1674417	2014-08-27	Vaksindo Satwa Nusantara	PT. Vaksindo Satwa Nusantara
A/chicken/CentalJava/VSN489/2014	EPI1674420	2014-10-20	Vaksindo Satwa Nusantara	PT. Vaksindo Satwa Nusantara
A/chicken/WestJava/VSN592/2016	EPI1674441	2016-03-10	Vaksindo Satwa Nusantara	PT. Vaksindo Satwa Nusantara
A/chicken/CentralJava/VSN491/2014	EPI1674421	2014-10-29	Vaksindo Satwa Nusantara	PT. Vaksindo Satwa Nusantara
A/environment/East_Jakarta/LBM-JTT-60/2014	EPI1682896	2014-06-16	Indonesian Research Center for Veterinary Science	Indonesian Research Center for Veterinary Science	Hartawan, R; Dharmayanti, NLPI
A/Indonesia/NIHRD12162/2012	EPI442757	2012-02-29	National Institute of Health Research and Development	National Institute of Health Research and Development	Pawestri,H.A;Nugraha,A.A;Setiawaty,V
A/Indonesia/NIHRD10728/2010	EPI487454	2010-11-21	National Institute of Health Research and Development	National Institute of Health Research and Development	HA,Pawestri
A/Indonesia/NIHRD14157/2014	EPI547699	2014-06-06	National Institute of Health Research and Development	National Institute of Health Research and Development	HA,Pawestri;AA,Nugraha;V,Setiawaty
A/Indonesia/NIHRD13233/2013	EPI492524	2013-09-27	National Institute of Health Research and Development	National Institute of Health Research and Development	HA,Pawestri;HD,Ikawati;KD,Puspa;AA,Nugraha;V,Setiawaty
A/Indonesia/NIHRD11931/2012	EPI356472	2012-01-07	National Institute of Health Research and Development	National Institute of Health Research and Development	Pawestri,H.A;Puspa,K.D;Ikawati,H.D;Setiawaty,V;Sampurno,O.D
A/Indonesia/NIHRD10459/2010	EPI487525	2010-06-01	National Institute of Health Research and Development	National Institute of Health Research and Development	HA,Pawestri
A/Indonesia/NIHRD8987/2008	EPI1377588	2008-12-14		National Institute of Health Research and Development	HA,Pawestri; AA,Nugraha; E,Pratiwi; V,Setiawaty
A/chicken/West_Java/90/2010	EPI533403	2010	Dr. Teguh Y. Prajitno	Erasmus Medical Center	Koel,B.F.; van der Vliet,S.; Burke,D.F.; Bestebroer,T.M.; Bharoto,E.E.; Yasa,I.W.; Herliana,I.; Laksono,B.M.; Xu,K.; Skepner,E.; Russell,C.A.; Rimmelzwaan,G.F.; Perez,D.R.; Osterhaus,A.D.; Smith,D.J.; Prajitno,T.Y.; Fouchier,R.A.; Yasa,I.W.W.; Osterhaus,A.D.M.E.; Fouchier,R.A.M.
A/chicken/West_Java/090/2010	EPI533404	2010	Dr. Teguh Y. Prajitno	Erasmus Medical Center	Koel,B.F.; van der Vliet,S.; Burke,D.F.; Bestebroer,T.M.; Bharoto,E.E.; Yasa,I.W.; Herliana,I.; Laksono,B.M.; Xu,K.; Skepner,E.; Russell,C.A.; Rimmelzwaan,G.F.; Perez,D.R.; Osterhaus,A.D.; Smith,D.J.; Prajitno,T.Y.; Fouchier,R.A.; Yasa,I.W.W.; Osterhaus,A.D.M.E.; Fouchier,R.A.M.
A/chicken/West_Java/X4/2010	EPI533428	2010	Dr. Teguh Y. Prajitno	Erasmus Medical Center	Koel,B.F.; van der Vliet,S.; Burke,D.F.; Bestebroer,T.M.; Bharoto,E.E.; Yasa,I.W.; Herliana,I.; Laksono,B.M.; Xu,K.; Skepner,E.; Russell,C.A.; Rimmelzwaan,G.F.; Perez,D.R.; Osterhaus,A.D.; Smith,D.J.; Prajitno,T.Y.; Fouchier,R.A.; Yasa,I.W.W.; Osterhaus,A.D.M.E.; Fouchier,R.A.M.
A/chicken/West_Java/091/2010	EPI533434	2010	Dr. Teguh Y. Prajitno	Erasmus Medical Center	Koel,B.F.; van der Vliet,S.; Burke,D.F.; Bestebroer,T.M.; Bharoto,E.E.; Yasa,I.W.; Herliana,I.; Laksono,B.M.; Xu,K.; Skepner,E.; Russell,C.A.; Rimmelzwaan,G.F.; Perez,D.R.; Osterhaus,A.D.; Smith,D.J.; Prajitno,T.Y.; Fouchier,R.A.; Yasa,I.W.W.; Osterhaus,A.D.M.E.; Fouchier,R.A.M.
A/chicken/Central_Java/053/2009	EPI533394	2009	Dr. Teguh Y. Prajitno	Erasmus Medical Center	Koel,B.F.; van der Vliet,S.; Burke,D.F.; Bestebroer,T.M.; Bharoto,E.E.; Yasa,I.W.; Herliana,I.; Laksono,B.M.; Xu,K.; Skepner,E.; Russell,C.A.; Rimmelzwaan,G.F.; Perez,D.R.; Osterhaus,A.D.; Smith,D.J.; Prajitno,T.Y.; Fouchier,R.A.; Yasa,I.W.W.; Osterhaus,A.D.M.E.; Fouchier,R.A.M.
A/chicken/Central_Java/52/2009	EPI533395	2009	Dr. Teguh Y. Prajitno	Erasmus Medical Center	Koel,B.F.; van der Vliet,S.; Burke,D.F.; Bestebroer,T.M.; Bharoto,E.E.; Yasa,I.W.; Herliana,I.; Laksono,B.M.; Xu,K.; Skepner,E.; Russell,C.A.; Rimmelzwaan,G.F.; Perez,D.R.; Osterhaus,A.D.; Smith,D.J.; Prajitno,T.Y.; Fouchier,R.A.; Yasa,I.W.W.; Osterhaus,A.D.M.E.; Fouchier,R.A.M.
A/Indonesia/NIHRD13157/2013	EPI463648	2013-06-18	National Institute of Health Research and Development	National Institute of Health Research and Development	HA,Pawestri;AA,Nugraha;V,Setiawaty
A/Indonesia/NIHRD14122/2014	EPI531959	2014-04-19	National Institute of Health Research and Development	National Institute of Health Research and Development	HA,Pawestri;AA,Nugraha;KD,Puspa;HD,Ikawati;V,Setiawaty
A/quail/EastJava/VSN452/2014	EPI1674406	2014-04-10	Vaksindo Satwa Nusantara	PT. Vaksindo Satwa Nusantara
A/duck/WestJava/VSN301/2013	EPI1674363	2013-02-22	Vaksindo Satwa Nusantara	PT. Vaksindo Satwa Nusantara
A/chicken/West_Java/34/2008	EPI533439	2008	Dr. Teguh Y. Prajitno	Erasmus Medical Center	Koel,B.F.; van der Vliet,S.; Burke,D.F.; Bestebroer,T.M.; Bharoto,E.E.; Yasa,I.W.; Herliana,I.; Laksono,B.M.; Xu,K.; Skepner,E.; Russell,C.A.; Rimmelzwaan,G.F.; Perez,D.R.; Osterhaus,A.D.; Smith,D.J.; Prajitno,T.Y.; Fouchier,R.A.; Yasa,I.W.W.; Osterhaus,A.D.M.E.; Fouchier,R.A.M.
A/chicken/West_Java/CSLK-EC/2006	EPI533451	2006	Dr. Teguh Y. Prajitno	Erasmus Medical Center	Koel,B.F.; van der Vliet,S.; Burke,D.F.; Bestebroer,T.M.; Bharoto,E.E.; Yasa,I.W.; Herliana,I.; Laksono,B.M.; Xu,K.; Skepner,E.; Russell,C.A.; Rimmelzwaan,G.F.; Perez,D.R.; Osterhaus,A.D.; Smith,D.J.; Prajitno,T.Y.; Fouchier,R.A.; Yasa,I.W.W.; Osterhaus,A.D.M.E.; Fouchier,R.A.M.
A/Chicken/West_Java/SMI/CSLK-EB/2006	EPI2035417	2006-09-01	CSIRO Australian Animal Health Laboratory	WHO Collaborating Centre for Reference and Research on Influenza
A/chicken/West_Java/6-1/2008	EPI533450	2008	Dr. Teguh Y. Prajitno	Erasmus Medical Center	Koel,B.F.; van der Vliet,S.; Burke,D.F.; Bestebroer,T.M.; Bharoto,E.E.; Yasa,I.W.; Herliana,I.; Laksono,B.M.; Xu,K.; Skepner,E.; Russell,C.A.; Rimmelzwaan,G.F.; Perez,D.R.; Osterhaus,A.D.; Smith,D.J.; Prajitno,T.Y.; Fouchier,R.A.; Yasa,I.W.W.; Osterhaus,A.D.M.E.; Fouchier,R.A.M.
A/chicken/Agam/BPPVRII-110/2009	EPI340798	2009	Disease Investigation Centre Regional II Bukittinggi (BPPVRII)	CSIRO Australian Animal Health Laboratory	Miswati,Yuli; Yulfitria,.; Azfirman,.; Suatmodjo,Musny; Bruce,Kerri; Davies,Kelly R; Stevens,Vittoria; Kim,Mia; Daniels,Peter; Wong,Frank YK
A/chicken/Tanah_Datar/BPPVRII-770/2009	EPI340806	2009	Disease Investigation Centre Regional II Bukittinggi (BPPVRII)	CSIRO Australian Animal Health Laboratory	Miswati,Yuli; Yulfitria,.; Azfirman,.; Suatmodjo,Musny; Bruce,Kerri; Davies,Kelly R; Stevens,Vittoria; Kim,Mia; Daniels,Peter; Wong,Frank YK
A/chicken/Agam/BPPVRII-682/2009	EPI340804	2009	Disease Investigation Centre Regional II Bukittinggi (BPPVRII)	CSIRO Australian Animal Health Laboratory	Miswati,Yuli; Yulfitria,.; Azfirman,.; Suatmodjo,Musny; Bruce,Kerri; Davies,Kelly R; Stevens,Vittoria; Kim,Mia; Daniels,Peter; Wong,Frank YK
A/chicken/Riau/071/2009	EPI533368	2009	Dr. Teguh Y. Prajitno	Erasmus Medical Center	Koel,B.F.; van der Vliet,S.; Burke,D.F.; Bestebroer,T.M.; Bharoto,E.E.; Yasa,I.W.; Herliana,I.; Laksono,B.M.; Xu,K.; Skepner,E.; Russell,C.A.; Rimmelzwaan,G.F.; Perez,D.R.; Osterhaus,A.D.; Smith,D.J.; Prajitno,T.Y.; Fouchier,R.A.; Yasa,I.W.W.; Osterhaus,A.D.M.E.; Fouchier,R.A.M.
A/chicken/North_Sumatra/072/2010	EPI533459	2010	Dr. Teguh Y. Prajitno	Erasmus Medical Center	Koel,B.F.; van der Vliet,S.; Burke,D.F.; Bestebroer,T.M.; Bharoto,E.E.; Yasa,I.W.; Herliana,I.; Laksono,B.M.; Xu,K.; Skepner,E.; Russell,C.A.; Rimmelzwaan,G.F.; Perez,D.R.; Osterhaus,A.D.; Smith,D.J.; Prajitno,T.Y.; Fouchier,R.A.; Yasa,I.W.W.; Osterhaus,A.D.M.E.; Fouchier,R.A.M.
A/chicken/North_Sumatra/72/2010	EPI533460	2010	Dr. Teguh Y. Prajitno	Erasmus Medical Center	Koel,B.F.; van der Vliet,S.; Burke,D.F.; Bestebroer,T.M.; Bharoto,E.E.; Yasa,I.W.; Herliana,I.; Laksono,B.M.; Xu,K.; Skepner,E.; Russell,C.A.; Rimmelzwaan,G.F.; Perez,D.R.; Osterhaus,A.D.; Smith,D.J.; Prajitno,T.Y.; Fouchier,R.A.; Yasa,I.W.W.; Osterhaus,A.D.M.E.; Fouchier,R.A.M.
A/chicken/WestJava/VSN322/2013	EPI1674374	2013-04-29	Vaksindo Satwa Nusantara	PT. Vaksindo Satwa Nusantara
A/Chicken/Ratri/LYR-HW/2006	EPI2035782	2006	CSIRO Australian Animal Health Laboratory	WHO Collaborating Centre for Reference and Research on Influenza
A/chicken/Palu/BBVM-67/2010	EPI340796	2010	Disease Investigation Centre Maros (BBVM)	CSIRO Australian Animal Health Laboratory	Hendrawati,Ferra; Poermadjaja,Bagoes; Suatmodjo,Musny; Bruce,Kerri; Davies,Kelly R; Stevens,Vittoria; Kim,Mia; Daniels,Peter; Wong,Frank YK
A/chicken/South_Sulawesi/157/2011	EPI533375	2011	Dr. Teguh Y. Prajitno	Erasmus Medical Center	Koel,B.F.; van der Vliet,S.; Burke,D.F.; Bestebroer,T.M.; Bharoto,E.E.; Yasa,I.W.; Herliana,I.; Laksono,B.M.; Xu,K.; Skepner,E.; Russell,C.A.; Rimmelzwaan,G.F.; Perez,D.R.; Osterhaus,A.D.; Smith,D.J.; Prajitno,T.Y.; Fouchier,R.A.; Yasa,I.W.W.; Osterhaus,A.D.M.E.; Fouchier,R.A.M.
A/chicken/South_Sulawesi/156/2011	EPI533376	2011	Dr. Teguh Y. Prajitno	Erasmus Medical Center	Koel,B.F.; van der Vliet,S.; Burke,D.F.; Bestebroer,T.M.; Bharoto,E.E.; Yasa,I.W.; Herliana,I.; Laksono,B.M.; Xu,K.; Skepner,E.; Russell,C.A.; Rimmelzwaan,G.F.; Perez,D.R.; Osterhaus,A.D.; Smith,D.J.; Prajitno,T.Y.; Fouchier,R.A.; Yasa,I.W.W.; Osterhaus,A.D.M.E.; Fouchier,R.A.M.
A/chicken/Vietnam/NCVD-093/2008	EPI180247	2008
A/wildfowl/China/472/2014	EPI672774	2014-01-20	Institute of Poultry Science, Shandong, Academy of Agricultural Science	South China Agricultural University	Wang, Youling
A/Chicken/Shandong/J02/2009	EPI553223	2009-09-01	Qingdao Agricultural University	Beijing Institute of Microbiology and Epidemiology	yanbo,yin;dongdong,wang;linlin,liu;xiliang,wang;penghui,yang;xin,liu;keyu,wang;chengcai,lai
A/Chicken/Shandong/J04/2009	EPI553284	2009-09-01	Qingdao Agricultural University	Beijing Institute of Microbiology and Epidemiology	yanbo,yin;dongdong,wang;linlin,liu;xiliang,wang;penghui,yang;xin,liu;keyu,wang;chengcai,lai
A/Chicken/Shandong/J05/2009	EPI553292	2009-09-01	Qingdao Agricultural University	Beijing Institute of Microbiology and Epidemiology	yanbo,yin;dongdong,wang;linlin,liu;xiliang,wang;penghui,yang;xin,liu;keyu,wang;chengcai,lai
A/Chicken/Shandong/J03/2009	EPI553276	2009-09-01	Qingdao Agricultural University	Beijing Institute of Microbiology and Epidemiology	yanbo,yin;dongdong,wang;linlin,liu;xiliang,wang;penghui,yang;xin,liu;keyu,wang;chengcai,lai
A/environment/Guizhou/00320/2013	EPI593013	2013-02-10	WHO Chinese National Influenza Center	WHO Chinese National Influenza Center	Li, Xiaodan; Zhang, Ye; Dong, Libo; Gao, Rongbao; Bo, Hong; Wang, dayan; Shu, Yuelong
A/duck/Hunan/01-16_YYGK221-P/2014-H5N2-	EPI656794	2014-01-16		Institute of Microbiology, Chinese Academy of Sciences
A/chicken/Shandong/01-20_FZ-CK/2013-H5N2-	EPI659551	2013-01-20		Institute of Microbiology, Chinese Academy of Sciences
A/chicken/Shandong/12-05_HK-CK/2013-H5N2-	EPI659567	2013-12-05		Institute of Microbiology, Chinese Academy of Sciences
A/environment/Hubei/950/2013	EPI594523	2013-02-26	Xiangfan Center for Disease Control and Prevention	WHO Chinese National Influenza Center	Li, Xiaodan; Gao, Rongbao; Bo, Hong; Zhang, Ye; Wang, Dayan; Shu, Yuelong
A/Environment/Hunan/18328/2014	EPI750017	2014-02-28		WHO Chinese National Influenza Center	Wang,Dayan;Li,Xiaodan;Zou,Shumei;Zhang,Ye;Bo,Hong;Li,Xiyan;Chen,Wenbing;Yang,Lei;Shu,Yuelong
A/environment/Jiangsu/WX1761/2014	EPI645959	2014-04-18	Beijing Institute of Microbiology and Epidemiology	Beijing Institute of Microbiology and Epidemiology
A/chicken/Vietnam/NCVD-016/2008	EPI173704	2008	National Centre of Veterinary Diagnostics	Centers for Disease Control and Prevention	Davis,Todd; Rivailler,Pierre; Nguyen,Tung
A/chicken/Vietnam/NCVD-swab276/2008	EPI284453	2008-12	National Centre of Veterinary Diagnostics	Centers for Disease Control and Prevention	Davis,Todd; Rivailler,Pierre; Nguyen,Tung
A/chicken/Vietnam/NCVD-03/2008	EPI175819	2008
A/chicken/Vietnam/NCVD-04/2008	EPI180248	2008
A/chicken/Vietnam/NCVD-05/2008	EPI180249	2008
A/Guizhou/1/2012	EPI352222	2012-01-22		WHO Chinese National Influenza Center
A/Guizhou/1/2013	EPI420386	2013-02-08	WHO Chinese National Influenza Center	WHO Chinese National Influenza Center
A/Guizhou/2/2013	EPI420391	2013-02-09	WHO Chinese National Influenza Center	WHO Chinese National Influenza Center
A/duck/Vietnam/NCVD-1497/2012	EPI425104	2012-06-12	National Centre of Veterinary Diagnostics	Centers for Disease Control and Prevention
A/duck/Vietnam/NCVD-672/2011	EPI330995	2011-01	National Centre of Veterinary Diagnostics	Centers for Disease Control and Prevention	Davis,Todd; Rivailler,Pierre; Nguyen,Tung
A/duck/Vietnam/NCVD-673/2011	EPI425280	2011-01-01	National Centre of Veterinary Diagnostics	Centers for Disease Control and Prevention
A/duck/Vietnam/NCVD-885/2010	EPI424944	2010	National Centre of Veterinary Diagnostics	Centers for Disease Control and Prevention
A/duck/Vietnam/NCVD-920/2011	EPI424888	2011-07-15	National Centre of Veterinary Diagnostics	Centers for Disease Control and Prevention
A/duck/Vietnam/NCVD-927/2011	EPI425488	2011-07-19	National Centre of Veterinary Diagnostics	Centers for Disease Control and Prevention
A/duck/Guangdong/S1322/2010	EPI869674	2010-10-08	Harbin Veterinary Research Institute (CAAS)	Harbin Veterinary Research Institute (CAAS)
A/duck/Vietnam/NCVD-1025/2011	EPI424864	2011-09-06	National Centre of Veterinary Diagnostics	Centers for Disease Control and Prevention
A/Guangxi/1/2009	EPI337217	2009-01-19			Lan,Y.; Dong,L.; Li,Z.; Li,X.; Zhao,X.; Cheng,Y.; Tan,m.; Yang,L.; Zou,S.; Wen,L.; Wang,D.; Li,D.; Shu,Y.
A/duck/Vietnam/NCVD-1283/2012	EPI424394	2012-02-26	National Centre of Veterinary Diagnostics	Centers for Disease Control and Prevention
A/duck/Vietnam/NCVD-1160/2011	EPI425232	2011-12-30	National Centre of Veterinary Diagnostics	Centers for Disease Control and Prevention
A/chicken/Vietnam/NCVD-1254/2011	EPI425907	2012-02-17	National Centre of Veterinary Diagnostics	Centers for Disease Control and Prevention
A/duck/Vietnam/NCVD129-7/2011	EPI425200	2011-11-22	National Centre of Veterinary Diagnostics	Centers for Disease Control and Prevention
A/duck/Vietnam/NCVD-1463/2012	EPI425600	2012-09-21	National Centre of Veterinary Diagnostics	Centers for Disease Control and Prevention
A/Guangdong-Shenzhen/1/2011-H5N1-	EPI347304	2011-12-28	WHO Chinese National Influenza Center	WHO Chinese National Influenza Center	Gao,Rongbao;Yang,Shuai;Wen,Leying; Zhou,Shumei; Yang,Lei; Li, Ming; Shu,Yuelong
A/Hong_Kong/5923/2012	EPI375432	2012-05-28	Hong Kong Department of Health	Hong Kong Department of Health	Mak,G.C.; Cheng,P.K.C.; Lo,J.Y.C.
A/Shenzhen/1/2011	EPI1843182	2011	Shenzhen Disease Prevention and Control Center	Li Ka Shing Faculty of Medicine, The University of Hong Kong	Bui, Christine HT; Kuok, Denise IT; Yeung, Hin Wo; Ng, Ka-Chun; Chu, Daniel KW; Webby, Richard J; Nicholls, John M; Peiris, JS Malik; Hui, Kenrie PY; Chan, Michael CW
A/duck/Vietnam/NCVD-1940/2012	EPI424672	2012-08-29	National Centre of Veterinary Diagnostics	Centers for Disease Control and Prevention
A/environment/Guangxi/03218/2012	EPI749321	2012-06-25		WHO Chinese National Influenza Center	Wang,Dayan;Li,Xiaodan;Zou,Shumei;Zhang,Ye;Bo,Hong;Li,Xiyan;Chen,Wenbing;Yang,Lei;Shu,Yuelong
A/environment/Guangxi/03206/2012	EPI749369	2012-10-24		WHO Chinese National Influenza Center	Wang,Dayan;Li,Xiaodan;Zou,Shumei;Zhang,Ye;Bo,Hong;Li,Xiyan;Chen,Wenbing;Yang,Lei;Shu,Yuelong
A/environment/Shaanxi/03243/2012	EPI749329	2012-10-16		WHO Chinese National Influenza Center	Wang,Dayan;Li,Xiaodan;Zou,Shumei;Zhang,Ye;Bo,Hong;Li,Xiyan;Chen,Wenbing;Yang,Lei;Shu,Yuelong
A/environment/Guangxi/03235/2012	EPI749353	2012-08-08		WHO Chinese National Influenza Center	Wang,Dayan;Li,Xiaodan;Zou,Shumei;Zhang,Ye;Bo,Hong;Li,Xiyan;Chen,Wenbing;Yang,Lei;Shu,Yuelong
A/environment/Guangdong/02811/2012	EPI749361	2012-07-13		WHO Chinese National Influenza Center	Wang,Dayan;Li,Xiaodan;Zou,Shumei;Zhang,Ye;Bo,Hong;Li,Xiyan;Chen,Wenbing;Yang,Lei;Shu,Yuelong
A/water/Hunan/7/2009	EPI337326	2009-01-16			Lan,Y.; Dong,L.; Li,Z.; Li,X.; Zhao,X.; Cheng,Y.; Tan,m.; Yang,L.; Zou,S.; Wen,L.; Wang,D.; Li,D.; Shu,Y.
A/chicken/Vietnam/NCVD-389/2009	EPI284439	2009	National Centre of Veterinary Diagnostics	Centers for Disease Control and Prevention	Davis,Todd; Rivailler,Pierre; Nguyen,Tung
A/chicken/Vietnam/NCVD-398/2010	EPI620828	2010			Pantin-Jackwood,M.J.; Spackman,E.; Suarez,D.L.; Wasilenko,J.; Sarmento,L.; Shepherd,E.; Smith,D.; Lee,S.; Lone,N.A.
A/chicken/Yinmarbin/A295/2010	EPI498342	2010-03-04	National Veterinary Diagnostic Laboratory, Ministry of Livestock and Fisheries	CSIRO Australian Animal Health Laboratory	MaungMaung,Kyin; Vicky,Stevens; Kelly,Davies; Songhua,Shan; Daglas,Susie; Kerri,Bruce; Paul,Selleck; Frank,Wong; Chris,Morrissy
A/Chicken/Shandong/J01/2009	EPI553219	2009-09-01	Qingdao Agricultural University	Beijing Institute of Microbiology and Epidemiology	yanbo,yin;dongdong,wang;linlin,liu;xiliang,wang;penghui,yang;xin,liu;keyu,wang;chengcai,lai
A/chicken/Vietnam/NCVD-421/2010	EPI620966	2010			Pantin-Jackwood,M.J.; Spackman,E.; Suarez,D.L.; Wasilenko,J.; Sarmento,L.; Shepherd,E.; Smith,D.; Lee,S.; Lone,N.A.
A/duck/Vietnam/NCVD-423/2010	EPI284548	2010-03	National Centre of Veterinary Diagnostics	Centers for Disease Control and Prevention	Davis,Todd; Rivailler,Pierre; Nguyen,Tung
A/duck/Vietnam/NCVD-458/2010	EPI330999	2010-11-16	National Institute of Hygiene and Epidemiology	Centers for Disease Control and Prevention	Davis,Todd; Rivailler,Pierre; Nguyen,Tung
A/duck/Vietnam/NCVD-456/2010	EPI347295	2010-11-16	National Institute of Hygiene and Epidemiology	Centers for Disease Control and Prevention	Davis,Todd; Rivailler,Pierre; Nguyen,Tung
A/duck/Vietnam/NCVD-645/2010	EPI425560	2010-11-01	National Centre of Veterinary Diagnostics	Centers for Disease Control and Prevention
A/duck/Vietnam/NCVD-890/2010	EPI424952	2010	National Centre of Veterinary Diagnostics	Centers for Disease Control and Prevention
A/chicken/Vietnam/NCVD-700/2011	EPI332698	2011-02	National Centre of Veterinary Diagnostics	Centers for Disease Control and Prevention	Davis,Todd; Rivailler,Pierre; Nguyen,Tung
A/duck/Vietnam/NCVD-714/2011	EPI425000	2011-02-26	National Centre of Veterinary Diagnostics	Centers for Disease Control and Prevention
A/duck/Vietnam/NCVD-712/2011	EPI424816	2011-02-26	National Centre of Veterinary Diagnostics	Centers for Disease Control and Prevention
A/duck/Vietnam/NCVD-758/2011	EPI425040	2011-03-25	National Centre of Veterinary Diagnostics	Centers for Disease Control and Prevention
A/duck/Vietnam/NCVD-760/2011	EPI425056	2011-03-25	National Centre of Veterinary Diagnostics	Centers for Disease Control and Prevention
A/duck/Vietnam/NCVD-449/2010	EPI347294	2010-10-04	National Institute of Hygiene and Epidemiology	Centers for Disease Control and Prevention	Davis,Todd; Rivailler,Pierre; Nguyen,Tung
A/chicken/Vietnam/NCVD-702/2011	EPI424410	2011-02-01	National Centre of Veterinary Diagnostics	Centers for Disease Control and Prevention
A/duck/Vietnam/NCVD-711/2011	EPI424832	2011-06-15	National Centre of Veterinary Diagnostics	Centers for Disease Control and Prevention
A/chicken/Vietnam/NCVD-710/2011	EPI424976	2011-06-15	National Centre of Veterinary Diagnostics	Centers for Disease Control and Prevention
A/chicken/Vietnam/NCVD-709/2011	EPI424968	2011-06-15	National Centre of Veterinary Diagnostics	Centers for Disease Control and Prevention
A/chicken/Vietnam/NCVD-459/2010	EPI347297	2010-11-22	National Institute of Hygiene and Epidemiology	Centers for Disease Control and Prevention	Davis,Todd; Rivailler,Pierre; Nguyen,Tung
A/duck/Vietnam/NCVD-461/2010	EPI347299	2010-11-22	National Institute of Hygiene and Epidemiology	Centers for Disease Control and Prevention	Davis,Todd; Rivailler,Pierre; Nguyen,Tung
A/duck/Vietnam/NCVD-460/2010	EPI347298	2010-11-22	National Institute of Hygiene and Epidemiology	Centers for Disease Control and Prevention	Davis,Todd; Rivailler,Pierre; Nguyen,Tung
A/duck/Vietnam/NCVD-664/2010	EPI424370	2010-12-01	National Centre of Veterinary Diagnostics	Centers for Disease Control and Prevention
A/duck/Vietnam/NCVD-680/2011	EPI424378	2011-02-01	National Centre of Veterinary Diagnostics	Centers for Disease Control and Prevention
A/chicken/Vietnam/NCVD-668/2010	EPI330998	2010-12-01	National Centre of Veterinary Diagnostics	Centers for Disease Control and Prevention	Davis,Todd; Rivailler,Pierre; Nguyen,Tung
A/duck/Vietnam/NCVD-671/2011	EPI425771	2011-01-01	National Centre of Veterinary Diagnostics	Centers for Disease Control and Prevention
A/chicken/Vietnam/NCVD-699/2011	EPI424402	2011-02-01	National Centre of Veterinary Diagnostics	Centers for Disease Control and Prevention
A/chicken/Vietnam/NCVD-1059/2011	EPI425827	2011-09-08	National Centre of Veterinary Diagnostics	Centers for Disease Control and Prevention
A/duck/Vietnam/NCVD-851/2011	EPI424768	2011-03-12	National Centre of Veterinary Diagnostics	Centers for Disease Control and Prevention
A/duck/Vietnam/NCVD-859/2011	EPI424776	2011-04-07	National Centre of Veterinary Diagnostics	Centers for Disease Control and Prevention
A/duck/Vietnam/NCVD-861/2011	EPI424784	2011-04-07	National Centre of Veterinary Diagnostics	Centers for Disease Control and Prevention
A/duck/Vietnam/NCVD-850/2011	EPI425552	2011-03-12	National Centre of Veterinary Diagnostics	Centers for Disease Control and Prevention
A/duck/Vietnam/NCVD-1029/2011	EPI424880	2011-09-06	National Centre of Veterinary Diagnostics	Centers for Disease Control and Prevention
A/duck/Vietnam/NCVD-1018/2011	EPI424848	2011-09-06	National Centre of Veterinary Diagnostics	Centers for Disease Control and Prevention
A/chicken/Vietnam/NCVD-1040/2011	EPI425787	2011-09-07	National Centre of Veterinary Diagnostics	Centers for Disease Control and Prevention
A/duck/Vietnam/NCVD-1044/2011	EPI425803	2011-09-07	National Centre of Veterinary Diagnostics	Centers for Disease Control and Prevention
A/duck/Vietnam/NCVD-1048/2011	EPI425811	2011-09-07	National Centre of Veterinary Diagnostics	Centers for Disease Control and Prevention
A/chicken/Vietnam/NCVD-1038/2011	EPI425955	2011-09-07	National Centre of Veterinary Diagnostics	Centers for Disease Control and Prevention
A/chicken/Vietnam/NCVD-686/2011	EPI330997	2011-02	National Centre of Veterinary Diagnostics	Centers for Disease Control and Prevention	Davis,Todd; Rivailler,Pierre; Nguyen,Tung
A/chicken/Vietnam/NCVD-685/2011	EPI424386	2011-02-01	National Centre of Veterinary Diagnostics	Centers for Disease Control and Prevention
A/chicken/Vietnam/NCVD-675/2011	EPI620937	2011			Pantin-Jackwood,M.J.; Spackman,E.; Suarez,D.L.; Wasilenko,J.; Sarmento,L.; Shepherd,E.; Smith,D.; Lee,S.; Lone,N.A.
A/chicken/Vietnam/NCVD-752/2011	EPI424936	2011-04-04	National Centre of Veterinary Diagnostics	Centers for Disease Control and Prevention
A/duck/Vietnam/NCVD-754/2011	EPI425032	2011-04-04	National Centre of Veterinary Diagnostics	Centers for Disease Control and Prevention
A/chicken/Vietnam/NCVD-1177/2012	EPI425248	2012-01-30	National Centre of Veterinary Diagnostics	Centers for Disease Control and Prevention
A/duck/Vietnam/NCVD-931/2011	EPI425496	2011-08-04	National Centre of Veterinary Diagnostics	Centers for Disease Control and Prevention
A/duck/Vietnam/NCVD-1022/2011	EPI424856	2011-09-06	National Centre of Veterinary Diagnostics	Centers for Disease Control and Prevention
A/duck/Vietnam/NCVD-1232/2012	EPI425368	2012-02-17	National Centre of Veterinary Diagnostics	Centers for Disease Control and Prevention
A/duck/Vietnam/NCVD-1269/2012	EPI425408	2012-02-21	National Centre of Veterinary Diagnostics	Centers for Disease Control and Prevention
A/duck/Vietnam/NCVD-1182/2012	EPI425883	2012-02-01	National Centre of Veterinary Diagnostics	Centers for Disease Control and Prevention
A/duck/Vietnam/NCVD-1494/2012	EPI424680	2012-06-11	National Centre of Veterinary Diagnostics	Centers for Disease Control and Prevention
A/duck/Vietnam/NCVD-935/2011	EPI424904	2011-08-04	National Centre of Veterinary Diagnostics	Centers for Disease Control and Prevention
A/muscovy_duck/Vietnam/NCVD-1220/2012	EPI425328	2012-02-08	National Centre of Veterinary Diagnostics	Centers for Disease Control and Prevention
A/duck/Vietnam/NCVD-1210/2012	EPI425440	2012-02-08	National Centre of Veterinary Diagnostics	Centers for Disease Control and Prevention
A/duck/Vietnam/NCVD-1212/2012	EPI425891	2012-02-08	National Centre of Veterinary Diagnostics	Centers for Disease Control and Prevention
A/duck/Vietnam/NCVD-1252/2011	EPI425064	2012-02-16	National Centre of Veterinary Diagnostics	Centers for Disease Control and Prevention
A/duck/Vietnam/NCVD-1253/2012	EPI425392	2012-02-16	National Centre of Veterinary Diagnostics	Centers for Disease Control and Prevention
A/chicken/Vietnam/NCVD-1248/2012	EPI425384	2012-02-16	National Centre of Veterinary Diagnostics	Centers for Disease Control and Prevention
A/duck/Vietnam/NCVD3-8/2011	EPI425843	2011-11-26	National Centre of Veterinary Diagnostics	Centers for Disease Control and Prevention
A/duck/Vietnam/NCVD3-31/2011	EPI425851	2011-11-26	National Centre of Veterinary Diagnostics	Centers for Disease Control and Prevention
A/duck/Vietnam/NCVD-1312/2012	EPI425424	2012-02-24	National Centre of Veterinary Diagnostics	Centers for Disease Control and Prevention
A/chicken/Vietnam/NCVD-1488/2012	EPI425616	2012-03-02	National Centre of Veterinary Diagnostics	Centers for Disease Control and Prevention
A/chicken/Vietnam/NCVD-715/2011	EPI425947	2011-02-28	National Centre of Veterinary Diagnostics	Centers for Disease Control and Prevention
A/duck/Vietnam/NCVD-948/2011	EPI424696	2011-04-06	National Centre of Veterinary Diagnostics	Centers for Disease Control and Prevention
A/duck/Vietnam/NCVD-952/2011	EPI424840	2011-06-24	National Centre of Veterinary Diagnostics	Centers for Disease Control and Prevention
A/chicken/Vietnam/NCVD-802/2011	EPI425528	2011-03-19	National Centre of Veterinary Diagnostics	Centers for Disease Control and Prevention
A/muscovy_duck/Vietnam/NCVD-1049/2011	EPI425819	2011-09-08	National Centre of Veterinary Diagnostics	Centers for Disease Control and Prevention
A/duck/Vietnam/NCVD1-37/2011	EPI425216	2011-11-26	National Centre of Veterinary Diagnostics	Centers for Disease Control and Prevention
A/duck/Vietnam/NCVD1-48/2011	EPI425224	2011-11-26	National Centre of Veterinary Diagnostics	Centers for Disease Control and Prevention
A/chicken/Vietnam/NCVD-1963/2012	EPI425608	2012-09-21	National Centre of Veterinary Diagnostics	Centers for Disease Control and Prevention
A/duck/Vietnam/NCVD-1206/2012	EPI424362	2012-02-08	National Centre of Veterinary Diagnostics	Centers for Disease Control and Prevention
A/duck/Vietnam/NCVD-1207/2012	EPI425432	2012-02-08	National Centre of Veterinary Diagnostics	Centers for Disease Control and Prevention
A/duck/Vietnam/NCVD-1217/2012	EPI425320	2012-02-08	National Centre of Veterinary Diagnostics	Centers for Disease Control and Prevention
A/duck/Vietnam/NCVD-1171/2012	EPI425240	2012-01-13	National Centre of Veterinary Diagnostics	Centers for Disease Control and Prevention
A/duck/Vietnam/NCVD-1306/2012	EPI425416	2012-02-24	National Centre of Veterinary Diagnostics	Centers for Disease Control and Prevention
A/duck/Vietnam/NCVD-1304/2012	EPI425915	2012-02-24	National Centre of Veterinary Diagnostics	Centers for Disease Control and Prevention
A/Hubei/1/2010	EPI337231	2010-05-21			Lan,Y.; Dong,L.; Li,Z.; Li,X.; Zhao,X.; Cheng,Y.; Tan,m.; Yang,L.; Zou,S.; Wen,L.; Wang,D.; Li,D.; Shu,Y.
A/duck/Vietnam/NCVD-431/2010	EPI330996	2010-05-12	National Institute of Hygiene and Epidemiology	Centers for Disease Control and Prevention	Davis,Todd; Rivailler,Pierre; Nguyen,Tung
A/duck/Vietnam/NCVD-815/2010	EPI425536	2010-11-06	National Centre of Veterinary Diagnostics	Centers for Disease Control and Prevention
A/chicken/Vietnam/NCVD-854/2011	EPI425168	2011-03-17	National Centre of Veterinary Diagnostics	Centers for Disease Control and Prevention
A/duck/Vietnam/NCVD-825/2011	EPI425544	2011-03-03	National Centre of Veterinary Diagnostics	Centers for Disease Control and Prevention
A/duck/Vietnam/NCVD-432/2010	EPI347293	2010-07-14	National Institute of Hygiene and Epidemiology	Centers for Disease Control and Prevention	Davis,Todd; Rivailler,Pierre; Nguyen,Tung
A/duck/Vietnam/NCVD-943/2011	EPI424912	2011-02-12	National Centre of Veterinary Diagnostics	Centers for Disease Control and Prevention
A/duck/Vietnam/NCVD-945/2011	EPI424920	2011-03-18	National Centre of Veterinary Diagnostics	Centers for Disease Control and Prevention
A/chicken/Vietnam/NCVD-1034/2011	EPI425779	2011-09-07	National Centre of Veterinary Diagnostics	Centers for Disease Control and Prevention
A/Brown-headed_gull/Tibet/1/2010	EPI1639776	2010-05-29	Harbin Veterinary Research Institute (CAAS)	Harbin Veterinary Research Institute (CAAS)	Yanbing,Li;Yanfang,Cui;Yulei,Li;Minghui,Li;Lu,Zhao;Deli,Wang
A/Duck/Shandong/Y01/2009	EPI553308	2009-09-01	Qingdao Agricultural University	Beijing Institute of Microbiology and Epidemiology	yanbo,yin;dongdong,wang;linlin,liu;xiliang,wang;penghui,yang;xin,liu;keyu,wang;chengcai,lai
A/Duck/Shandong/Y02/2009	EPI553316	2009-09-01	Qingdao Agricultural University	Beijing Institute of Microbiology and Epidemiology	yanbo,yin;dongdong,wang;linlin,liu;xiliang,wang;penghui,yang;xin,liu;keyu,wang;chengcai,lai
A/duck/Laos/Xiengkhouang04/2019	EPI1851037	2019-02-22	NAHC	Centers for Disease Control and Prevention	Phommachanh, P.;Theppangna, W.;Khanthamaly, V
A/Chicken/Shandong/J06/2009	EPI553300	2009-09-01	Qingdao Agricultural University	Beijing Institute of Microbiology and Epidemiology	yanbo,yin;dongdong,wang;linlin,liu;xiliang,wang;penghui,yang;xin,liu;keyu,wang;chengcai,lai
A/duck/Hubei/03-06__WHWTZ0155-P/2015-H5N1-	EPI658567	2015-03-06		Institute of Microbiology, Chinese Academy of Sciences
A/duck/Hubei/03-06_WHWTZ0122-P/2015-Mixed-	EPI665709	2015-03-06		Institute of Microbiology, Chinese Academy of Sciences
A/duck/Hubei/03-06__WHWTZ0049-P/2015-Mixed-	EPI664517	2015-03-06		Institute of Microbiology, Chinese Academy of Sciences
A/Environment/Chongqing/45110/2015	EPI749297	2015-01-15		WHO Chinese National Influenza Center	Wang,Dayan;Li,Xiaodan;Zou,Shumei;Zhang,Ye;Bo,Hong;Li,Xiyan;Chen,Wenbing;Yang,Lei;Shu,Yuelong
A/Environment/Hubei/38077/2015	EPI749377	2015-01-13		WHO Chinese National Influenza Center	Wang,Dayan;Li,Xiaodan;Zou,Shumei;Zhang,Ye;Bo,Hong;Li,Xiyan;Chen,Wenbing;Yang,Lei;Shu,Yuelong
A/Environment/Chongqing/99165/2014	EPI749409	2014-10-20		WHO Chinese National Influenza Center	Wang,Dayan;Li,Xiaodan;Zou,Shumei;Zhang,Ye;Bo,Hong;Li,Xiyan;Chen,Wenbing;Yang,Lei;Shu,Yuelong
A/Environment/Chongqing/28976/2014	EPI749441	2014-03-20		WHO Chinese National Influenza Center	Wang,Dayan;Li,Xiaodan;Zou,Shumei;Zhang,Ye;Bo,Hong;Li,Xiyan;Chen,Wenbing;Yang,Lei;Shu,Yuelong
A/Environment/Chongqing/28922/2014	EPI749457	2014-04-17		WHO Chinese National Influenza Center	Wang,Dayan;Li,Xiaodan;Zou,Shumei;Zhang,Ye;Bo,Hong;Li,Xiyan;Chen,Wenbing;Yang,Lei;Shu,Yuelong
A/environment/Sichuan/12-11_CDLQ010/2014-H5N1-	EPI659607	2014-12-11		Institute of Microbiology, Chinese Academy of Sciences
A/Great_Cormorant/Hubei/VI132/2015_H5N1	EPI712768	2015-02-05	State Key Laboratory of Virology and Wuhan Institute of Virology, Chinese Academy of Sciences	Wuhan Institute of Virology
A/Environment/Chongqing/45375/2015	EPI749153	2015-09-17		WHO Chinese National Influenza Center	Wang,Dayan;Li,Xiaodan;Zou,Shumei;Zhang,Ye;Bo,Hong;Li,Xiyan;Chen,Wenbing;Yang,Lei;Shu,Yuelong
A/Environment/Chongqing/45260/2015	EPI749169	2015-05-11		WHO Chinese National Influenza Center	Wang,Dayan;Li,Xiaodan;Zou,Shumei;Zhang,Ye;Bo,Hong;Li,Xiyan;Chen,Wenbing;Yang,Lei;Shu,Yuelong
A/Environment/Chongqing/45204/2015	EPI749209	2015-03-19		WHO Chinese National Influenza Center	Wang,Dayan;Li,Xiaodan;Zou,Shumei;Zhang,Ye;Bo,Hong;Li,Xiyan;Chen,Wenbing;Yang,Lei;Shu,Yuelong
A/Environment/Chongqing/45174/2015	EPI749257	2015-02-13		WHO Chinese National Influenza Center	Wang,Dayan;Li,Xiaodan;Zou,Shumei;Zhang,Ye;Bo,Hong;Li,Xiyan;Chen,Wenbing;Yang,Lei;Shu,Yuelong
A/Environment/Chongqing/45133/2015	EPI749281	2015-01-20		WHO Chinese National Influenza Center	Wang,Dayan;Li,Xiaodan;Zou,Shumei;Zhang,Ye;Bo,Hong;Li,Xiyan;Chen,Wenbing;Yang,Lei;Shu,Yuelong
A/Environment/Chongqing/45121/2015	EPI749289	2015-01-20		WHO Chinese National Influenza Center	Wang,Dayan;Li,Xiaodan;Zou,Shumei;Zhang,Ye;Bo,Hong;Li,Xiyan;Chen,Wenbing;Yang,Lei;Shu,Yuelong
A/Great_Cormorant/Hubei/VI128/2015_H5N1	EPI712760	2015-02-05	State Key Laboratory of Virology and Wuhan Institute of Virology, Chinese Academy of Sciences	Wuhan Institute of Virology
A/Environment/Chongqing/45158/2015	EPI749273	2015-02-12		WHO Chinese National Influenza Center	Wang,Dayan;Li,Xiaodan;Zou,Shumei;Zhang,Ye;Bo,Hong;Li,Xiyan;Chen,Wenbing;Yang,Lei;Shu,Yuelong
A/duck/Jiangsu/12-18_NJLH1270-P/2014-H5N1-	EPI660263	2014-12-18		Institute of Microbiology, Chinese Academy of Sciences
A/chicken/Jiangsu/12-22_TCCX003-P/2014-H5N1-	EPI661471	2014-12-22		Institute of Microbiology, Chinese Academy of Sciences
A/Environment/Chongqing/45182/2015	EPI749225	2015-03-11		WHO Chinese National Influenza Center	Wang,Dayan;Li,Xiaodan;Zou,Shumei;Zhang,Ye;Bo,Hong;Li,Xiyan;Chen,Wenbing;Yang,Lei;Shu,Yuelong
A/Environment/Chongqing/45138/2015	EPI749305	2015-02-12		WHO Chinese National Influenza Center	Wang,Dayan;Li,Xiaodan;Zou,Shumei;Zhang,Ye;Bo,Hong;Li,Xiyan;Chen,Wenbing;Yang,Lei;Shu,Yuelong
A/Environment/Chongqing/45233/2015	EPI749185	2015-04-17		WHO Chinese National Influenza Center	Wang,Dayan;Li,Xiaodan;Zou,Shumei;Zhang,Ye;Bo,Hong;Li,Xiyan;Chen,Wenbing;Yang,Lei;Shu,Yuelong
A/environment/Wuxi/1772/2014	EPI1055341	2014-04-08	Beijing Institute of Microbiology and Epidemiology	Beijing Institute of Microbiology and Epidemiology	Maijuan,Ma;Shanhui,Chen;Teng,Zhao
A/Phalacrocorax/Hubei/01-09_V1/2015-H5N1-	EPI658895	2015-01-09		Institute of Microbiology, Chinese Academy of Sciences
A/Great_Cormorant/Hubei/chenhu_V9/2015	EPI1194721	2015-01-09	Wuhan Institute of Virology, CAS	Wuhan Institute of Virology
A/Phalacrocorax/Hubei/01-09_V4/2015-H5N1-	EPI658903	2015-01-09		Institute of Microbiology, Chinese Academy of Sciences
A/Great_Cormorant/Hubei/chenhu_V10/2015	EPI1194726	2015-01-09	Wuhan Institute of Virology, CAS	Wuhan Institute of Virology
A/Environment/Chongqing/45227/2015	EPI749193	2015-04-16		WHO Chinese National Influenza Center	Wang,Dayan;Li,Xiaodan;Zou,Shumei;Zhang,Ye;Bo,Hong;Li,Xiyan;Chen,Wenbing;Yang,Lei;Shu,Yuelong
A/Environment/Chongqing/45239/2015	EPI749177	2015-04-17		WHO Chinese National Influenza Center	Wang,Dayan;Li,Xiaodan;Zou,Shumei;Zhang,Ye;Bo,Hong;Li,Xiyan;Chen,Wenbing;Yang,Lei;Shu,Yuelong
A/Great_Cormorant/Hubei/VI133/2015_H5N1	EPI712776	2015-02-05	State Key Laboratory of Virology and Wuhan Institute of Virology, Chinese Academy of Sciences	Wuhan Institute of Virology
A/Environment/Chongqing/45169/2015	EPI749241	2015-02-12		WHO Chinese National Influenza Center	Wang,Dayan;Li,Xiaodan;Zou,Shumei;Zhang,Ye;Bo,Hong;Li,Xiyan;Chen,Wenbing;Yang,Lei;Shu,Yuelong
A/environment/Jiangsu/01-20_TCCX012/2015-H5N1-	EPI660639	2015-01-20		Institute of Microbiology, Chinese Academy of Sciences
A/environment/Jiangsu/01-06_TCJN072/2015-Mixed-	EPI666493	2015-01-06		Institute of Microbiology, Chinese Academy of Sciences
A/chicken/Jiangsu/12-22_TCCX035-P/2014-H5N1-	EPI660439	2014-12-22		Institute of Microbiology, Chinese Academy of Sciences
A/Black_swan/Jiangsu/5/2015	EPI1639839	2015-06-13	Harbin Veterinary Research Institute (CAAS)	Harbin Veterinary Research Institute (CAAS)	Yanbing,Li;Yanfang,Cui;Yulei,Li;Minghui,Li;Lu,Zhao;Deli,Wang
A/Grey_goose/Jiangsu/6/2015	EPI1639847	2015-06-13	Harbin Veterinary Research Institute (CAAS)	Harbin Veterinary Research Institute (CAAS)	Yanbing,Li;Yanfang,Cui;Yulei,Li;Minghui,Li;Lu,Zhao;Deli,Wang
A/Common_pheasant/Jiangsu/8/2015	EPI1639863	2015-06-13	Harbin Veterinary Research Institute (CAAS)	Harbin Veterinary Research Institute (CAAS)	Yanbing,Li;Yanfang,Cui;Yulei,Li;Minghui,Li;Lu,Zhao;Deli,Wang
A/Peacock/Jiangsu/7/2015	EPI1639855	2015-06-13	Harbin Veterinary Research Institute (CAAS)	Harbin Veterinary Research Institute (CAAS)	Yanbing,Li;Yanfang,Cui;Yulei,Li;Minghui,Li;Lu,Zhao;Deli,Wang
A/Environment/Jiangsu/33457/2015	EPI749385	2015-02-20		WHO Chinese National Influenza Center	Wang,Dayan;Li,Xiaodan;Zou,Shumei;Zhang,Ye;Bo,Hong;Li,Xiyan;Chen,Wenbing;Yang,Lei;Shu,Yuelong
A/Environment/Chongqing/45170/2015	EPI749233	2015-02-12		WHO Chinese National Influenza Center	Wang,Dayan;Li,Xiaodan;Zou,Shumei;Zhang,Ye;Bo,Hong;Li,Xiyan;Chen,Wenbing;Yang,Lei;Shu,Yuelong
A/chicken/Jiangsu/03-17_WX006-P/2015-H5N1-	EPI659663	2015-03-17		Institute of Microbiology, Chinese Academy of Sciences
A/chicken/Shandong/12-03_YA-CK/2014-H5N1-	EPI659583	2014-12-03		Institute of Microbiology, Chinese Academy of Sciences
A/environment/Wuxi/4689/2015	EPI1055317	2015-01-15	Beijing Institute of Microbiology and Epidemiology	Beijing Institute of Microbiology and Epidemiology	Maijuan,Ma;Shanhui,Chen;Teng,Zhao
A/chicken/Wuxi/2722/2014	EPI1055344	2014-07-22	Beijing Institute of Microbiology and Epidemiology	Beijing Institute of Microbiology and Epidemiology	Maijuan,Ma;Shanhui,Chen;Teng,Zhao
A/environment/Wuxi/5068/2015	EPI1055320	2015-02-10	Beijing Institute of Microbiology and Epidemiology	Beijing Institute of Microbiology and Epidemiology	Maijuan,Ma;Shanhui,Chen;Teng,Zhao
A/duck/Hunan/HN234/2015	EPI957907	2015-09-13		Wuhan Institute of Virology
A/chicken/Japan/AnimalQuarantine-HE79/2015	EPI860824	2015-01-01	National Institute of Animal Health	National Institute of Animal Health	Uchida,Y.
A/environment/Wuxi/5081/2015	EPI1055323	2015-02-17	Beijing Institute of Microbiology and Epidemiology	Beijing Institute of Microbiology and Epidemiology	Maijuan,Ma;Shanhui,Chen;Teng,Zhao
A/Duck/Yunnan/YN-4/2015__-H5N6-	EPI1091692	2015-09-16	South China Agricultural University	South China Agricultural University	Jiahao, Zhang; Guangjie, Lao; Ronghua, Zhang; Hexing, Wang; Guanming, Su; Bo, Li; Wenbao, Qi; Ming, Liao
A/crow/Bangladesh/1058/2011	EPI353364	2011-02-13	icddr,b International Centre for Diarrhoeal Disease Research, Bangladesh	Centers for Disease Control and Prevention	Gerloff, Nancy; Simpson, Natosha; Poh, Mee;Davis, Todd
A/chicken/Bangladesh/3072/2011	EPI448175	2011-05-23	Institute of Epidemiology Disease Control and Research (IEDCR) & Bangladesh National Influenza Centre (NIC)	Centers for Disease Control and Prevention	Gerloff, Nancy; Simpson, Natosha; Poh, Mee;Davis, Todd
A/crow/Bangladesh/1008/2011	EPI448031	2011-01-20	Institute of Epidemiology Disease Control and Research (IEDCR) & Bangladesh National Influenza Centre (NIC)	Centers for Disease Control and Prevention	Gerloff, Nancy; Simpson, Natosha; Poh, Mee; Davis, Todd
A/crow/Bangladesh/1019/2011	EPI448039	2011-01-20	Institute of Epidemiology Disease Control and Research (IEDCR) & Bangladesh National Influenza Centre (NIC)	Centers for Disease Control and Prevention	Gerloff, Nancy; Simpson, Natosha; Poh, Mee; Davis, Todd
A/crow/Bangladesh/316T/2011	EPI448167	2011-02-07	Institute of Epidemiology Disease Control and Research (IEDCR) & Bangladesh National Influenza Centre (NIC)	Centers for Disease Control and Prevention	Gerloff, Nancy; Simpson, Natosha; Poh, Mee;Davis, Todd
A/crow/Bangladesh/1061/2011	EPI448063	2011-02-15	Institute of Epidemiology Disease Control and Research (IEDCR) & Bangladesh National Influenza Centre (NIC)	Centers for Disease Control and Prevention	Gerloff, Nancy; Simpson, Natosha; Poh, Mee;Davis, Todd
A/crow/Bangladesh/1056/2011	EPI448151	2011-02-13	Institute of Epidemiology Disease Control and Research (IEDCR) & Bangladesh National Influenza Centre (NIC)	Centers for Disease Control and Prevention	Gerloff, Nancy; Simpson, Natosha; Poh, Mee;Davis, Todd
A/duck/Bangladesh/1849/2011	EPI448103	2011-03-20	icddr,b International Centre for Diarrhoeal Disease Research, Bangladesh	Centers for Disease Control and Prevention	Gerloff, Nancy; Simpson, Natosha; Poh, Mee;Davis, Todd
A/chicken/Bangladesh/11303/2011	EPI448143	2011-02-04	Institute of Epidemiology Disease Control and Research (IEDCR) & Bangladesh National Influenza Centre (NIC)	Centers for Disease Control and Prevention	Gerloff, Nancy; Simpson, Natosha; Poh, Mee;Davis, Todd
A/crow/Bangladesh/315T/2011	EPI353381	2011-02-07	icddr,b International Centre for Diarrhoeal Disease Research, Bangladesh	Centers for Disease Control and Prevention	Gerloff, Nancy; Simpson, Natosha; Poh, Mee;Davis, Todd
A/environment/Bangladesh/1017/2011	EPI448119	2011-05-29	Institute of Epidemiology Disease Control and Research (IEDCR) & Bangladesh National Influenza Centre (NIC)	Centers for Disease Control and Prevention	Gerloff, Nancy; Simpson, Natosha; Poh, Mee;Davis, Todd
A/waterfowl/Bangladesh/33025/2011	EPI448111	2011-06-29	Institute of Epidemiology Disease Control and Research (IEDCR) & Bangladesh National Influenza Centre (NIC)	Centers for Disease Control and Prevention	Gerloff, Nancy; Simpson, Natosha; Poh, Mee;Davis, Todd
A/duck/Bangladesh/4059T/2011	EPI353365	2011-07-14	icddr,b International Centre for Diarrhoeal Disease Research, Bangladesh	Centers for Disease Control and Prevention	Gerloff, Nancy; Simpson, Natosha; Poh, Mee;Davis, Todd
A/goose/Bangladesh/4051T/2011	EPI448191	2011-07-01	Institute of Epidemiology Disease Control and Research (IEDCR) & Bangladesh National Influenza Centre (NIC)	Centers for Disease Control and Prevention	Gerloff, Nancy; Simpson, Natosha; Poh, Mee;Davis, Todd
A/chicken/Bangladesh/4070T/2011	EPI448207	2011-07-15	Institute of Epidemiology Disease Control and Research (IEDCR) & Bangladesh National Influenza Centre (NIC)	Centers for Disease Control and Prevention	Gerloff, Nancy; Simpson, Natosha; Poh, Mee;Davis, Todd
A/chicken/Bangladesh/42010/2012	EPI448271	2012-01-08	Institute of Epidemiology Disease Control and Research (IEDCR) & Bangladesh National Influenza Centre (NIC)	Centers for Disease Control and Prevention	Gerloff, Nancy; Simpson, Natosha; Poh, Mee;Davis, Todd
A/waterfowl/Bangladesh/31935/2011	EPI353379	2011-07-17	icddr,b International Centre for Diarrhoeal Disease Research, Bangladesh	Centers for Disease Control and Prevention	Gerloff, Nancy; Simpson, Natosha; Poh, Mee;Davis, Todd
A/duck/Bangladesh/4117T/2011	EPI353370	2011-07-24	icddr,b International Centre for Diarrhoeal Disease Research, Bangladesh	Centers for Disease Control and Prevention	Gerloff, Nancy; Simpson, Natosha; Poh, Mee;Davis, Todd
A/layer_chicken/Bangladesh/VP02-Plaque_purified_H5A/_2016	EPI1319687	2016-05-11	Bangladesh Agricultural University, Faculty of Veterinary Science, Department of Pathology	Friedrich-Loeffler-Institut	Parvin, Rokshana; Harder, Timm
A/duck/Bangladesh/VP06-Plaque_purified_H5E/_2016	EPI1319695	2016-05-11	Bangladesh Agricultural University, Faculty of Veterinary Science, Department of Pathology	Friedrich-Loeffler-Institut	Parvin, Rokshana; Harder, Timm
A/layer_chicken/Bangladesh/VP02-Plaque_purified_H5C/_2016	EPI1319689	2016-05-12	Bangladesh Agricultural University, Faculty of Veterinary Science, Department of Pathology	Friedrich-Loeffler-Institut	Parvin, Rokshana; Harder, Timm
A/duck/Bangladesh/VP06-Plaque_purified_H5D/_2016	EPI1319693	2016-05-11	Bangladesh Agricultural University, Faculty of Veterinary Science, Department of Pathology	Friedrich-Loeffler-Institut	Parvin, Rokshana; Harder, Timm
A/duck/Bangladesh/VP06-Plaque_purified_H5B/_2016	EPI1319691	2016-05-11	Bangladesh Agricultural University, Faculty of Veterinary Science, Department of Pathology	Friedrich-Loeffler-Institut	Parvin, Rokshana; Harder, Timm
A/chicken/Nepal/T9-BH/11	EPI356861	2011-11-11	Central Veterinary Laboratory	Animal and Plant Health Agency (APHA)	Puranik, A; Hanna, A; Essen, S; Focosi-Snyman, R; Manvell, R.J; Sedai, D; Chapagain, S; Manandhar, S; Koirala, P; Karki, K.B; Pandey, K.R; Air, T.B; Reid, S
A/duck/Nepal/5-TZoo/11	EPI356863	2011-11-07	Central Veterinary Laboratory	Animal and Plant Health Agency (APHA)	Puranik, A; Hanna, A; Essen, S; Focosi-Snyman, R; Manvell, R.J; Sedai, D; Chapagain, S; Manandhar, S; Koirala, P; Karki, K.B; Pandey, K.R; Air, T.B; Reid, S
A/crow/Nepal/CT1/12	EPI356865	2012-01-18	Central Veterinary Laboratory	Animal and Plant Health Agency (APHA)	Puranik, A; Hanna, A; Essen, S; Focosi-Snyman, R; Manvell, R.J; Sedai, D; Chapagain, S; Manandhar, S; Koirala, P; Karki, K.B; Pandey, K.R; Air, T.B; Reid, S
A/chicken/Bangladesh/3075/2011	EPI448183	2011-05-24	Institute of Epidemiology Disease Control and Research (IEDCR) & Bangladesh National Influenza Centre (NIC)	Centers for Disease Control and Prevention	Gerloff, Nancy; Simpson, Natosha; Poh, Mee; Davis, Todd
A/chicken/Nepal/PT-16/12	EPI407283	2012-10-16	Central Veterinary Laboratory	Animal and Plant Health Agency (APHA)	Puranik, A; Hanna, A; Essen, S; Focosi-Snyman, R; Manvell, R; Bahadur Singh, D; Chapagain, S; Manandhar, S; Bahadur Air, T; Bahadur Kunwar, B; Reid, S
A/chicken/Nepal/PT-17/12	EPI432653	2012-12-18	Central Veterinary Laboratory	Animal and Plant Health Agency (APHA)	Puranik, A; Hanna, A; Essen, S; Focosi-Snyman, R; Manvell, R; Manandhar, P; Reid, S
A/chicken/Nepal/PT-1/12	EPI356867	2011-12-21	Central Veterinary Laboratory	Animal and Plant Health Agency (APHA)	Collins, S; Hanna, A; Essen, S; Focosi-Snyman, R; Manvell, R.J; Sedai, D; Chapagain, S; Manandhar, S; Koirala, P; Karki, K.B; Pandey, K.R; Air, T.B; Reid, S
A/chicken/Nepal/T1P/12	EPI356869	2012-01-27	Central Veterinary Laboratory	Animal and Plant Health Agency (APHA)	Puranik, A; Hanna, A; Essen, S; Focosi-Snyman, R; Manvell, R.J; Sedai, D; Chapagain, S; Manandhar, S; Koirala, P; Karki, K.B; Pandey, K.R; Air, T.B; Reid, S
A/crow/Bangladesh/A1020/2011	EPI869847	2011-03-18	icddr,b International Centre for Diarrhoeal Disease Research, Bangladesh	Centers for Disease Control and Prevention	Davis, Todd
A/environment/Bangladesh/1017-1/2011	EPI448255	2011-12-30	Institute of Epidemiology Disease Control and Research (IEDCR) & Bangladesh National Influenza Centre (NIC)	Centers for Disease Control and Prevention	Gerloff, Nancy; Simpson, Natosha; Poh, Mee; Davis, Todd
A/duck/Bangladesh/32077/2012	EPI448279	2012-02-20	Institute of Epidemiology Disease Control and Research (IEDCR) & Bangladesh National Influenza Centre (NIC)	Centers for Disease Control and Prevention	Gerloff, Nancy; Simpson, Natosha; Poh, Mee;Davis, Todd
A/chicken/Nepal/PT-29/13	EPI445998	2013-02-28	Central Veterinary Laboratory	Animal and Plant Health Agency (APHA)	Puranik, A; Hanna, A; Essen, S; Focosi-Snyman, R; Manvell, R; Manandhar, P; Reid, S
A/chicken/Nepal/T-233/13	EPI475755	2013-03-30	Central Veterinary Laboratory	Animal and Plant Health Agency (APHA)	Puranik, A; Hanna, A; Essen, S; Focosi-Snyman, R; Manvell, R; Jha, VC; Chapagain, S; Koirala, P; Air, TB; Reid, S
A/chicken/Nepal/223/13	EPI446002	2013-03-28	Central Veterinary Laboratory	Animal and Plant Health Agency (APHA)	Puranik, A; Hanna, A; Essen, S; Focosi-Snyman, R; Manvell, R; Manandhar, P; Reid, S
A/chicken/Nepal/231/13	EPI446004	2013-03-31	Central Veterinary Laboratory	Animal and Plant Health Agency (APHA)	Puranik, A; Hanna, A; Essen, S; Focosi-Snyman, R; Manvell, R; Manandhar, P; Reid, S
A/chicken/Nepal/T-272/13	EPI475764	2013-04-21	Central Veterinary Laboratory	Animal and Plant Health Agency (APHA)	Collins, S; Hanna, A; Essen, S; Focosi-Snyman, R; Manvell, R; Jha, VC; Chapagain, S; Koirala, P; Air, TB; Reid, S
A/chicken/Nepal/T-279/13	EPI475772	2013-04-23	Central Veterinary Laboratory	Animal and Plant Health Agency (APHA)	Collins, S; Hanna, A; Essen, S; Focosi-Snyman, R; Manvell, R; Jha, VC; Chapagain, S; Koirala, P; Air, TB; Reid, S
A/chicken/Nepal/T-271/13	EPI475762	2013-04-21	Central Veterinary Laboratory	Animal and Plant Health Agency (APHA)	Collins, S; Hanna, A; Essen, S; Focosi-Snyman, R; Manvell, R; Jha, VC; Chapagain, S; Koirala, P; Air, TB; Reid, S
A/chicken/Nepal/T-299/13	EPI475773	2013-04-30	Central Veterinary Laboratory	Animal and Plant Health Agency (APHA)	Puranik, A; Hanna, A; Essen, S; Focosi-Snyman, R; Manvell, R; Jha, VC; Chapagain, S; Koirala, P; Air, TB; Reid, S
A/chicken/Nepal/T-301/13	EPI475775	2013-04-30	Central Veterinary Laboratory	Animal and Plant Health Agency (APHA)	Collins, S; Hanna, A; Essen, S; Focosi-Snyman, R; Manvell, R; Jha, VC; Chapagain, S; Koirala, P; Air, TB; Reid, S
A/chicken/Nepal/PT-30/13	EPI446000	2013-02-28	Central Veterinary Laboratory	Animal and Plant Health Agency (APHA)	Puranik, A; Hanna, A; Essen, S; Focosi-Snyman, R; Manvell, R; Manandhar, P; Reid, S
A/chicken/Nepal/T-278/13	EPI475770	2013-04-23	Central Veterinary Laboratory	Animal and Plant Health Agency (APHA)	Puranik, A; Hanna, A; Essen, S; Focosi-Snyman, R; Manvell, R; Jha, VC; Chapagain, S; Koirala, P; Air, TB; Reid, S
A/chicken/Nepal/T-260/13	EPI475759	2013-04-16	Central Veterinary Laboratory	Animal and Plant Health Agency (APHA)	Puranik, A; Hanna, A; Essen, S; Focosi-Snyman, R; Manvell, R; Jha, VC; Chapagain, S; Koirala, P; Air, TB; Reid, S
A/chicken/Nepal/225/13	EPI446008	2013-03-28	Central Veterinary Laboratory	Animal and Plant Health Agency (APHA)	Puranik, A; Hanna, A; Essen, S; Focosi-Snyman, R; Manvell, R; Manandhar, P; Reid, S
A/Environment/Bangladesh/1018/2011	EPI448239	2011-09-29	Institute of Epidemiology Disease Control and Research (IEDCR) & Bangladesh National Influenza Centre (NIC)	Centers for Disease Control and Prevention	Gerloff, Nancy; Simpson, Natosha; Poh, Mee;Davis, Todd
A/environment/Bangladesh/1011/2011	EPI448247	2011-12-28	Institute of Epidemiology Disease Control and Research (IEDCR) & Bangladesh National Influenza Centre (NIC)	Centers for Disease Control and Prevention	Gerloff, Nancy; Simpson, Natosha; Poh, Mee;Davis, Todd
A/environment/Bangladesh/1019-G/2012	EPI448263	2012-02-28	Institute of Epidemiology Disease Control and Research (IEDCR) & Bangladesh National Influenza Centre (NIC)	Centers for Disease Control and Prevention	Gerloff, Nancy; Simpson, Natosha; Poh, Mee; Davis, Todd
A/chicken/Nepal/T-359/2014	EPI526016	2014-02-17	Central Veterinary Laboratory	Animal and Plant Health Agency (APHA)	Puranik, A; Collins, S; Thomas, S; Hanna, A; Essen, S; Focosi-Snyman, R; Manvell, R; Jha, V; Chapagai, S; Koirala, P; Air, T; Banks, J
A/poultry/Bangladesh/91392/2013	EPI760584	2013-01-02	icddr,b International Centre for Diarrhoeal Disease Research, Bangladesh	Centers for Disease Control and Prevention
A/duck/Bangladesh/17D1012/2018	EPI1318146	2018-01-07	icddr,b International Centre for Diarrhoeal Disease Research, Bangladesh	Centers for Disease Control and Prevention	Chowdhury,Sukanta;Rahman,Ziaur;Hossain,Enayet
A/turkey/Bangladesh/2184/2019_-H5N1-	EPI1887774	2019-06-12	Chattogram Veterinary and Animal Sciences University	St. Jude Children's Research Hospital	Islam,Ariful; Islam,Shariful; Flora,Meerjady S.; Rahman,Md Ziaur; Epstein,Jonathan H; Hassan, Mohammad M.; Klaassen,Marcel; Woodard,Karlie; Webb,Ashley ; Webby, Richard J.; El Zowalaty, Mohamed Ezzat
A/Nepal/19FL1997/2019	EPI1449522	2019-03-25	National Public Health Laboratory	National Institute of Infectious Diseases (NIID)
A/Nepal/19FL1997/2019	EPI1449522	2019-03-25	National Public Health Laboratory	National Institute of Infectious Diseases (NIID)
A/Nepal/19FL1997/2019	EPI1449522	2019-03-25	National Public Health Laboratory	National Institute of Infectious Diseases (NIID)
A/duck/Bangladesh/19D1859/2022	EPI2058304	2022-02-23	International Centre for Diarrhoeal Disease Research (ICDDR,B)	International Centre for Diarrhoeal Disease Research (ICDDR,B)	Hossain, M.E.; Miah, M.; Puspo, JA.; Hasan, R.; Davis, C.T.; Mott, A.J.; Davis, W.; Chowdhury, S.; Rahman, M.Z
A/duck/Bangladesh/17D1854/2022	EPI2058288	2022-02-13	International Centre for Diarrhoeal Disease Research (ICDDR,B)	International Centre for Diarrhoeal Disease Research (ICDDR,B)	Hossain, M.E.; Miah, M.; Puspo, JA.; Hasan, R.; Davis, C.T.; Mott, A.J.; Davis, W.; Chowdhury, S.; Rahman, M.Z
A/duck/Bangladesh/17D1865/2022	EPI2058349	2022-03-06	International Centre for Diarrhoeal Disease Research (ICDDR,B)	International Centre for Diarrhoeal Disease Research (ICDDR,B)	Hossain, M.E.; Miah, M.; Puspo, JA.; Hasan, R.; Davis, C.T.; Mott, A.J.; Davis, W.; Chowdhury, S.; Rahman, M.Z
A/duck/Bangladesh/18D1795/2021	EPI1997142	2021-12-10	International Centre for Diarrhoeal Disease Research (ICDDR,B)	International Centre for Diarrhoeal Disease Research (ICDDR,B)	Hossain, M.E.; Miah, M.; Alam, S.; Hasan, R.; Davis, C.T.; Mott, A.J.; Davis, W.; Chowdhury, S.; Rahman, M.Z
A/duck/Bangladesh/17D1821/2022	EPI1997150	2022-01-30	International Centre for Diarrhoeal Disease Research (ICDDR,B)	International Centre for Diarrhoeal Disease Research (ICDDR,B)	Hossain, M.E.; Miah, M.; Alam, S.; Hasan, R.; Davis, C.T.; Mott, A.J.; Davis, W.; Chowdhury, S.; Rahman, M.Z
A/chicken/Bangladesh/19D1833/2022	EPI1997158	2022-01-19	International Centre for Diarrhoeal Disease Research (ICDDR,B)	International Centre for Diarrhoeal Disease Research (ICDDR,B)	Hossain, M.E.; Miah, M.; Alam, S.; Hasan, R.; Davis, C.T.; Mott, A.J.; Davis, W.; Chowdhury, S.; Rahman, M.Z
A/chicken/Bangladesh/10C463/2022	EPI2058341	2022-02-26	International Centre for Diarrhoeal Disease Research (ICDDR,B)	International Centre for Diarrhoeal Disease Research (ICDDR,B)	Hossain, M.E.; Miah, M.; Puspo, JA.; Hasan, R.; Davis, C.T.; Mott, A.J.; Davis, W.; Chowdhury, S.; Rahman, M.Z
A/duck/Bangladesh/19D1890/2022	EPI2059648	2022-04-20	International Centre for Diarrhoeal Disease Research (ICDDR,B)	International Centre for Diarrhoeal Disease Research (ICDDR,B)	Hossain, M.E.; Miah, M.; Puspo, JA.; Hasan, R.; Davis, C.T.; Mott, A.J.; Davis, W.; Chowdhury, S.; Rahman, M.Z
A/duck/Bangladesh/19D1850/2022	EPI2058296	2022-02-23	International Centre for Diarrhoeal Disease Research (ICDDR,B)	International Centre for Diarrhoeal Disease Research (ICDDR,B)	Hossain, M.E.; Miah, M.; Puspo, JA.; Hasan, R.; Davis, C.T.; Mott, A.J.; Davis, W.; Chowdhury, S.; Rahman, M.Z
A/duck/Bangladesh/17D1843/2022	EPI2056460	2022-02-13	International Centre for Diarrhoeal Disease Research (ICDDR,B)	International Centre for Diarrhoeal Disease Research (ICDDR,B)	Hossain, M.E.; Miah, M.; Puspo, JA.; Hasan, R.; Davis, C.T.; Mott, A.J.; Davis, W.; Chowdhury, S.; Rahman, M.Z
A/duck/Bangladesh/17D1844/2022	EPI2056465	2022-02-13	International Centre for Diarrhoeal Disease Research (ICDDR,B)	International Centre for Diarrhoeal Disease Research (ICDDR,B)	Hossain, M.E.; Miah, M.; Puspo, JA.; Hasan, R.; Davis, C.T.; Mott, A.J.; Davis, W.; Chowdhury, S.; Rahman, M.Z
A/duck/Bangladesh/17D1845/2022	EPI2056473	2022-02-13	International Centre for Diarrhoeal Disease Research (ICDDR,B)	International Centre for Diarrhoeal Disease Research (ICDDR,B)	Hossain, M.E.; Miah, M.; Puspo, JA.; Hasan, R.; Davis, C.T.; Mott, A.J.; Davis, W.; Chowdhury, S.; Rahman, M.Z
A/duck/Bangladesh/18D1840/2022	EPI2058325	2022-02-25	International Centre for Diarrhoeal Disease Research (ICDDR,B)	International Centre for Diarrhoeal Disease Research (ICDDR,B)	Hossain, M.E.; Miah, M.; Puspo, JA.; Hasan, R.; Davis, C.T.; Mott, A.J.; Davis, W.; Chowdhury, S.; Rahman, M.Z
A/duck/Bangladesh/18D1837/2022	EPI2058317	2022-02-25	International Centre for Diarrhoeal Disease Research (ICDDR,B)	International Centre for Diarrhoeal Disease Research (ICDDR,B)	Hossain, M.E.; Miah, M.; Puspo, JA.; Hasan, R.; Davis, C.T.; Mott, A.J.; Davis, W.; Chowdhury, S.; Rahman, M.Z
A/chicken/Bangladesh/18B569/2022	EPI2059627	2022-03-11	International Centre for Diarrhoeal Disease Research (ICDDR,B)	International Centre for Diarrhoeal Disease Research (ICDDR,B)	Hossain, M.E.; Miah, M.; Puspo, JA.; Hasan, R.; Davis, C.T.; Mott, A.J.; Davis, W.; Chowdhury, S.; Rahman, M.Z
A/duck/Bangladesh/19D1771/2021	EPI1997126	2021-10-27	International Centre for Diarrhoeal Disease Research (ICDDR,B)	International Centre for Diarrhoeal Disease Research (ICDDR,B)	Hossain, M.E.; Miah, M.; Alam, S.; Hasan, R.; Davis, C.T.; Mott, A.J.; Davis, W.; Chowdhury, S.; Rahman, M.Z
A/duck/Bangladesh/17D1601/2021	EPI1986101	2021-02-14	International Centre for Diarrhoeal Disease Research (ICDDR,B)	International Centre for Diarrhoeal Disease Research (ICDDR,B)	Hossain, M.E.; Miah, M.; Alam, S.; Hasan, R.; Davis, C.T.; Mott, A.J.; Davis, W.; Chowdhury, S.; Rahman, M.Z
A/duck/Bangladesh/17D1868/2022	EPI2058357	2022-03-06	International Centre for Diarrhoeal Disease Research (ICDDR,B)	International Centre for Diarrhoeal Disease Research (ICDDR,B)	Hossain, M.E.; Miah, M.; Puspo, JA.; Hasan, R.; Davis, C.T.; Mott, A.J.; Davis, W.; Chowdhury, S.; Rahman, M.Z
A/duck/Bangladesh/17D1869/2022	EPI2059210	2022-03-06	International Centre for Diarrhoeal Disease Research (ICDDR,B)	International Centre for Diarrhoeal Disease Research (ICDDR,B)	Hossain, M.E.; Miah, M.; Puspo, JA.; Hasan, R.; Davis, C.T.; Mott, A.J.; Davis, W.; Chowdhury, S.; Rahman, M.Z
A/duck/Bangladesh/17D843/2017	EPI1329137	2017-05-14	icddr,b International Centre for Diarrhoeal Disease Research, Bangladesh	Centers for Disease Control and Prevention	Yang, G.; Chowdury, S; Hodges, E; Rahman, M.Z.; Jang, Y.; Hossain, M.E.; Jones, J.; Stark, T.; Di, H.; Cook, P.W.; Ghosh, S.; Azziz-Baumgartner, E.; Barnes, J.; Wentworth, D.; Kennedy, E.; Davis, C.T.
A/duck/Bangladesh/17D727/2016	EPI1330483	2016-11-13	icddr,b International Centre for Diarrhoeal Disease Research, Bangladesh	Centers for Disease Control and Prevention	Yang, G.; Chowdury, S; Hodges, E; Rahman, M.Z.; Jang, Y.; Hossain, M.E.; Jones, J.; Stark, T.; Di, H.; Cook, P.W.; Ghosh, S.; Azziz-Baumgartner, E.; Barnes, J.; Wentworth, D.; Kennedy, E.; Davis, C.T.
A/chicken/Bangladesh/01C209/2017	EPI1330436	2017-03-02	icddr,b International Centre for Diarrhoeal Disease Research, Bangladesh	Centers for Disease Control and Prevention	Yang, G.; Chowdury, S; Hodges, E; Rahman, M.Z.; Jang, Y.; Hossain, M.E.; Jones, J.; Stark, T.; Di, H.; Cook, P.W.; Ghosh, S.; Azziz-Baumgartner, E.; Barnes, J.; Wentworth, D.; Kennedy, E.; Davis, C.T.
A/environment/Bangladesh/10E43/2017	EPI1330428	2017-03-02	icddr,b International Centre for Diarrhoeal Disease Research, Bangladesh	Centers for Disease Control and Prevention	Yang, G.; Chowdury, S; Hodges, E; Rahman, M.Z.; Jang, Y.; Hossain, M.E.; Jones, J.; Stark, T.; Di, H.; Cook, P.W.; Ghosh, S.; Azziz-Baumgartner, E.; Barnes, J.; Wentworth, D.; Kennedy, E.; Davis, C.T.
A/environment/Bangladesh/10E44/2017	EPI1330460	2017-04-11	icddr,b International Centre for Diarrhoeal Disease Research, Bangladesh	Centers for Disease Control and Prevention	Yang, G.; Chowdury, S; Hodges, E; Rahman, M.Z.; Jang, Y.; Hossain, M.E.; Jones, J.; Stark, T.; Di, H.; Cook, P.W.; Ghosh, S.; Azziz-Baumgartner, E.; Barnes, J.; Wentworth, D.; Kennedy, E.; Davis, C.T.
A/environment/Bangladesh/07E35/2016	EPI1330505	2016-07-12	icddr,b International Centre for Diarrhoeal Disease Research, Bangladesh	Centers for Disease Control and Prevention	Yang, G.; Chowdury, S; Hodges, E; Rahman, M.Z.; Jang, Y.; Hossain, M.E.; Jones, J.; Stark, T.; Di, H.; Cook, P.W.; Ghosh, S.; Azziz-Baumgartner, E.; Barnes, J.; Wentworth, D.; Kennedy, E.; Davis, C.T.
A/avian/Bangladesh/PV157/2016	EPI1330444	2016-07-01	icddr,b International Centre for Diarrhoeal Disease Research, Bangladesh	Centers for Disease Control and Prevention	Yang, G.; Chowdury, S; Hodges, E; Rahman, M.Z.; Jang, Y.; Hossain, M.E.; Jones, J.; Stark, T.; Di, H.; Cook, P.W.; Ghosh, S.; Azziz-Baumgartner, E.; Barnes, J.; Wentworth, D.; Kennedy, E.; Davis, C.T.
A/duck/Bangladesh/18D843/2017	EPI1330468	2017-05-08	icddr,b International Centre for Diarrhoeal Disease Research, Bangladesh	Centers for Disease Control and Prevention	Yang, G.; Chowdury, S; Hodges, E; Rahman, M.Z.; Jang, Y.; Hossain, M.E.; Jones, J.; Stark, T.; Di, H.; Cook, P.W.; Ghosh, S.; Azziz-Baumgartner, E.; Barnes, J.; Wentworth, D.; Kennedy, E.; Davis, C.T.
A/chicken/Bangladesh/BM18B59/2017	EPI1330401	2017-04-24	icddr,b International Centre for Diarrhoeal Disease Research, Bangladesh	Centers for Disease Control and Prevention	Yang, G.; Chowdury, S; Hodges, E; Rahman, M.Z.; Jang, Y.; Hossain, M.E.; Jones, J.; Stark, T.; Di, H.; Cook, P.W.; Ghosh, S.; Azziz-Baumgartner, E.; Barnes, J.; Wentworth, D.; Kennedy, E.; Davis, C.T.
A/duck/Bangladesh/AR132-18_D1/2016	EPI1322960	2016-11-14	Bangladesh Agricultural University, Faculty of Veterinary Science, Department of Pathology	Friedrich-Loeffler-Institut	Parvin, Rokshana; Harder, Timm
A/chicken/Bangladesh/AR134-18_C1/2016	EPI1322962	2016-11-16	Bangladesh Agricultural University, Faculty of Veterinary Science, Department of Pathology	Friedrich-Loeffler-Institut	Parvin, Rokshana; Harder, Timm
A/chicken/Bangladesh/BH19P32-4-/2017	EPI1331425	2017-06-07	icddr,b International Centre for Diarrhoeal Disease Research, Bangladesh	Centers for Disease Control and Prevention	Yang, G.; Chowdury, S; Hodges, E; Rahman, M.Z.; Jang, Y.; Hossain, M.E.; Jones, J.; Stark, T.; Di, H.; Cook, P.W.; Ghosh, S.; Azziz-Baumgartner, E.; Barnes, J.; Wentworth, D.; Kennedy, E.; Davis, C.T.
A/environment/Bangladesh/09E35/2016	EPI1330405	2016-07-01	icddr,b International Centre for Diarrhoeal Disease Research, Bangladesh	Centers for Disease Control and Prevention	Yang, G.; Chowdury, S; Hodges, E; Rahman, M.Z.; Jang, Y.; Hossain, M.E.; Jones, J.; Stark, T.; Di, H.; Cook, P.W.; Ghosh, S.; Azziz-Baumgartner, E.; Barnes, J.; Wentworth, D.; Kennedy, E.; Davis, C.T.
A/duck/Bangladesh/17D642/2016	EPI1330497	2016-07-03	icddr,b International Centre for Diarrhoeal Disease Research, Bangladesh	Centers for Disease Control and Prevention	Yang, G.; Chowdury, S; Hodges, E; Rahman, M.Z.; Jang, Y.; Hossain, M.E.; Jones, J.; Stark, T.; Di, H.; Cook, P.W.; Ghosh, S.; Azziz-Baumgartner, E.; Barnes, J.; Wentworth, D.; Kennedy, E.; Davis, C.T.
A/duck/Bangladesh/17D644/2016	EPI1330490	2016-07-03	icddr,b International Centre for Diarrhoeal Disease Research, Bangladesh	Centers for Disease Control and Prevention	Yang, G.; Chowdury, S; Hodges, E; Rahman, M.Z.; Jang, Y.; Hossain, M.E.; Jones, J.; Stark, T.; Di, H.; Cook, P.W.; Ghosh, S.; Azziz-Baumgartner, E.; Barnes, J.; Wentworth, D.; Kennedy, E.; Davis, C.T.
A/avian/Bangladesh/PV711/2016	EPI1330412	2016-07-19	icddr,b International Centre for Diarrhoeal Disease Research, Bangladesh	Centers for Disease Control and Prevention	Yang, G.; Chowdury, S; Hodges, E; Rahman, M.Z.; Jang, Y.; Hossain, M.E.; Jones, J.; Stark, T.; Di, H.; Cook, P.W.; Ghosh, S.; Azziz-Baumgartner, E.; Barnes, J.; Wentworth, D.; Kennedy, E.; Davis, C.T.
A/duck/Bangladesh/17D629/2016	EPI1330420	2016-06-16	icddr,b International Centre for Diarrhoeal Disease Research, Bangladesh	Centers for Disease Control and Prevention	Yang, G.; Chowdury, S; Hodges, E; Rahman, M.Z.; Jang, Y.; Hossain, M.E.; Jones, J.; Stark, T.; Di, H.; Cook, P.W.; Ghosh, S.; Azziz-Baumgartner, E.; Barnes, J.; Wentworth, D.; Kennedy, E.; Davis, C.T.
A/goose/Bangladesh/19D760/2016	EPI1330375	2016-12-21	icddr,b International Centre for Diarrhoeal Disease Research, Bangladesh	Centers for Disease Control and Prevention	Yang, G.; Chowdury, S; Hodges, E; Rahman, M.Z.; Jang, Y.; Hossain, M.E.; Jones, J.; Stark, T.; Di, H.; Cook, P.W.; Ghosh, S.; Azziz-Baumgartner, E.; Barnes, J.; Wentworth, D.; Kennedy, E.; Davis, C.T.
A/goose/Bangladesh/19D744/2016	EPI1330393	2016-12-21	icddr,b International Centre for Diarrhoeal Disease Research, Bangladesh	Centers for Disease Control and Prevention	Yang, G.; Chowdury, S; Hodges, E; Rahman, M.Z.; Jang, Y.; Hossain, M.E.; Jones, J.; Stark, T.; Di, H.; Cook, P.W.; Ghosh, S.; Azziz-Baumgartner, E.; Barnes, J.; Wentworth, D.; Kennedy, E.; Davis, C.T.
A/duck/Bangladesh/17D1873/2022	EPI2059225	2022-03-06	International Centre for Diarrhoeal Disease Research (ICDDR,B)	International Centre for Diarrhoeal Disease Research (ICDDR,B)	Hossain, M.E.; Miah, M.; Puspo, JA.; Hasan, R.; Davis, C.T.; Mott, A.J.; Davis, W.; Chowdhury, S.; Rahman, M.Z
A/chicken/Bangladesh/08C176/2016	EPI1331410	2016-09-05	icddr,b International Centre for Diarrhoeal Disease Research, Bangladesh	Centers for Disease Control and Prevention	Yang, G.; Chowdury, S; Hodges, E; Rahman, M.Z.; Jang, Y.; Hossain, M.E.; Jones, J.; Stark, T.; Di, H.; Cook, P.W.; Ghosh, S.; Azziz-Baumgartner, E.; Barnes, J.; Wentworth, D.; Kennedy, E.; Davis, C.T.
A/chicken/Bangladesh/08C178/2016	EPI1331417	2016-09-05	icddr,b International Centre for Diarrhoeal Disease Research, Bangladesh	Centers for Disease Control and Prevention	Yang, G.; Chowdury, S; Hodges, E; Rahman, M.Z.; Jang, Y.; Hossain, M.E.; Jones, J.; Stark, T.; Di, H.; Cook, P.W.; Ghosh, S.; Azziz-Baumgartner, E.; Barnes, J.; Wentworth, D.; Kennedy, E.; Davis, C.T.
A/chicken/Vietnam/NCVD-390/2009	EPI284440	2009	National Centre of Veterinary Diagnostics	Centers for Disease Control and Prevention	Davis,Todd; Rivailler,Pierre; Nguyen,Tung
A/duck/Guangxi/S1017/203	EPI675773	2013-01-01	Harbin Veterinary Research Institute (CAAS)	Harbin Veterinary Research Institute (CAAS)	Zeng, X.; Chen, P.; Liu, L.; Deng, G.; Li, Y.; Shi, J.; Kong, H.; Feng, H.; Bai, J.; Li, X.; Tian, G.; Chen, H.
A/duck/Vietnam/NCVD-1974/2012	EPI424688	2012-09-21	National Centre of Veterinary Diagnostics	Centers for Disease Control and Prevention
A/duck/Vietnam/NCVD-1869/2012	EPI424704	2012-08-20	National Centre of Veterinary Diagnostics	Centers for Disease Control and Prevention
A/duck/Vietnam/NCVD-1884/2012	EPI425024	2012-08-25	National Centre of Veterinary Diagnostics	Centers for Disease Control and Prevention
A/duck/Vietnam/NCVD-1905/2012	EPI425672	2012-08-30	National Centre of Veterinary Diagnostics	Centers for Disease Control and Prevention
A/duck/Vietnam/NCVD-1943/2012	EPI425112	2012-09-06	National Centre of Veterinary Diagnostics	Centers for Disease Control and Prevention
A/duck/Vietnam/NCVD-1593/2012	EPI425680	2012-07-15	National Centre of Veterinary Diagnostics	Centers for Disease Control and Prevention
A/duck/Vietnam/NCVD-1935/2012	EPI425152	2012-08-23	National Centre of Veterinary Diagnostics	Centers for Disease Control and Prevention
A/chicken/Vietnam/NCVD-1942/2012	EPI425176	2012-09-01	National Centre of Veterinary Diagnostics	Centers for Disease Control and Prevention
A/chicken/Nghe_An/11VTC/2016	EPI1583506	2016-10-03	State Research Center of Virology and Biotechnology (VECTOR)	State Research Center of Virology and Biotechnology (VECTOR)
A/duck/Vietnam/NCVD-1584/2012	EPI424984	2012-07-27	National Centre of Veterinary Diagnostics	Centers for Disease Control and Prevention
A/duck/Vietnam/NCVD-1547/2012	EPI425923	2012-07-16	National Centre of Veterinary Diagnostics	Centers for Disease Control and Prevention
A/duck/Vietnam/NCVD-1928/2012	EPI425632	2012-08-16	National Centre of Veterinary Diagnostics	Centers for Disease Control and Prevention
A/duck/Vietnam/NCVD-1602/2012	EPI425688	2012-07-31	National Centre of Veterinary Diagnostics	Centers for Disease Control and Prevention
A/duck/Vietnam/NCVD-1931/2012	EPI425640	2012-08-19	National Centre of Veterinary Diagnostics	Centers for Disease Control and Prevention
A/duck/Vietnam/NCVD-1878/2012	EPI425016	2012-08-23	National Centre of Veterinary Diagnostics	Centers for Disease Control and Prevention
A/duck/Vietnam/NCVD-1904/2012	EPI425312	2012-08-30	National Centre of Veterinary Diagnostics	Centers for Disease Control and Prevention
A/duck/Vietnam/NCVD-1898/2012	EPI424728	2012-08-27	National Centre of Veterinary Diagnostics	Centers for Disease Control and Prevention
A/duck/Vietnam/NCVD-1937/2012	EPI425160	2012-08-25	National Centre of Veterinary Diagnostics	Centers for Disease Control and Prevention
A/duck/Vietnam/NCVD-1936/2012	EPI425648	2012-08-24	National Centre of Veterinary Diagnostics	Centers for Disease Control and Prevention
A/chicken/Nghe_An/05VTC/2017	EPI1583444	2017-01-23	State Research Center of Virology and Biotechnology (VECTOR)	State Research Center of Virology and Biotechnology (VECTOR)
A/chicken/Nghe_An/07VTC/2017	EPI1583483	2017-02-01	State Research Center of Virology and Biotechnology (VECTOR)	State Research Center of Virology and Biotechnology (VECTOR)
A/duck/Vietnam/NCVD-1544/2012	EPI425931	2012-07-12	National Centre of Veterinary Diagnostics	Centers for Disease Control and Prevention
A/chicken/Vietnam/NCVD-1927/2012	EPI424736	2012-08-15	National Centre of Veterinary Diagnostics	Centers for Disease Control and Prevention
A/duck/Vietnam/NCVD-1933/2012	EPI425144	2012-08-21	National Centre of Veterinary Diagnostics	Centers for Disease Control and Prevention
A/duck/Vietnam/NCVD-1968/2012	EPI425656	2012-09-21	National Centre of Veterinary Diagnostics	Centers for Disease Control and Prevention
A/duck/Vietnam/NCVD-1875/2012	EPI425939	2012-08-22	National Centre of Veterinary Diagnostics	Centers for Disease Control and Prevention
A/duck/Vietnam/NCVD-1932/2012	EPI424744	2012-08-20	National Centre of Veterinary Diagnostics	Centers for Disease Control and Prevention
A/chicken/Nghe_An/08VTC/2018	EPI1583491	2018-01-09	State Research Center of Virology and Biotechnology (VECTOR)	State Research Center of Virology and Biotechnology (VECTOR)
A/Environment/Guangxi/14313/2013	EPI749313	2013-12-04		WHO Chinese National Influenza Center	Wang,Dayan;Li,Xiaodan;Zou,Shumei;Zhang,Ye;Bo,Hong;Li,Xiyan;Chen,Wenbing;Yang,Lei;Shu,Yuelong
A/duck/Vietnam/NCVD-1944/2012	EPI425184	2012-09-09	National Centre of Veterinary Diagnostics	Centers for Disease Control and Prevention
A/duck/Hunan/12-07_YYGK100-P/2013-H5N1-	EPI656618	2013-12-07		Institute of Microbiology, Chinese Academy of Sciences
A/chicken/Cambodia/Z50W9M1/2015	EPI1273070	2015-02-23		Institut Pasteur du Cambodia
A/chicken/Cambodia/Z89W11M1/2015	EPI1273118	2015-03-09		Institut Pasteur du Cambodia
A/chicken/Cambodia/Z59W9M3/2015	EPI1273086	2015-02-24		Institut Pasteur du Cambodia
A/environment/Cambodia/Z51EW9M3/2015	EPI1273279	2015-02-24		Institut Pasteur du Cambodia
A/chicken/Nghe_An/06VTC/2017	EPI1583475	2017-02-15	State Research Center of Virology and Biotechnology (VECTOR)	State Research Center of Virology and Biotechnology (VECTOR)
A/duck/Hunan/12-07_YYGK007-P/2013-H5N1-	EPI656698	2013-12-07		Institute of Microbiology, Chinese Academy of Sciences
A/duck/Hunan/12-07__YYGK97-P/2013-H5N1-	EPI656714	2013-12-07		Institute of Microbiology, Chinese Academy of Sciences
A/Environment/Hunan/15252/2014	EPI749433	2014-02-11		WHO Chinese National Influenza Center	Wang,Dayan;Li,Xiaodan;Zou,Shumei;Zhang,Ye;Bo,Hong;Li,Xiyan;Chen,Wenbing;Yang,Lei;Shu,Yuelong
A/Cambodia/Y0219302/2014	EPI954450	2014-02-10	Institut Pasteur du Cambodia	Institut Pasteur du Cambodia	Horm, S-V; Dussart,P
A/Duck/Cambodia/Y0224303/2014	EPI954462	2014-02-19	Institut Pasteur du Cambodia	Institut Pasteur du Cambodia	Horm, S-V; Dussart,P
A/Duck/Cambodia/Y0224304/2014	EPI954472	2014-02-19	Institut Pasteur du Cambodia	Institut Pasteur du Cambodia	Horm, S-V; Dussart,P
A/Duck/Cambodia/Y0210303/2014	EPI954442	2017-02-10	Institut Pasteur du Cambodia	Institut Pasteur du Cambodia	Horm, S-V; Dussart,P
A/Duck/Cambodia/Y0210304/2014	EPI954447	2014-02-10	Institut Pasteur du Cambodia	Institut Pasteur du Cambodia	Horm, S-V; Dussart,P
A/duck/Hunan/12-07__YYGK44-P/2013-Mixed-	EPI665317	2013-12-07		Institute of Microbiology, Chinese Academy of Sciences
A/duck/Cambodia/Z44W9M1/2015	EPI1273046	2015-02-23		Institut Pasteur du Cambodia
A/duck/Cambodia/Z143W14M1/2015	EPI1273126	2015-03-30		Institut Pasteur du Cambodia
A/chicken/Cambodia/Z149W14M1/2015	EPI1273150	2015-03-30		Institut Pasteur du Cambodia
A/environment/Cambodia/Z72EW10M3/2015	EPI1273284	2015-03-03		Institut Pasteur du Cambodia
A/duck/Cambodia/Z146W14M1/2015	EPI1273134	2015-03-30		Institut Pasteur du Cambodia
A/duck/Cambodia/Z266W20M1/2015	EPI1273182	2015-05-11		Institut Pasteur du Cambodia
A/chicken/Cambodia/Z268W20M1/2015	EPI1273198	2015-05-11		Institut Pasteur du Cambodia
A/duck/Cambodia/Z793W46M3/2015	EPI1273222	2015-11-09		Institut Pasteur du Cambodia
A/environment/Cambodia/Z82EW11M1/2015	EPI1273286	2015-03-09		Institut Pasteur du Cambodia
A/environment/Cambodia/Z92CW11M3/2015	EPI1273288	2015-03-10		Institut Pasteur du Cambodia
A/environment/Cambodia/Z101EW12M1/2015	EPI1273290	2015-03-16		Institut Pasteur du Cambodia
A/duck/Cambodia/Z205W17M1/2015	EPI1273158	2015-04-20		Institut Pasteur du Cambodia
A/chicken/Cambodia/Z148W14M1/2015	EPI1273142	2015-03-30		Institut Pasteur du Cambodia
A/duck/Cambodia/Z934W53M3/2015	EPI1273270	2015-12-29		Institut Pasteur du Cambodia
A/chicken/Cambodia/Z8W7M1/2015	EPI1273006	2015-02-09		Institut Pasteur du Cambodia
A/duck/Cambodia/Z86W11M1/2015	EPI1273110	2015-03-09		Institut Pasteur du Cambodia
A/duck/Cambodia/Z35W8M3/2015	EPI1273030	2015-02-17		Institut Pasteur du Cambodia
A/duck/Cambodia/Z484W31M1/2015	EPI1273206	2015-07-31		Institut Pasteur du Cambodia
A/duck/Vietnam/NCVD1584/2012__NIBRG-301	EPI827075	2016-08-31		National Institute for Biological Standards and Control (NIBSC)	Nicolson, Carolyn
A/environment/Chongqing/02412/2012	EPI592914	2012-02-09	WHO Chinese National Influenza Center	WHO Chinese National Influenza Center	Li, Xiaodan; Zhang, Ye; Dong, Libo; Gao, Rongbao; Bo, Hong; Wang, dayan; Shu, Yuelong
A/duck/Cambodia/Z1120502/2015	EPI961935	2015-11-13	Institut Pasteur du Cambodia	Institut Pasteur du Cambodia	Horm, S-V; Dussart,P
A/duck/Cambodia/Z1120503/2015	EPI961944	2015-11-13	Institut Pasteur du Cambodia	Institut Pasteur du Cambodia	Horm, S-V; Dussart,P
A/duck/Cambodia/Z1120505/2015	EPI961954	2015-11-13	Institut Pasteur du Cambodia	Institut Pasteur du Cambodia	Horm, S-V; Dussart,P
A/duck/Cambodia/Z1120504/2015	EPI961949	2015-11-13	Institut Pasteur du Cambodia	Institut Pasteur du Cambodia	Horm, S-V; Dussart,P
A/duck/Cambodia/Z1120509/2015	EPI962361	2015-11-16	Institut Pasteur du Cambodia	Institut Pasteur du Cambodia	Horm, S-V; Dussart,P
A/chicken/Cambodia/a0511501/2016	EPI962535	2016-05-10	Institut Pasteur du Cambodia	Institut Pasteur du Cambodia	Horm, S-V; Dussart,P
A/chicken/Cambodia/a0511502/2016	EPI962542	2016-05-10	Institut Pasteur du Cambodia	Institut Pasteur du Cambodia	Horm, S-V; Dussart,P
A/chicken/Cambodia/a0511504/2016	EPI962557	2016-05-10	Institut Pasteur du Cambodia	Institut Pasteur du Cambodia	Horm, S-V; Dussart,P
A/chicken/Cambodia/a0511503/2016	EPI962549	2016-05-10	Institut Pasteur du Cambodia	Institut Pasteur du Cambodia	Horm, S-V; Dussart,P
A/chicken/Cambodia/a27W9M1/2016	EPI1272982	2016-03-02		Institut Pasteur du Cambodia
A/duck/Cambodia/Z1120508/2015	EPI962100	2015-11-16	Institut Pasteur du Cambodia	Institut Pasteur du Cambodia	Horm, S-V; Dussart,P
A/Vietnam/14011801/2014	EPI624914	2014-01-18	Pasteur Institute of Ho Chi Minh City	National Institute of Infectious Diseases (NIID)	Ikuyo, Takayama; Nguyen Trung, Hieu; Masayuki, Shirakura; Mina, Nakauchi; Seiichiro, Fujisaki; Hitoshi, Takahashi; Shiho, Nagata; Nguyen Thanh, Long; Takato, Odagiri; Masato, Tashiro; Tsutomu, Kageyama
A/chicken/Cambodia/Z9W7M1/2015	EPI1273014	2015-02-09		Institut Pasteur du Cambodia
A/chicken/Cambodia/Z37W8M3/2015	EPI1273038	2015-02-17		Institut Pasteur du Cambodia
A/duck/Cambodia/Z223W18M1/2015	EPI1273174	2015-04-28		Institut Pasteur du Cambodia
A/duck/Cambodia/Z206W17M1/2015	EPI1273166	2015-04-20		Institut Pasteur du Cambodia
A/chicken/Cambodia/Z57W9M3/2015	EPI1273078	2015-02-24		Institut Pasteur du Cambodia
A/chicken/Cambodia/Z60W9M3/2015	EPI1273094	2015-02-24		Institut Pasteur du Cambodia
A/environment/Cambodia/Z12CW7M3/2015	EPI1273298	2015-02-10		Institut Pasteur du Cambodia
A/chicken/Cambodia/Z70W10M1/2015	EPI1273102	2015-03-02		Institut Pasteur du Cambodia
A/chicken/Cambodia/Z49W9M1/2015	EPI1273062	2015-02-23		Institut Pasteur du Cambodia
A/chicken/Cambodia/Z907W52M1/2015	EPI1273254	2015-12-21		Institut Pasteur du Cambodia
A/duck/Cambodia/Z926W53M1/2015	EPI1273262	2015-12-28		Institut Pasteur du Cambodia
A/environment/Cambodia/Z11EW7M3/2015	EPI1273272	2015-02-10		Institut Pasteur du Cambodia
partial/A/chicken/Takeo/OIE6/2014	EPI698515	2014-12-16	National Institute of Animal Health	National Institute of Animal Health	Uchida,Y
A/environment/Cambodia/Z42EW9M1/2015	EPI1273274	2015-02-23		Institut Pasteur du Cambodia
A/goose/Shandong/GS/2013-H5N1-	EPI661655	2013-01-01		Institute of Microbiology, Chinese Academy of Sciences
A/Environment/Jilin/99001/2014	EPI749401	2014-10-09		WHO Chinese National Influenza Center	Wang,Dayan;Li,Xiaodan;Zou,Shumei;Zhang,Ye;Bo,Hong;Li,Xiyan;Chen,Wenbing;Yang,Lei;Shu,Yuelong
A/environment/Wuxi/1275/2014	EPI1055328	2014-01-16	Beijing Institute of Microbiology and Epidemiology	Beijing Institute of Microbiology and Epidemiology	Maijuan,Ma;Shanhui,Chen;Teng,Zhao
A/environment/Chongqing/20363/2013	EPI749345	2013-11-18		WHO Chinese National Influenza Center	Wang,Dayan;Li,Xiaodan;Zou,Shumei;Zhang,Ye;Bo,Hong;Li,Xiyan;Chen,Wenbing;Yang,Lei;Shu,Yuelong
A/Environment/Chongqing/28959/2014	EPI749449	2014-03-17		WHO Chinese National Influenza Center	Wang,Dayan;Li,Xiaodan;Zou,Shumei;Zhang,Ye;Bo,Hong;Li,Xiyan;Chen,Wenbing;Yang,Lei;Shu,Yuelong
A/Environment/Zhenjiang/zj32/2014	EPI556920	2014-03-04		Jiangsu Provincial Center for Disease Control & Prevention
A/Alberta/01/2014	EPI500771	2014-01-03	Provincial Laboratory of Public Health for Southern Alberta	Public Health Agency of Canada (PHAC)	Li, Yan; Bastien, Nathalie; Fonseca, Kevin; Tipples, Graham; Pabbaraju, Kanti; Tellier, Raymond; Wong, Sallene; Tang, Julian W.; Drews, Steven J.
A/Streptopelia_decaocto/Jiangxi/G6/2016-H5N6-	EPI1489548	2016-10-01	Tsinghua University	Tsinghua University
A/Environment/Chongqing/45211/2015	EPI749201	2015-03-18		WHO Chinese National Influenza Center	Wang,Dayan;Li,Xiaodan;Zou,Shumei;Zhang,Ye;Bo,Hong;Li,Xiyan;Chen,Wenbing;Yang,Lei;Shu,Yuelong
A/goose/Shandong/03-10_HZ/2015-H5N1-	EPI661639	2015-03-10		Institute of Microbiology, Chinese Academy of Sciences
A/chicken/Jiangxi/04-01__NCDZT0010-O/2015-H9N9-	EPI656522	2015-04-01		Institute of Microbiology, Chinese Academy of Sciences
A/pigeon/Jilin/04-25_CCHL019-O/2015-H5N1-	EPI657610	2015-04-25		Institute of Microbiology, Chinese Academy of Sciences
A/Environment/Sichuan/18602/2015	EPI749393	2015-01-24		WHO Chinese National Influenza Center	Wang,Dayan;Li,Xiaodan;Zou,Shumei;Zhang,Ye;Bo,Hong;Li,Xiyan;Chen,Wenbing;Yang,Lei;Shu,Yuelong
A/Sea_Gull/Dubai/AR3443-25041/2014	EPI603561	2014-12-07		Friedrich-Loeffler-Institut	Naguib, M.M.; Wernery, U.; Harder, T.
A/Falcon/Dubai/AR3430-2293/2014	EPI603553	2014-11-17		Friedrich-Loeffler-Institut	Naguib, M.M.; Wernery, U.; Harder, T.
A/Environment/Chongqing/47495/2015	EPI749145	2015-11-18		WHO Chinese National Influenza Center	Wang,Dayan;Li,Xiaodan;Zou,Shumei;Zhang,Ye;Bo,Hong;Li,Xiyan;Chen,Wenbing;Yang,Lei;Shu,Yuelong
A/dalmatian_pelican/Bulgaria/3/2015	EPI592416	2015-01-23	NDRVMI (National Diagnostic and Research Veterinary Medical Institute)	Animal and Plant Health Agency (APHA)	Thomas, S; Seekings, A; Essen, S; Manvell, R; Goujgoulova, G; Oreshkova, L; Banks, J; Brown, I
A/pelican/Romania/12449/2015	EPI594560	2015-03-26	Institute for Diagnosis & Animal Health (IDAH)	Animal and Plant Health Agency (APHA)	Thomas, S; Puranik, A; Londt, B; Essen, S; Manvell, R; Onita, I; Neicut, A; Cioranu, R; Motiu, R; Banks, J; Brown, I
A/chicken/Bulgaria/5407/15	EPI594490	2015-01-30	NDRVMI (National Diagnostic and Research Veterinary Medical Institute)	Animal and Plant Health Agency (APHA)	Thomas, S; Seekings, A; Essen, S; Manvell, R; Goujgoulova, G; Oreshkova, L; Banks, J; Brown, I
A/chicken/Ivory_Coast/15VIR2742-6/2015	EPI1398261	2015-04-30		Istituto Zooprofilattico Sperimentale Delle Venezie	Coulibaly, M.B.; Couacy-Hymann, E.; Fusaro, A.; Zecchin, B.; Schivo, A.; Salviato, A.; Zamperin, G.; Milani, A.; Monne, I.
A/chicken/Ghana/FJ152511/2015	EPI643194	2015	University of Ghana	Crick Worldwide Influenza Centre
A/duck/Ghana/15VIR5480-16/2015	EPI687323	2015-07-27	Veterinary Services Directorate, Ministry of Food and Agriculture	Istituto Zooprofilattico Sperimentale Delle Venezie	Joseph,Awuni;Ben,Aniwa; Alice,Fusaro; Luca,Tassoni; Alessia,Schivo; Silvia,Ormelli; Giovanni,Cattoli; Isabella,Monne
A/chicken/Ghana/20/2015	EPI770624	2015-07-27	University of Ghana	Crick Worldwide Influenza Centre
A/goose/Ghana/17/2015	EPI770688	2015-07-27	University of Ghana	Crick Worldwide Influenza Centre
A/chicken/Burkina_Faso/15VIR1774-34/2015	EPI1398251	2015-03-23	Services V√©t√©rinaires	Istituto Zooprofilattico Sperimentale Delle Venezie	Minoungou, G.L.; Ouattara, L.; Ormelli, S.; Schivo, A.; Fusaro, A.; Monne, I.
A/chicken/Ghana/15VIR2588-9/2015	EPI632942	2015		Istituto Zooprofilattico Sperimentale Delle Venezie	Joseph,Awuni;Ben,Aniwa; Alice,Fusaro; Luca,Tassoni; Alessia,Schivo; Silvia,Ormelli; Giovanni,Cattoli; Isabella,Monne
A/chicken/Ivory_Coast/17RS804-76/2016	EPI1398267	2016-06-27		Istituto Zooprofilattico Sperimentale Delle Venezie	Coulibaly, M.B.; Couacy-Hymann, E.; Fusaro, A.; Zecchin, B.; Schivo, A.; Salviato, A.; Zamperin, G.; Milani, A.; Monne, I.
A/chicken/Ivory_Coast/17RS804-82/2016	EPI1398263	2016-01-14		Istituto Zooprofilattico Sperimentale Delle Venezie	Coulibaly, M.B.; Couacy-Hymann, E.; Fusaro, A.; Zecchin, B.; Schivo, A.; Salviato, A.; Zamperin, G.; Milani, A.; Monne, I.
A/chicken/Ivory_Coast/17RS804-73/2016	EPI1398265	2016-06-05		Istituto Zooprofilattico Sperimentale Delle Venezie	Coulibaly, M.B.; Couacy-Hymann, E.; Fusaro, A.; Zecchin, B.; Schivo, A.; Salviato, A.; Zamperin, G.; Milani, A.; Monne, I.
A/chicken/Ivory_Coast/17RS804-65/2016	EPI1398268	2016-06-27		Istituto Zooprofilattico Sperimentale Delle Venezie	Coulibaly, M.B.; Couacy-Hymann, E.; Fusaro, A.; Zecchin, B.; Schivo, A.; Salviato, A.; Zamperin, G.; Milani, A.; Monne, I.
A/duck/Ivory_Coast/17RS804-79/2016	EPI1398266	2016-12-15		Istituto Zooprofilattico Sperimentale Delle Venezie	Coulibaly, M.B.; Couacy-Hymann, E.; Fusaro, A.; Zecchin, B.; Schivo, A.; Salviato, A.; Zamperin, G.; Milani, A.; Monne, I.
A/chicken/Burkina_Faso/15VIR1774-35/2015	EPI584232	2015-03-23	Services V√©t√©rinaires	Istituto Zooprofilattico Sperimentale Delle Venezie	Ouattara, L.; Minoungou, G.L.; Ormelli, S.; Schivo, A.; Fusaro, A.; Monne, I.; Cattoli, G.
A/duck/Ivory_Coast/15VIR-2742-1/2015	EPI632943	2015-04-13		Istituto Zooprofilattico Sperimentale Delle Venezie	Diarra,Cisse-Aman; Emmanuel,Coucy-Hymann; Alice,Fusaro; Luca,Tassoni; Alessia,Schivo; Silvia,Ormelli; Giovanni,Cattoli; Isabella,Monne
A/whooper_swan/Henan/SMX1/2015-H5N1-	EPI559727	2015-01-04	CAS Key Laboratory of Pathogenic Microbiology and Immunology, Institute of Microbiology, Chinese Academy of Sciences	Institute of Microbiology, Chinese Academy of Sciences
A/whooper_swan/Henan/SMX3/2015-H5N1-	EPI559770	2015-01-04	CAS Key Laboratory of Pathogenic Microbiology and Immunology, Institute of Microbiology, Chinese Academy of Sciences	Institute of Microbiology, Chinese Academy of Sciences
A/whooper_swan/Henan/SMX4/2015-H5N1-	EPI559789	2015-01-05	CAS Key Laboratory of Pathogenic Microbiology and Immunology, Institute of Microbiology, Chinese Academy of Sciences	Institute of Microbiology, Chinese Academy of Sciences
A/pochard/Henan/SMX1/2015	EPI560152	2015-01-05	Institute of Pathogen Biology, Taishan Medical College	Institute of Microbiology, Chinese Academy of Sciences	Shi,Weifeng; Bi,Yuhai
A/Black_necked-grebe/Inner_mongolia/2/2015	EPI1639807	2015-05-27	Harbin Veterinary Research Institute (CAAS)	Harbin Veterinary Research Institute (CAAS)	Yanbing,Li;Yanfang,Cui;Yulei,Li;Minghui,Li;Lu,Zhao;Deli,Wang
A/Black-necked_Grebe/Inner_Mongolia/Brain3/2015_H5N1	EPI669824	2015-05-12	CAS Key Laboratory of Pathogenic Microbiology and Immunology, Institute of Microbiology, Chinese Academy of Sciences	Institute of Microbiology, Chinese Academy of Sciences	Yuhai, Bi
A/Black-necked_Grebe/Inner_Mongolia/Anal_swab4/2015_H5N1	EPI669856	2015-05-12	CAS Key Laboratory of Pathogenic Microbiology and Immunology, Institute of Microbiology, Chinese Academy of Sciences	Institute of Microbiology, Chinese Academy of Sciences	Yuhai, Bi
A/Whooper_swan/Henan/1/2015	EPI1639799	2015-01-05	Harbin Veterinary Research Institute (CAAS)	Harbin Veterinary Research Institute (CAAS)	Yanbing,Li;Yanfang,Cui;Yulei,Li;Minghui,Li;Lu,Zhao;Deli,Wang
A/Bar-headed_Goose/Qinghai/BTY2/2015_H5N1	EPI669760	2015-07-14	State Key Laboratory of Virology and Wuhan Institute of Virology, Chinese Academy of Sciences	Institute of Microbiology, Chinese Academy of Sciences	Jianjun, Chen
A/Great_black-headed_Gull/Qinghai/YO1/2015_H5N1	EPI669768	2015-07-14	State Key Laboratory of Virology and Wuhan Institute of Virology, Chinese Academy of Sciences	Institute of Microbiology, Chinese Academy of Sciences	Jianjun, Chen
A/Great_black-headed_Gull/Qinghai/YO6/2015_H5N1	EPI669776	2015-07-14	State Key Laboratory of Virology and Wuhan Institute of Virology, Chinese Academy of Sciences	Institute of Microbiology, Chinese Academy of Sciences	Jianjun, Chen
A/Great_black-headed_gull/Qinghai/9/2015	EPI1639871	2015-07-16	Harbin Veterinary Research Institute (CAAS)	Harbin Veterinary Research Institute (CAAS)	Yanbing,Li;Yanfang,Cui;Yulei,Li;Minghui,Li;Lu,Zhao;Deli,Wang
A/Bar-headed_goose/Tibet/3/2015	EPI1639815	2015-05-28	Harbin Veterinary Research Institute (CAAS)	Harbin Veterinary Research Institute (CAAS)	Yanbing,Li;Yanfang,Cui;Yulei,Li;Minghui,Li;Lu,Zhao;Deli,Wang
A/rook/Chany/32/2015	EPI631912	2015-05-07	State Research Center of Virology and Biotechnology (VECTOR)	State Research Center of Virology and Biotechnology (VECTOR)	Ivan,Susloparov; Vasily,Marchenko; Natalya,Goncharova; Andrey,Shipovalov; Alexander,Durymanov; Tatyana,Ilyicheva; Alexander,Ryzhikov
A/rook/Sartlan/42/2015	EPI631928	2015-05-07	State Research Center of Virology and Biotechnology (VECTOR)	State Research Center of Virology and Biotechnology (VECTOR)	Ivan,Susloparov; Vasily,Marchenko; Natalya,Goncharova; Andrey,Shipovalov; Alexander,Durymanov; Tatyana,Ilyicheva; Alexander,Ryzhikov
A/rook/Dovolnoe/50/2015	EPI631920	2015-05-07	State Research Center of Virology and Biotechnology (VECTOR)	State Research Center of Virology and Biotechnology (VECTOR)	Ivan,Susloparov; Vasily,Marchenko; Natalya,Goncharova; Andrey,Shipovalov; Alexander,Durymanov; Tatyana,Ilyicheva; Alexander,Ryzhikov
A/environment/Jilin/04-25_NA001/2015-H5N1-	EPI656530	2015-04-25		Institute of Microbiology, Chinese Academy of Sciences
A/chicken/Jilin/04-12_MHK003-O/2015-H5N1-	EPI657202	2015-04-12		Institute of Microbiology, Chinese Academy of Sciences
A/chicken/Jilin/04-25_MHK009/2015-H5N1-	EPI657226	2015-04-25		Institute of Microbiology, Chinese Academy of Sciences
A/pigeon/Jiangsu/12-22_TCCX053-P/2014-Mixed-	EPI666501	2014-12-22		Institute of Microbiology, Chinese Academy of Sciences
A/duck/Jilin/04-04_SY002-O/2015-Mixed-	EPI665389	2015-04-04		Institute of Microbiology, Chinese Academy of Sciences
A/Environment/Huzhou/C291-10/2013	EPI464558	2013-04-16	Huzhou Center for Disease Control and Prevention	Jiangsu University	Han, J. ; Wang, L. ; Liu, J. ; Jin, M. ; Zhang, C. ; Lan, K
A/Environment/Huzhou/C291-6/2013	EPI464564	2013-04-16	Huzhou Center for Disease Control and Prevention	Jiangsu University	Han, J. ; Wang, L. ; Liu, J. ; Jin, M. ; Zhang, C. ; Lan, K
A/Environment/Huzhou/C291-7/2013	EPI464565	2013-04-16	Huzhou Center for Disease Control and Prevention	Jiangsu University	Han, J. ; Wang, L. ; Liu, J. ; Jin, M. ; Zhang, C. ; Lan, K
A/Hoabara/Dubai/2455-5/2014	EPI623555	2014-11-30		Friedrich-Loeffler-Institut	Chen, H.; Chan, KH. ; Wong, PC. ; Woo, C.Y.P.
A/Duck/Dubai/2459/2014	EPI623563	2014-12-01		Friedrich-Loeffler-Institut	Chen, H.; Chan, KH. ; Wong, PC. ; Woo, C.Y.P.
A/chicken/Nigeria/15VIR339-2/2015	EPI556504	2015-01	National Veterinary Research Institute	Istituto Zooprofilattico Sperimentale Delle Venezie	Joannis, T.; Ahmed, M.; Meseko, C.; Shittu, I.; Solomon, P.; Luka, P.; Olorunshola, B.; Tassoni, L.; Schivo, A.; Ormelli, S.; Monne, I.
A/chicken/Ghana/16VIR4304-5/2016	EPI824740	2016-04-13	Veterinary Services Directorate, Ministry of Food and Agriculture	Istituto Zooprofilattico Sperimentale Delle Venezie	Joseph,Awuni; Ben,Aniwa; Bianca,Zecchin; Alice,Fusaro; Alessia,Schivo; Annalisa,Salviato; Adelaide,Milani; Sabrina,Marciano; Silvia,Ormelli; Isabella,Monne
A/chicken/Togo/16VIR6560-6/2016	EPI1398281	2016-08-19	Minist√®re de l¬¥Agriculture de l¬¥Elevage et de la P√™che	Istituto Zooprofilattico Sperimentale Delle Venezie	Batawui, K.; Go-Maro, E.; Yao, A.P.; Zecchin, B.; Fusaro, A.; Milani, A.; Salviato, A.; Schivo, A.; Zamperin, G.; Monne, I.
A/duck/Togo/16VIR6560-10/2016	EPI903332	2016-08-23	Minist√®re de l¬¥Agriculture de l¬¥Elevage et de la P√™che	Istituto Zooprofilattico Sperimentale Delle Venezie	Komla,Batawui; Emilie,Go-Maro; Bianca,Zecchin; Alice,Fusaro; Adelaide,Milani; Annalisa,Salviato; Alessia,Schivo; Gianpiero,Zamperin; Calogero,Terregino; Isabella,Monne
A/chicken/Niger/16VIR2650-7/2016	EPI834451	2016	Laboratoire Central de l‚ÄôElevage (LABOCEL)	Istituto Zooprofilattico Sperimentale Delle Venezie	Bangana, Ibrahim; Zecchin, Bianca; Fusaro, Alice; Issoufou, Maikano; Alassane, Abdou; Milani, Adelaide; Schivo, Alessia; Salviato, Annalisa; Marciano, Sabrina; Ormelli, Silvia; Monne, Isabella
A/chicken/Niger/16VIR2650-1/2016	EPI1398283	2016-03-08	Laboratoire Central de l'Elevage (LABOCEL)	Istituto Zooprofilattico Sperimentale Delle Venezie	Bangana, I.; Issoufou, M.; Alassane, A.; Moutari, S.M.; Zecchin, B.; Fusaro, A.; Milani, A.; Schivo, A.; Salviato, A.; Monne, I.
A/guinea_fowl/Nigeria/16VIR5840-98/2016	EPI1398275	2016-03-19	National Veterinary Research Institute	Istituto Zooprofilattico Sperimentale Delle Venezie	Laleye, A.; Joannis, T.; Shittu, I.; Meseko, C.; Zamperin, G.; Milani, A.; Zecchin, B.; Fusaro, A.; Abolnik, C.; Gado, D.; Olawuyi, K.; Chinyere, C.; Salviato, A.; Schivo, A.; Monne,I.
A/chicken/Niger/16VIR5239-2/2016	EPI1398284	2016-03-30		Istituto Zooprofilattico Sperimentale Delle Venezie	Bangana, I.; Issoufou, M.; Alassane, A.; Moutari, S.M.; Zecchin, B.; Fusaro, A.; Milani, A.; Schivo, A.; Salviato, A.; Monne, I.
A/chicken/Cameroon/17RS1661-8/2017	EPI1398252	2017-03-01	Laboratoire National V√©t√©rinaire (LANAVET)	Istituto Zooprofilattico Sperimentale Delle Venezie	Wade, A.; Zecchin, B.; Jumbo, S.D.; Fusaro, A.; Taiga, T.; Bianco, A.; Poueme N, R.; Salomoni, A.; Feussom Kameni, J.M.; Zamperin, G.; Kazi, J.P.; Nenkam, R.; Foupouapouognigni, Y.; Abdoulkadiri, S.; Yaya, A.; Monne, I.
A/chicken/Cameroon/17RS1661-10/2017	EPI1398253	2017-03-01	Laboratoire National V√©t√©rinaire (LANAVET)	Istituto Zooprofilattico Sperimentale Delle Venezie	Wade, A.; Zecchin, B.; Jumbo, S.D.; Fusaro, A.; Taiga, T.; Bianco, A.; Poueme N, R.; Salomoni, A.; Feussom Kameni, J.M.; Zamperin, G.; Kazi, J.P.; Nenkam, R.; Foupouapouognigni, Y.; Abdoulkadiri, S.; Yaya, A.; Monne, I.
A/duck/Niger/17RS32-4/2016	EPI1398270	2016-12-05	Laboratoire Central de l'Elevage (LABOCEL)	Istituto Zooprofilattico Sperimentale Delle Venezie	Alassane, A.; Moutari, S.M.; Sani, Z.I.M.; Zecchin, B.; Fusaro, A.; Milani, A.; Schivo, A.; Salviato, A.; Monne, I.
A/duck/Niger/17RS32-8/2016	EPI1398272	2016-12-05	Laboratoire Central de l'Elevage (LABOCEL)	Istituto Zooprofilattico Sperimentale Delle Venezie	Alassane, A.; Moutari, S.M.; Sani, Z.I.M.; Zecchin, B.; Fusaro, A.; Milani, A.; Schivo, A.; Salviato, A.; Monne, I.
A/chicken/Niger/17RS167-11/2017	EPI1398273	2017-01-07	Laboratoire Central de l'Elevage (LABOCEL)	Istituto Zooprofilattico Sperimentale Delle Venezie	Alassane, A.; Moutari, S.M.; Sani, Z.I.M.; Zecchin, B.; Fusaro, A.; Milani, A.; Schivo, A.; Salviato, A.; Monne, I.
A/chicken/Niger/17RS167-7/2017	EPI1398274	2017-01-07	Laboratoire Central de l'Elevage (LABOCEL)	Istituto Zooprofilattico Sperimentale Delle Venezie	Alassane, A.; Moutari, S.M.; Sani, Z.I.M.; Zecchin, B.; Fusaro, A.; Milani, A.; Schivo, A.; Salviato, A.; Monne, I.
A/chicken/Nigeria/17RS737-44/2017	EPI1398276	2017-01-10	National Veterinary Research Institute	Istituto Zooprofilattico Sperimentale Delle Venezie	Joannis, T.; Meseko, C.; Zamperin, G.; Milani, A.; Zecchin, B.; Fusaro, A.; Salviato, A.; Schivo, A.; Monne, I.
A/chicken/Nigeria/17RS737-45/2017	EPI1398277	2017-01-31	National Veterinary Research Institute	Istituto Zooprofilattico Sperimentale Delle Venezie	Joannis, T.; Meseko, C.; Zamperin, G.; Milani, A.; Zecchin, B.; Fusaro, A.; Salviato, A.; Schivo, A.; Monne, I.
A/chicken/Nigeria/17RS737-46/2017	EPI1398278	2017-02-08	National Veterinary Research Institute	Istituto Zooprofilattico Sperimentale Delle Venezie	Joannis, T.; Meseko, C.; Zamperin, G.; Milani, A.; Zecchin, B.; Fusaro, A.; Salviato, A.; Schivo, A.; Monne, I.
A/chicken/Nigeria/17RS737-48/2017	EPI1398280	2017-02-22	National Veterinary Research Institute	Istituto Zooprofilattico Sperimentale Delle Venezie	Joannis, T.; Meseko, C.; Zamperin, G.; Milani, A.; Zecchin, B.; Fusaro, A.; Salviato, A.; Schivo, A.; Monne, I.
A/chicken/Nigeria/17RS737-47/2017	EPI1398279	2017-02-20	National Veterinary Research Institute	Istituto Zooprofilattico Sperimentale Delle Venezie	Joannis, T.; Meseko, C.; Zamperin, G.; Milani, A.; Zecchin, B.; Fusaro, A.; Salviato, A.; Schivo, A.; Monne, I.
A/chicken/Ghana/14/2015	EPI770721	2015-07-28	University of Ghana	Crick Worldwide Influenza Centre
A/guinea_fowl/Ghana/2/2015	EPI770696	2015-07-27	University of Ghana	Crick Worldwide Influenza Centre
A/chicken/Ghana/16VIR4304-9/2016	EPI1398254	2016-04-08	Veterinary Services Directorate, Ministry of Food and Agriculture	Istituto Zooprofilattico Sperimentale Delle Venezie	Awuni, J.A.; Aniwa, B.; Fusaro, A.; Zecchin, B.; Schivo, A.; Salviato, A.; Zamperin, G.; Milani, A.; Marciano, S.; Ormelli, S.; Monne, I.
A/chicken/Ghana/16VIR4304-29/2016	EPI1398255	2016-06-10	Veterinary Services Directorate, Ministry of Food and Agriculture	Istituto Zooprofilattico Sperimentale Delle Venezie	Awuni, J.A.; Aniwa, B.; Fusaro, A.; Zecchin, B.; Schivo, A.; Salviato, A.; Zamperin, G.; Milani, A.; Marciano, S.; Ormelli, S.; Monne, I.
A/chicken/Ghana/16VIR4304-1/2016	EPI1398257	2016-04-01	Veterinary Services Directorate, Ministry of Food and Agriculture	Istituto Zooprofilattico Sperimentale Delle Venezie	Awuni, J.A.; Aniwa, B.; Fusaro, A.; Zecchin, B.; Schivo, A.; Salviato, A.; Zamperin, G.; Milani, A.; Marciano, S.; Ormelli, S.; Monne, I.
A/guinea_fowl/Ghana/16VIR4304-25/2016	EPI1398259	2016-06-10	Veterinary Services Directorate, Ministry of Food and Agriculture	Istituto Zooprofilattico Sperimentale Delle Venezie	Awuni, J.A.; Aniwa, B.; Fusaro, A.; Zecchin, B.; Schivo, A.; Salviato, A.; Zamperin, G.; Milani, A.; Marciano, S.; Ormelli, S.; Monne, I.
A/chicken/Ghana/16VIR4304-13/2016	EPI824741	2016-04-18	Veterinary Services Directorate, Ministry of Food and Agriculture	Istituto Zooprofilattico Sperimentale Delle Venezie	Joseph,Awuni; Ben,Aniwa; Alice,Fusaro; Bianca,Zecchin; Alessia,Schivo; Annalisa,Salviato; Adelaide,Milani; Sabrina,Marciano; Silvia,Ormelli; Isabella,Monne
A/chicken/Ghana/18VIR6319-10/2018	EPI1328836	2018-06-22	Veterinary Services Directorate, Ministry of Food and Agriculture	Istituto Zooprofilattico Sperimentale Delle Venezie	Joseph Adongo,Awuni; Kingsley Mikey,Aryee; Bianca,Zecchin; Alice,Fusaro; Adelaide,Milani; Gianpiero,Zamperin; Annalisa,Salviato; Alessia,Schivo; Isabella,Monne
A/chicken/Lebanon/16VIR2783-20/2016	EPI774540	2016-04-22	Ministry of Agriculture, Animal Resources Directorate	Istituto Zooprofilattico Sperimentale Delle Venezie	Ali, El Romeh; Bianca, Zecchin; Alice, Fusaro; Silvia, Ormelli; Sabrina, Marciano; Adelaide, Milani; Alessia, Schivo; Annalisa, Salviato; Isabella, Monne
A/duck/Iran/17RS654-12/2017	EPI1701789	2017-01-11	Center of Hygiene and Epidemiology in Kaliningrad Region	Istituto Zooprofilattico Sperimentale Delle Venezie
A/chicken/Togo/17RS1021-1/2017	EPI1040219	2017	Ministere de l'Agriculture, de l'Elevage et de l'Hydraulique	Istituto Zooprofilattico Sperimentale Delle Venezie	Komla,Batawui; Emilie,Go-Maro; Bianca,Zecchin; Alice,Fusaro; Alessia,Schivo; Isabella,Monne
A/chicken/Togo/17RS1021-7/2017	EPI1040221	2017	Ministere de l'Agriculture, de l'Elevage et de l'Hydraulique	Istituto Zooprofilattico Sperimentale Delle Venezie	Komla,Batawui; Emilie,Go-Maro; Bianca,Zecchin; Alice,Fusaro; Alessia,Schivo; Isabella,Monne
A/chicken/Cambodia/a17W9M1/2016	EPI1272962	2016-03-01	Institut Pasteur du Cambodia	Institut Pasteur du Cambodia
A/chicken/Laos/NL-1500466/2015	EPI1353742	2015-12-24		Animal and Plant Quarantine Agency (S-2158)
A/quail/Laos/NL-1501146/2017	EPI1353758	2017-01-18		Animal and Plant Quarantine Agency (S-2158)
A/chicken/Laos/NL-1502337/2017	EPI1353790	2017-07-11		Animal and Plant Quarantine Agency (S-2158)
A/chicken/Cambodia/1K241C1/2017	EPI2068143	2017-08-31	Institut Pasteur du Cambodia	Hong Kong University	Yann,Sokhoun; Siegers,Jurre Y.; Aziz,Ammar; Deng,Yi-Mo; Edwards,Kimberly M.; Wei,Xiaoman; Aziz,Ammar; Tum,Sothyra; Wong,Frank; Lewis,Nicola S.; Thielen,Peter; Claes,Filip; Barr,Ian G.; Dhanasekaran,Vijaykrishna; Karlsson,Erik A.
A/chicken/Nghe_An/09VTC/2017	EPI1583496	2017-02-23	State Research Center of Virology and Biotechnology (VECTOR)	State Research Center of Virology and Biotechnology (VECTOR)
A/chicken/Nghe_An/17VTC/2015	EPI1583606	2015-11-17	State Research Center of Virology and Biotechnology (VECTOR)	State Research Center of Virology and Biotechnology (VECTOR)
A/chicken/Laos/NL-1503023/2017	EPI1353798	2017-09-15		Animal and Plant Quarantine Agency (S-2158)
A/chicken/Laos/NL-1810600/2018	EPI1485156	2018-10-10	Animal and Plant Quarantine Agency (APQA)	Animal and Plant Quarantine Agency (S-2158)
A/chicken/Laos/NL-1621312/2016	EPI1851005	2016-07-01	NAHC	Centers for Disease Control and Prevention	Phommachanh, P.;Theppangna, W.;Khanthamaly, V
A/chicken/Ha_Tinh/16VTC/2015	EPI1583598	2015-11-17	State Research Center of Virology and Biotechnology (VECTOR)	State Research Center of Virology and Biotechnology (VECTOR)
A/chicken/Ha_Tinh/18VTC/2015	EPI1583614	2015-09-01	State Research Center of Virology and Biotechnology (VECTOR)	State Research Center of Virology and Biotechnology (VECTOR)
A/chicken/Ha_Tinh/19VTC/2015	EPI1583628	2015-09-27	State Research Center of Virology and Biotechnology (VECTOR)	State Research Center of Virology and Biotechnology (VECTOR)
A/chicken/Ha_Tinh/20VTC/2015	EPI1583636	2015-09-09	State Research Center of Virology and Biotechnology (VECTOR)	State Research Center of Virology and Biotechnology (VECTOR)
A/duck/Laos/NL-1504599/2018	EPI1353814	2018-02-07		Animal and Plant Quarantine Agency (S-2158)
A/chicken/Laos/NL-1501255/2017	EPI1353774	2017-02-23		Animal and Plant Quarantine Agency (S-2158)
A/duck/Laos/Xiengkhouang01/2019	EPI1851013	2019-02-22	NAHC	Centers for Disease Control and Prevention	Phommachanh, P.;Theppangna, W.;Khanthamaly, V
A/duck/Laos/Xiengkhouang02/2019	EPI1851021	2019-02-22	NAHC	Centers for Disease Control and Prevention	Phommachanh, P.;Theppangna, W.;Khanthamaly, V
A/duck/Laos/Xiengkhouang03/2019	EPI1851029	2019-02-22	NAHC	Centers for Disease Control and Prevention	Phommachanh, P.;Theppangna, W.;Khanthamaly, V
A/chicken/Cambodia/01/2018	EPI1591285	2018-01-08	Animal and Plant Quarantine Agency (APQA)	Animal and Plant Quarantine Agency (S-2158)
A/chicken/Cambodia/09/2018	EPI1591309	2018-02-16	Animal and Plant Quarantine Agency (APQA)	Animal and Plant Quarantine Agency (S-2158)
A/chicken/Cambodia/12/2018	EPI1591333	2018-09-19	Animal and Plant Quarantine Agency (APQA)	Animal and Plant Quarantine Agency (S-2158)
A/chicken/Cambodia/02/2018	EPI1591293	2018-01-29	Animal and Plant Quarantine Agency (APQA)	Animal and Plant Quarantine Agency (S-2158)
A/chicken/Long_An/1427VTC/2019	EPI1665336	2019-01-03	State Research Center of Virology and Biotechnology (VECTOR)	State Research Center of Virology and Biotechnology (VECTOR)
A/chicken/Cambodia/13/2019	EPI1591341	2019-02-15	Animal and Plant Quarantine Agency (APQA)	Animal and Plant Quarantine Agency (S-2158)
A/duck/Laos/NL-2072061/2020	EPI1851653	2020-10-16	NAHC	Centers for Disease Control and Prevention	Phommachanh, P.;Theppangna, W.;Khanthamaly, V
A/duck/Laos/NL-2072062/2020	EPI1851661	2020-10-16	NAHC	Centers for Disease Control and Prevention	Phommachanh, P.;Theppangna, W.;Khanthamaly, V
A/duck/Laos/NL-2072067/2020	EPI1851686	2020-10-16	NAHC	Centers for Disease Control and Prevention	Phommachanh, P.;Theppangna, W.;Khanthamaly, V
A/Laos/2121/2020	EPI1842225	2020-10-16	National Center for Laboratory and Epidemiology	Centers for Disease Control and Prevention
A/duck/Laos/NL-2072070/2020	EPI1851710	2020-10-16	NAHC	Centers for Disease Control and Prevention	Phommachanh, P.;Theppangna, W.;Khanthamaly, V
A/duck/Laos/NL-2072071/2020	EPI1851718	2020-10-16	NAHC	Centers for Disease Control and Prevention	Phommachanh, P.;Theppangna, W.;Khanthamaly, V
A/duck/Laos/NL-2072073/2020	EPI1851735	2020-10-16	NAHC	Centers for Disease Control and Prevention	Phommachanh, P.;Theppangna, W.;Khanthamaly, V
A/Cambodia/NPH230032/2023	EPI2419700	2023-02-21	National Institute of Public Health	Institut Pasteur du Cambodia	SIEGERS,Jurre; YANN,Sokhoun; KOL,Sonita; PUM,Leakhena; CHIN,Savuth; CHAU,Darapheak; CHHEA,Chhorvann; KARLSSON,Erik
A/Cambodia/NPH230032_2/2023	EPI2419978	2023-02-21	National Institute of Public Health	National Institute of Public Health	Chhorvann,CHHEA;Darapheak,CHAU;Sitha,PRUM;Visal,CHHE;Sokha,DUL;Sengly,MANH; Phally,VY; Borann,SAR; Chanthap,LON; Jessica E,Manning;Sophana,Chea; Savuth,CHIN
A/mynah/Austria-quarantine/13063485-025/13	EPI462791	2013-06-07	Institute for Veterinary Disease Control Moedling, Austrian Agency for Health and Food Safety	Animal and Plant Health Agency (APHA)	Collins, S; Hanna, A; Essen, S; Focosi-Snyman, R; Manvell, R; Wodak, E; Revilla-Fern?ndez, S; Bag?, Z; Schmoll, F; Reid, S
A/mynah/Austria-quarantine/13063485-026/13	EPI462793	2013-06-07	Institute for Veterinary Disease Control Moedling, Austrian Agency for Health and Food Safety	Animal and Plant Health Agency (APHA)	Collins, S; Hanna, A; Essen, S; Focosi-Snyman, R; Manvell, R; Wodak, E; Revilla-Fern?ndez, S; Bag?, Z; Schmoll, F; Reid, S
A/mynah/Austria-quarantine/13064792-010/13	EPI462795	2013-06-12	Institute for Veterinary Disease Control Moedling, Austrian Agency for Health and Food Safety	Animal and Plant Health Agency (APHA)	Collins, S; Hanna, A; Essen, S; Focosi-Snyman, R; Manvell, R; Wodak, E; Revilla-Fernandez, S; Bago, Z; Schmoll, F; Reid, S
A/muscovy_duck/East_Java/Av98/2013	EPI1215560	2013-07-25	Institute of Tropical Disease, Universitas Airlangga	Kobe University Graduate School of Medicine	AM,Nastri; AL,Poetranto; ED,Poetranto; SPA,Wahyuningsih; W,Darmanto; EF,Puruhito; L,Wulandari; G,Soegiarto; YK,Shimizu; Y,Mori; K,Shimizu
A/muscovy_duck/East_Java/Av106/2013	EPI1215562	2013-07-25	Institute of Tropical Disease, Universitas Airlangga	Kobe University Graduate School of Medicine	AM,Nastri; AL,Poetranto; ED,Poetranto; SPA,Wahyuningsih; W,Darmanto; EF,Puruhito; L,Wulandari; G,Soegiarto; YK,Shimizu; Y,Mori; K,Shimizu
A/muscovy_duck/East_Java/Av105/2013	EPI1215561	2013-07-25	Institute of Tropical Disease, Universitas Airlangga	Kobe University Graduate School of Medicine	AM,Nastri; AL,Poetranto; ED,Poetranto; SPA,Wahyuningsih; W,Darmanto; EF,Puruhito; L,Wulandari; G,Soegiarto; YK,Shimizu; Y,Mori; K,Shimizu
A/duck/East_Java/Av64/2013	EPI1215555	2013-06-27	Institute of Tropical Disease, Universitas Airlangga	Kobe University Graduate School of Medicine	AM,Nastri;AL,Poetranto;ED,Poetranto;SPA,Wahyuningsih;W,Darmanto;EF,Puruhito;L,Wulandari;G,Soegiarto;YK,Shimizu;Y,Mori;K,Shimizu
A/duck/East_Java/Av65/2013	EPI1215556	2013-06-27	Institute of Tropical Disease, Universitas Airlangga	Kobe University Graduate School of Medicine	A/duck/East_Java/Av69/2013 EPI1215558 2013-06-27 Institute of Tropical Disease, Universitas Airlangga Kobe University Graduate School of Medicine AM,Nastri; AL,Poetranto; ED,Poetranto; SPA,Wahyuningsih; W,Darmanto; EF,Puruhito; L,Wulandari; G,Soegiarto; YK,Shimizu; Y,Mori; K,Shimizu"
A/duck/East_Java/Av68/2013	EPI1215557	2013-06-27	Institute of Tropical Disease, Universitas Airlangga	Kobe University Graduate School of Medicine	AM,Nastri; AL,Poetranto; ED,Poetranto; SPA,Wahyuningsih; W,Darmanto; EF,Puruhito; L,Wulandari; G,Soegiarto; YK,Shimizu; Y,Mori; K,Shimizu
A/chicken/East_Java/Av168/2014	EPI1215568	2014-01-19	Institute of Tropical Disease, Universitas Airlangga	Kobe University Graduate School of Medicine	AM,Nastri; AL,Poetranto; ED,Poetranto; SPA,Wahyuningsih; W,Darmanto; EF,Puruhito; L,Wulandari; G,Soegiarto; YK,Shimizu; Y,Mori; K,Shimizu
A/chicken/East_Java/Av225/2014	EPI1215582	2014-01-26	Institute of Tropical Disease, Universitas Airlangga	Kobe University Graduate School of Medicine	AM,Nastri; AL,Poetranto; ED,Poetranto; SPA,Wahyuningsih; W,Darmanto; EF,Puruhito; L,Wulandari; G,Soegiarto; YK,Shimizu; Y,Mori; K,Shimizu
A/muscovy_duck/East_Java/Av252/2014	EPI1215587	2014-02-02	Institute of Tropical Disease, Universitas Airlangga	Kobe University Graduate School of Medicine	AM,Nastri; AL,Poetranto; ED,Poetranto; SPA,Wahyuningsih; W,Darmanto; EF,Puruhito; L,Wulandari; G,Soegiarto; YK,Shimizu; Y,Mori; K,Shimizu
A/muscovy_duck/East_Java/Av137/2013	EPI1215563	2013-07-27	Institute of Tropical Disease, Universitas Airlangga	Kobe University Graduate School of Medicine	AM,Nastri; AL,Poetranto; ED,Poetranto; SPA,Wahyuningsih; W,Darmanto; EF,Puruhito; L,Wulandari; G,Soegiarto; YK,Shimizu; Y,Mori; K,Shimizu
A/chicken/East_Java/Av260/2014	EPI1215589	2014-02-09	Institute of Tropical Disease, Universitas Airlangga	Kobe University Graduate School of Medicine	AM,Nastri; AL,Poetranto; ED,Poetranto; SPA,Wahyuningsih; W,Darmanto; EF,Puruhito; L,Wulandari; G,Soegiarto; YK,Shimizu; Y,Mori; K,Shimizu
A/chicken/East_Java/Av261/2014	EPI1215590	2014-02-09	Institute of Tropical Disease, Universitas Airlangga	Kobe University Graduate School of Medicine	AM,Nastri; AL,Poetranto; ED,Poetranto; SPA,Wahyuningsih; W,Darmanto; EF,Puruhito; L,Wulandari; G,Soegiarto; YK,Shimizu; Y,Mori; K,Shimizu
A/chicken/East_Java/Av78/2013	EPI1215559	2013-06-27	Institute of Tropical Disease, Universitas Airlangga	Kobe University Graduate School of Medicine	AM,Nastri; AL,Poetranto; ED,Poetranto; SPA,Wahyuningsih; W,Darmanto; EF,Puruhito; L,Wulandari; G,Soegiarto; YK,Shimizu; Y,Mori; K,Shimizu
A/chicken/CentralJava/VSN289/2012	EPI1674359	2012-12-18	Vaksindo Satwa Nusantara	PT. Vaksindo Satwa Nusantara
A/duck/EastJava/VSN296/2013	EPI1674361	2013-02-08	Vaksindo Satwa Nusantara	PT. Vaksindo Satwa Nusantara
A/chicken/WestJava/VSN355/2013	EPI1674384	2013-06-21	Vaksindo Satwa Nusantara	PT. Vaksindo Satwa Nusantara
A/chicken/EastJava/VSN304/2013	EPI1674365	2013-02-19	Vaksindo Satwa Nusantara	PT. Vaksindo Satwa Nusantara
A/chicken/CentralJava/Solo/VSN331/2013	EPI1674378	2013-05-01	Vaksindo Satwa Nusantara	PT. Vaksindo Satwa Nusantara
A/chicken/Lampung/VSN316/2013	EPI1674371	2013-03-15	Vaksindo Satwa Nusantara	PT. Vaksindo Satwa Nusantara
A/chicken/SouthLampung/VSN323/2013	EPI1674375	2013-04-21	Vaksindo Satwa Nusantara	PT. Vaksindo Satwa Nusantara
A/chicken/WestJava/VSN309/2013	EPI1674367	2013-03-14	Vaksindo Satwa Nusantara	PT. Vaksindo Satwa Nusantara
A/chicken/SouthLampung/VSN327/2013	EPI1674376	2013-04-21	Vaksindo Satwa Nusantara	PT. Vaksindo Satwa Nusantara
A/duck/EastJava/VSN297/2013	EPI1674362	2013-02-22	Vaksindo Satwa Nusantara	PT. Vaksindo Satwa Nusantara
A/chicken/CentralJava/VSN328/2013	EPI1674377	2013-04-29	Vaksindo Satwa Nusantara	PT. Vaksindo Satwa Nusantara
A/chicken/WestJava/VSN427/2014	EPI1674399	2014-02-10	Vaksindo Satwa Nusantara	PT. Vaksindo Satwa Nusantara
A/quail/EastJava/VSN431/2014	EPI1674400	2014-02-10	Vaksindo Satwa Nusantara	PT. Vaksindo Satwa Nusantara
A/chicken/EastJava/VSN457/2014	EPI1674410	2014-05-13	Vaksindo Satwa Nusantara	PT. Vaksindo Satwa Nusantara
A/quail/EastJava/VSN460/2014	EPI1674413	2014-06-09	Vaksindo Satwa Nusantara	PT. Vaksindo Satwa Nusantara
A/chicken/EastJava/VSN461/2014	EPI1674414	2014-06-10	Vaksindo Satwa Nusantara	PT. Vaksindo Satwa Nusantara
A/chicken/WestJava/VSN530/2015	EPI1674430	2015-04-28	Vaksindo Satwa Nusantara	PT. Vaksindo Satwa Nusantara
A/chicken/WestJava/VSN555/2015	EPI1674433	2015-07-09	Vaksindo Satwa Nusantara	PT. Vaksindo Satwa Nusantara
A/chicken/WestJava/570/2015	EPI1674438	2015-10-05	Vaksindo Satwa Nusantara	PT. Vaksindo Satwa Nusantara
A/chicken/CentralJava/VSN357/2013	EPI1674385	2013-07-02	Vaksindo Satwa Nusantara	PT. Vaksindo Satwa Nusantara
A/chicken/East_Java/Av194/2014	EPI1215580	2014-01-25	Institute of Tropical Disease, Universitas Airlangga	Kobe University Graduate School of Medicine	AM,Nastri; AL,Poetranto; ED,Poetranto; SPA,Wahyuningsih; W,Darmanto; EF,Puruhito; L,Wulandari; G,Soegiarto; YK,Shimizu; Y,Mori; K,Shimizu
A/chicken/East_Java/Av195/2014	EPI1215581	2014-01-25	Institute of Tropical Disease, Universitas Airlangga	Kobe University Graduate School of Medicine	AM,Nastri; AL,Poetranto; ED,Poetranto; SPA,Wahyuningsih; W,Darmanto; EF,Puruhito; L,Wulandari; G,Soegiarto; YK,Shimizu; Y,Mori; K,Shimizu
A/duck/East_Java/Av259/2014	EPI1215588	2014-02-09	Institute of Tropical Disease, Universitas Airlangga	Kobe University Graduate School of Medicine	AM,Nastri; AL,Poetranto; ED,Poetranto; SPA,Wahyuningsih; W,Darmanto; EF,Puruhito; L,Wulandari; G,Soegiarto; YK,Shimizu; Y,Mori; K,Shimizu
A/chicken/East_Java/Av225/2014	EPI1215582	2014-01-26	Institute of Tropical Disease, Universitas Airlangga	Kobe University Graduate School of Medicine	AM,Nastri; AL,Poetranto; ED,Poetranto; SPA,Wahyuningsih; W,Darmanto; EF,Puruhito; L,Wulandari; G,Soegiarto; YK,Shimizu; Y,Mori; K,Shimizu
A/duck/East_Java/Av378/2014/H5N1	EPI1641206	2014-12-21	Institute of Tropical Disease, Universitas Airlangga	Kobe University Graduate School of Medicine	ED,Poetranto;AY,Candra;K,Rahardjo;RR,Prasetya;AM,Nastri;JR,Dewantari;AL,Poetranto;L,Wulandari;G,Soegiarto;YK,Shimizu;Y,Mori;K,Shimizu
A/chicken/East_Java/Av615/2015	EPI1641157	2015-08-14	Institute of Tropical Disease, Universitas Airlangga	Kobe University Graduate School of Medicine	ED,Poetranto;AY,Candra;K,Rahardjo;RR,Prasetya;AM,Nastri;JR,Dewantari;AL,Poetranto;L,Wulandari;G,Soegiarto;YK,Shimizu;Y,Mori;K,Shimizu
A/duck/East_Java/415/2015	EPI1640448	2015-01-15	Institute of Tropical Disease, Universitas Airlangga	Kobe University Graduate School of Medicine	ED,Poetranto;AY,Candra;K,Rahardjo;RR,Prasetya;AM,Nastri;JR,Dewantari;AL,Poetranto;L,Wulandari;G,Soegiarto;YK,Shimizu;Y,Mori;K,Shimizu
A/Dk/Subang/S10/2015	EPI1027507	2015-12-09	Eijkman Institute for Molecular Biology	Utrecht University-Central Veterinary Institute	Karo-karo,D; Bodewes,R; Muljono,D; Sriyani,I.Y; Artika,IM; Wibawa,H; Pribadi,ES;Pratomo,W; Diyantoro,D; Sugama,A; Hendrayani,N; Hidayat,A; Daju,D; Kustiawan,I;Citra,A; Stegeman,JA; Koch, G
A/chicken/East_Java/Av526/2015	EPI1640464	2015-01-31	Institute of Tropical Disease, Universitas Airlangga	Kobe University Graduate School of Medicine	ED,Poetranto;AY,Candra;K,Rahardjo;RR,Prasetya;AM,Nastri;JR,Dewantari;AL,Poetranto;L,Wulandari;G,Soegiarto;YK,Shimizu;Y,Mori;K,Shimizu
A/duck/East_Java/414/2015	EPI1640440	2015-01-15	Institute of Tropical Disease, Universitas Airlangga	Kobe University Graduate School of Medicine	ED,Poetranto;AY,Candra;K,Rahardjo;RR,Prasetya;AM,Nastri;JR,Dewantari;AL,Poetranto;L,Wulandari;G,Soegiarto;YK,Shimizu;Y,Mori;K,Shimizu
A/Dk/Indramayu/S29/2016	EPI1027611	2016-02-25	Eijkman Institute for Molecular Biology	Utrecht University-Central Veterinary Institute	Karo-karo,D; Bodewes,R; Muljono,D; Sriyani,I.Y; Artika,IM; Wibawa,H; Pribadi,ES;Pratomo,W; Diyantoro,D; Sugama,A; Hendrayani,N; Hidayat,A; Daju,D; Kustiawan,I;Citra,A; Stegeman,JA; Koch, G
A/Qu/Indramayu/S53/2016	EPI1027823	2016-05-03	Eijkman Institute for Molecular Biology	Utrecht University-Central Veterinary Institute	Karo-karo,D; Bodewes,R; Muljono,D; Sriyani,I.Y; Artika,IM; Wibawa,H; Pribadi,ES;Pratomo,W; Diyantoro,D; Sugama,A; Hendrayani,N; Hidayat,A; Daju,D; Kustiawan,I;Citra,A; Stegeman,JA; Koch, G
A/Ch/Indramayu/S54/2016	EPI1027714	2016-05-03	Eijkman Institute for Molecular Biology	Utrecht University-Central Veterinary Institute	Karo-karo,D; Bodewes,R; Muljono,D; Sriyani,I.Y; Artika,IM; Wibawa,H; Pribadi,ES;Pratomo,W; Diyantoro,D; Sugama,A; Hendrayani,N; Hidayat,A; Daju,D; Kustiawan,I;Citra,A; Stegeman,JA; Koch, G
A/Ch/Indramayu/S55/2016	EPI1027720	2016-06-08	Eijkman Institute for Molecular Biology	Utrecht University-Central Veterinary Institute	Karo-karo,D; Bodewes,R; Muljono,D; Sriyani,I.Y; Artika,IM; Wibawa,H; Pribadi,ES;Pratomo,W; Diyantoro,D; Sugama,A; Hendrayani,N; Hidayat,A; Daju,D; Kustiawan,I;Citra,A; Stegeman,JA; Koch, G
A/chicken/East_Java/Av537/2015	EPI1640472	2015-01-31	Institute of Tropical Disease, Universitas Airlangga	Kobe University Graduate School of Medicine	ED,Poetranto;AY,Candra;K,Rahardjo;RR,Prasetya;AM,Nastri;JR,Dewantari;AL,Poetranto;L,Wulandari;G,Soegiarto;YK,Shimizu;Y,Mori;K,Shimizu
A/chicken/EastJava/VSN524/2015	EPI1674427	2015-04-11	Vaksindo Satwa Nusantara	PT. Vaksindo Satwa Nusantara
A/chicken/EastJava/VSN525/2015	EPI1674428	2015-04-11	Vaksindo Satwa Nusantara	PT. Vaksindo Satwa Nusantara
A/chicken/EastJava/VSN526/2015	EPI1674429	2015-04-11	Vaksindo Satwa Nusantara	PT. Vaksindo Satwa Nusantara
A/duck/East_Java/Av418/2015	EPI1640504	2015-01-15	Institute of Tropical Disease, Universitas Airlangga	Kobe University Graduate School of Medicine	ED,Poetranto;AY,Candra;K,Rahardjo;RR,Prasetya;AM,Nastri;JR,Dewantari;AL,Poetranto;L,Wulandari;G,Soegiarto;YK,Shimizu;Y,Mori;K,Shimizu
A/duck/East_Java/Av570/2015	EPI1641133	2015-01-25	Institute of Tropical Disease, Universitas Airlangga	Kobe University Graduate School of Medicine	ED,Poetranto;AY,Candra;K,Rahardjo;RR,Prasetya;AM,Nastri;JR,Dewantari;AL,Poetranto;L,Wulandari;G,Soegiarto;YK,Shimizu;Y,Mori;K,Shimizu
A/Ch/Subang/S9/2016	EPI1027499	2015-12-09	Eijkman Institute for Molecular Biology	Utrecht University-Central Veterinary Institute	Karo-karo,D; Bodewes,R; Muljono,D; Sriyani,I.Y; Artika,IM; Wibawa,H; Pribadi,ES;Pratomo,W; Diyantoro,D; Sugama,A; Hendrayani,N; Hidayat,A; Daju,D; Kustiawan,I;Citra,A; Stegeman,JA; Koch, G
A/duck/East_Java/Av731/2016/H5N1	EPI1641222	2016-01-22	Institute of Tropical Disease, Universitas Airlangga	Kobe University Graduate School of Medicine	ED,Poetranto;AY,Candra;K,Rahardjo;RR,Prasetya;AM,Nastri;JR,Dewantari;AL,Poetranto;L,Wulandari;G,Soegiarto;YK,Shimizu;Y,Mori;K,Shimizu
A/chicken/East_Java/Av746/2016	EPI1640813	2016-01-22	Institute of Tropical Disease, Universitas Airlangga	Kobe University Graduate School of Medicine	ED,Poetranto;AY,Candra;K,Rahardjo;RR,Prasetya;AM,Nastri;JR,Dewantari;AL,Poetranto;L,Wulandari;G,Soegiarto;YK,Shimizu;Y,Mori;K,Shimizu
A/duck/East_Java/Av682/2016/H5N1	EPI1641238	2016-01-15	Institute of Tropical Disease, Universitas Airlangga	Kobe University Graduate School of Medicine	ED,Poetranto;AY,Candra;K,Rahardjo;RR,Prasetya;AM,Nastri;JR,Dewantari;AL,Poetranto;L,Wulandari;G,Soegiarto;YK,Shimizu;Y,Mori;K,Shimizu
A/duck/East_Java/Spg14/2016	EPI1324887	2016-01-27	Institute of Tropical Disease, Universitas Airlangga	Kobe University Graduate School of Medicine	K,Rahardjo;AN,Novianti;RR,Prasetya;AM,Nastri;JR,Dewantari;AP,Rahardjo;ATS,Estoepangestie;YK,Shimizu;ED,Poetranto;G,Soegiarto;Y,Mori;K,Shimizu
A/chicken/East_Java/Av700/2016	EPI1594031	2016-01-16	Institute of Tropical Disease, Universitas Airlangga	Institute of Tropical Disease	AM,Nastri; AL,Poetranto; ED,Poetranto; SPA,Wahyuningsih; W,Darmanto; EF,Puruhito; L,Wulandari; G,Soegiarto; YK,Shimizu; Y,Mori; K,Shimizu
A/Ch/Subang/S12/2016	EPI1027523	2016-01-27	Eijkman Institute for Molecular Biology	Utrecht University-Central Veterinary Institute	Karo-karo,D; Bodewes,R; Muljono,D; Sriyani,I.Y; Artika,IM; Wibawa,H; Pribadi,ES;Pratomo,W; Diyantoro,D; Sugama,A; Hendrayani,N; Hidayat,A; Daju,D; Kustiawan,I;Citra,A; Stegeman,JA; Koch, G
A/duck/East_Java/Av679/2016	EPI1640885	2019-01-15	Institute of Tropical Disease, Universitas Airlangga	Kobe University Graduate School of Medicine	ED,Poetranto;AY,Candra;K,Rahardjo;RR,Prasetya;AM,Nastri;JR,Dewantari;AL,Poetranto;L,Wulandari;G,Soegiarto;YK,Shimizu;Y,Mori;K,Shimizu
A/muscovy_duck/East_Java/Av724/2016	EPI1640917	2016-01-20	Institute of Tropical Disease, Universitas Airlangga	Kobe University Graduate School of Medicine	ED,Poetranto;AY,Candra;K,Rahardjo;RR,Prasetya;AM,Nastri;JR,Dewantari;AL,Poetranto;L,Wulandari;G,Soegiarto;YK,Shimizu;Y,Mori;K,Shimizu
A/chicken/East_Java/Av833/2016	EPI1640933	2016-07-31	Institute of Tropical Disease, Universitas Airlangga	Kobe University Graduate School of Medicine	ED,Poetranto;K,Rahardjo;RR,Prasetya;AM,Nastri;JR,Dewantari;AL,Poetranto;L,Wulandari;G,Soegiarto;YK,Shimizu;Y,Mori;K,Shimizu
A/duck/East_Java/Av486/2015	EPI1640708	2015-01-17	Institute of Tropical Disease, Universitas Airlangga	Kobe University Graduate School of Medicine	ED,Poetranto;AY,Candra;K,Rahardjo;RR,Prasetya;AM,Nastri;JR,Dewantari;AL,Poetranto;L,Wulandari;G,Soegiarto;YK,Shimizu;Y,Mori;K,Shimizu
A/duck/East_Java/Av703/2016	EPI1594331	2016-01-16	Institute of Tropical Disease, Universitas Airlangga	Institute of Tropical Disease	AM,Nastri; AL,Poetranto; ED,Poetranto; SPA,Wahyuningsih; W,Darmanto; EF,Puruhito; L,Wulandari; G,Soegiarto; YK,Shimizu; Y,Mori; K,Shimizu
A/chicken/East_Java/Av960/2016	EPI1640852	2016-12-24	Institute of Tropical Disease, Universitas Airlangga	Kobe University Graduate School of Medicine	ED,Poetranto;K,Rahardjo;RR,Prasetya;AM,Nastri;JR,Dewantari;AL,Poetranto;L,Wulandari;G,Soegiarto;YK,Shimizu;Y,Mori;K,Shimizu
A/duck/East_Java/Av844/2016	EPI1640941	2016-08-03	Institute of Tropical Disease, Universitas Airlangga	Kobe University Graduate School of Medicine	ED,Poetranto;K,Rahardjo;RR,Prasetya;AM,Nastri;JR,Dewantari;AL,Poetranto;L,Wulandari;G,Soegiarto;YK,Shimizu;Y,Mori;K,Shimizu
A/duck/East_Java/Av940/2016	EPI1640973	2016-12-17	Institute of Tropical Disease, Universitas Airlangga	Kobe University Graduate School of Medicine	ED,Poetranto;K,Rahardjo;RR,Prasetya;AM,Nastri;JR,Dewantari;AL,Poetranto;L,Wulandari;G,Soegiarto;YK,Shimizu;Y,Mori;K,Shimizu
A/chicken/East_Java/Av868/2016	EPI1640949	2016-08-06	Institute of Tropical Disease, Universitas Airlangga	Kobe University Graduate School of Medicine	ED,Poetranto;K,Rahardjo;RR,Prasetya;AM,Nastri;JR,Dewantari;AL,Poetranto;L,Wulandari;G,Soegiarto;YK,Shimizu;Y,Mori;K,Shimizu
A/duck/East_Java/Av934/2016	EPI1640965	2016-12-17	Institute of Tropical Disease, Universitas Airlangga	Kobe University Graduate School of Medicine	ED,Poetranto;K,Rahardjo;RR,Prasetya;AM,Nastri;JR,Dewantari;AL,Poetranto;L,Wulandari;G,Soegiarto;YK,Shimizu;Y,Mori;K,Shimizu
A/duck/East_Java/Av710/2016	EPI1640901	2016-01-19	Institute of Tropical Disease, Universitas Airlangga	Kobe University Graduate School of Medicine	ED,Poetranto;AY,Candra;K,Rahardjo;RR,Prasetya;AM,Nastri;JR,Dewantari;AL,Poetranto;L,Wulandari;G,Soegiarto;YK,Shimizu;Y,Mori;K,Shimizu
A/duck/East_Java/Av704/2016	EPI1641165	2016-01-16	Institute of Tropical Disease, Universitas Airlangga	Kobe University Graduate School of Medicine	ED,Poetranto;AY,Candra;K,Rahardjo;RR,Prasetya;AM,Nastri;JR,Dewantari;AL,Poetranto;L,Wulandari;G,Soegiarto;YK,Shimizu;Y,Mori;K,Shimizu
A/duck/East_Java/Av711/2016	EPI1641174	2016-01-19	Institute of Tropical Disease, Universitas Airlangga	Kobe University Graduate School of Medicine	ED,Poetranto;AY,Candra;K,Rahardjo;RR,Prasetya;AM,Nastri;JR,Dewantari;AL,Poetranto;L,Wulandari;G,Soegiarto;YK,Shimizu;Y,Mori;K,Shimizu
A/chicken/East_Java/Av884/2016	EPI1640957	2016-08-19	Institute of Tropical Disease, Universitas Airlangga	Kobe University Graduate School of Medicine	ED,Poetranto;K,Rahardjo;RR,Prasetya;AM,Nastri;JR,Dewantari;AL,Poetranto;L,Wulandari;G,Soegiarto;YK,Shimizu;Y,Mori;K,Shimizu
A/chicken/East_Java/Av678/2016	EPI1594039	2016-01-15	Institute of Tropical Disease, Universitas Airlangga	Institute of Tropical Disease	AM,Nastri; AL,Poetranto; ED,Poetranto; SPA,Wahyuningsih; W,Darmanto; EF,Puruhito; L,Wulandari; G,Soegiarto; YK,Shimizu; Y,Mori; K,Shimizu
A/chicken/EastJava/VSN690/2016	EPI1672619	2016-12-15	Vaksindo Satwa Nusantara	PT. Vaksindo Satwa Nusantara	Prajitno, TY; Herliana, I; Wulandari, F; Putra, RP
A/duck/East_Java/Av382/2014	EPI1640432	2014-12-21	Institute of Tropical Disease, Universitas Airlangga	Kobe University Graduate School of Medicine	ED,Poetranto;AY,Candra;K,Rahardjo;RR,Prasetya;AM,Nastri;JR,Dewantari;AL,Poetranto;L,Wulandari;G,Soegiarto;YK,Shimizu;Y,Mori;K,Shimizu
A/chicken/East_Java/Av501/2015	EPI1640456	2015-01-18	Institute of Tropical Disease, Universitas Airlangga	Kobe University Graduate School of Medicine
A/chicken/East_Java/Av400/2014	EPI1640480	2014-12-20	Institute of Tropical Disease, Universitas Airlangga	Kobe University Graduate School of Medicine	ED,Poetranto;AY,Candra;K,Rahardjo;RR,Prasetya;AM,Nastri;JR,Dewantari;AL,Poetranto;L,Wulandari;G,Soegiarto;YK,Shimizu;Y,Mori;K,Shimizu
A/quail/EastJava/VSN747/2017	EPI1672627	2017-04-26	Vaksindo Satwa Nusantara	PT. Vaksindo Satwa Nusantara	Prajitno, TY; Herliana, I; Wulandari, F; Putra, RP
A/quail/EastJava/VSN634/2016	EPI1674462	2016-06-09	Vaksindo Satwa Nusantara	PT. Vaksindo Satwa Nusantara
A/quail/EastJava/VSN643/2016	EPI1674467	2016-06-08	Vaksindo Satwa Nusantara	PT. Vaksindo Satwa Nusantara
A/chicken/CentralJava/VSN820/2017	EPI1672632	2017-08-02	Vaksindo Satwa Nusantara	PT. Vaksindo Satwa Nusantara	Prajitno, TY; Herliana, I; Wulandari, F; Putra, RP
A/duck/WestJava/VSN843/2017	EPI1672633	2017-08-04	Vaksindo Satwa Nusantara	PT. Vaksindo Satwa Nusantara	Prajitno, TY; Herliana, I; Wulandari, F; Putra, RP
A/duck/EastJava/VSN605/2016	EPI1674449	2016-03-02	Vaksindo Satwa Nusantara	PT. Vaksindo Satwa Nusantara
A/duck/EastJava/VSN492/2014	EPI1674422	2014-11-03	Vaksindo Satwa Nusantara	PT. Vaksindo Satwa Nusantara
A/turkey/East_Java/Av154/2013	EPI1215564	2013-09-11	Institute of Tropical Disease, Universitas Airlangga	Kobe University Graduate School of Medicine	AM,Nastri; AL,Poetranto; ED,Poetranto; SPA,Wahyuningsih; W,Darmanto; EF,Puruhito; L,Wulandari; G,Soegiarto; YK,Shimizu; Y,Mori; K,Shimizu
A/duck/East_Java/Av601/2015	EPI1640777	2015-08-07	Institute of Tropical Disease, Universitas Airlangga	Kobe University Graduate School of Medicine	ED,Poetranto;AY,Candra;K,Rahardjo;RR,Prasetya;AM,Nastri;JR,Dewantari;AL,Poetranto;L,Wulandari;G,Soegiarto;YK,Shimizu;Y,Mori;K,Shimizu
A/turkey/East_Java/Av157/2013	EPI1215565	2013-09-11	Institute of Tropical Disease, Universitas Airlangga	Kobe University Graduate School of Medicine	AM,Nastri; AL,Poetranto; ED,Poetranto; SPA,Wahyuningsih; W,Darmanto; EF,Puruhito; L,Wulandari; G,Soegiarto; YK,Shimizu; Y,Mori; K,Shimizu
A/chicken/EastJava/VSN312/2013	EPI1674369	2013-03-13	Vaksindo Satwa Nusantara	PT. Vaksindo Satwa Nusantara
A/chicken/WestJava/VSN392/2013	EPI1674390	2013-11-10	Vaksindo Satwa Nusantara	PT. Vaksindo Satwa Nusantara
A/chicken/WestJava/VSN638/2016	EPI1674463	2016-06-01	Vaksindo Satwa Nusantara	PT. Vaksindo Satwa Nusantara
A/chicken/WestJava/VSN599/2016	EPI1674446	2016-03-02	Vaksindo Satwa Nusantara	PT. Vaksindo Satwa Nusantara
A/chicken/EastJava/VSN443/2014	EPI1674404	2014-04-14	Vaksindo Satwa Nusantara	PT. Vaksindo Satwa Nusantara
A/chicken/EastJava/VSN373/2013	EPI1674386	2013-08-28	Vaksindo Satwa Nusantara	PT. Vaksindo Satwa Nusantara
A/chicken/Jogjakarta/VSN390/2013	EPI1674389	2013-11-28	Vaksindo Satwa Nusantara	PT. Vaksindo Satwa Nusantara
A/chicken/CentralJava/VSN384/2013	EPI1674388	2013-10-17	Vaksindo Satwa Nusantara	PT. Vaksindo Satwa Nusantara
A/chicken/Lampung/VSN701/2017	EPI1672621	2017-02-22	Vaksindo Satwa Nusantara	PT. Vaksindo Satwa Nusantara	Prajitno, TY; Herliana, I; Wulandari, F; Putra, RP
A/chicken/Lampung/VSN648/2016	EPI1674469	2016-07-25	Vaksindo Satwa Nusantara	PT. Vaksindo Satwa Nusantara
A/chicken/Lampung/VSN624/2016	EPI1674459	2016-03-31	Vaksindo Satwa Nusantara	PT. Vaksindo Satwa Nusantara
A/chicken/WestJava/VSN1131/2018	EPI1672639	2018-12-12	Vaksindo Satwa Nusantara	PT. Vaksindo Satwa Nusantara	Prajitno, TY; Herliana, I; Wulandari, F; Putra, RP
A/chicken/Lampung/VSN609/2016	EPI1674450	2016-03-11	Vaksindo Satwa Nusantara	PT. Vaksindo Satwa Nusantara
A/chicken/Lampung/VSN614/2016	EPI1674453	2016-03-23	Vaksindo Satwa Nusantara	PT. Vaksindo Satwa Nusantara
A/chicken/Lampung/VSN615/2016	EPI1674454	2016-03-28	Vaksindo Satwa Nusantara	PT. Vaksindo Satwa Nusantara
A/quail/Lampung/VSN613/2016	EPI1674452	2016-03-21	Vaksindo Satwa Nusantara	PT. Vaksindo Satwa Nusantara
A/chicken/Lampung/644/2016	EPI1674468	2016-06-08	Vaksindo Satwa Nusantara	PT. Vaksindo Satwa Nusantara
A/chicken/Lampung/VSN702/2017	EPI1672622	2017-02-22	Vaksindo Satwa Nusantara	PT. Vaksindo Satwa Nusantara	Prajitno, TY; Herliana, I; Wulandari, F; Putra, RP
Aquail/Lampung/VSN703/2017	EPI1672623	2017-02-20	Vaksindo Satwa Nusantara	PT. Vaksindo Satwa Nusantara	Prajitno, TY; Herliana, I; Wulandari, F; Putra, RP
A/chickenEastJava/VSN532/2015	EPI1674431	2015-06-10	Vaksindo Satwa Nusantara	PT. Vaksindo Satwa Nusantara
A/chicken/CentralJava/VSN556/2015	EPI1674434	2015-07-10	Vaksindo Satwa Nusantara	PT. Vaksindo Satwa Nusantara
A/chicken/WestJava/VSN377/2013	EPI1674387	2013-09-17	Vaksindo Satwa Nusantara	PT. Vaksindo Satwa Nusantara
A/Ch/Indramayu/C4c/2016	EPI1027435	2016-02-26	Eijkman Institute for Molecular Biology	Utrecht University-Central Veterinary Institute	Karo-karo,D; Bodewes,R; Muljono,D; Sriyani,I.Y; Artika,IM; Wibawa,H; Pribadi,ES;Pratomo,W; Diyantoro,D; Sugama,A; Hendrayani,N; Hidayat,A; Daju,D; Kustiawan,I;Citra,A; Stegeman,JA; Koch, G
A/Ch/Sukabumi/C_S5/2016	EPI1027451	2016-02-03	Eijkman Institute for Molecular Biology	Utrecht University-Central Veterinary Institute	Karo-karo,D; Bodewes,R; Muljono,D; Sriyani,I.Y; Artika,IM; Wibawa,H; Pribadi,ES;Pratomo,W; Diyantoro,D; Sugama,A; Hendrayani,N; Hidayat,A; Daju,D; Kustiawan,I;Citra,A; Stegeman,JA; Koch, G
A/Mus_Dk/Indramayu/S31/2016	EPI1027769	2016-02-25	Eijkman Institute for Molecular Biology	Utrecht University-Central Veterinary Institute	Karo-karo,D; Bodewes,R; Muljono,D; Sriyani,I.Y; Artika,IM; Wibawa,H; Pribadi,ES;Pratomo,W; Diyantoro,D; Sugama,A; Hendrayani,N; Hidayat,A; Daju,D; Kustiawan,I;Citra,A; Stegeman,JA; Koch, G
A/Ch/Subang/S3/2016	EPI1027459	2016-01-25	Eijkman Institute for Molecular Biology	Utrecht University-Central Veterinary Institute	Karo-karo,D; Bodewes,R; Muljono,D; Sriyani,I.Y; Artika,IM; Wibawa,H; Pribadi,ES;Pratomo,W; Diyantoro,D; Sugama,A; Hendrayani,N; Hidayat,A; Daju,D; Kustiawan,I;Citra,A; Stegeman,JA; Koch, G
A/Ch/Subang/S19/2016	EPI1027555	2016-02-01	Eijkman Institute for Molecular Biology	Utrecht University-Central Veterinary Institute	Karo-karo,D; Bodewes,R; Muljono,D; Sriyani,I.Y; Artika,IM; Wibawa,H; Pribadi,ES;Pratomo,W; Diyantoro,D; Sugama,A; Hendrayani,N; Hidayat,A; Daju,D; Kustiawan,I;Citra,A; Stegeman,JA; Koch, G
A/Ch/Subang/S18/2016	EPI1027547	2016-01-31	Eijkman Institute for Molecular Biology	Utrecht University-Central Veterinary Institute	Karo-karo,D; Bodewes,R; Muljono,D; Sriyani,I.Y; Artika,IM; Wibawa,H; Pribadi,ES;Pratomo,W; Diyantoro,D; Sugama,A; Hendrayani,N; Hidayat,A; Daju,D; Kustiawan,I;Citra,A; Stegeman,JA; Koch, G
A/Mus_Dk/Indramayu/S20/2016	EPI1027753	2016-02-06	Eijkman Institute for Molecular Biology	Utrecht University-Central Veterinary Institute	Karo-karo,D; Bodewes,R; Muljono,D; Sriyani,I.Y; Artika,IM; Wibawa,H; Pribadi,ES;Pratomo,W; Diyantoro,D; Sugama,A; Hendrayani,N; Hidayat,A; Daju,D; Kustiawan,I;Citra,A; Stegeman,JA; Koch, G
A/Ch/Indramayu/S46/2016	EPI1027682	2016-03-18	Eijkman Institute for Molecular Biology	Utrecht University-Central Veterinary Institute	Karo-karo,D; Bodewes,R; Muljono,D; Sriyani,I.Y; Artika,IM; Wibawa,H; Pribadi,ES;Pratomo,W; Diyantoro,D; Sugama,A; Hendrayani,N; Hidayat,A; Daju,D; Kustiawan,I;Citra,A; Stegeman,JA; Koch, G
A/Ch/Indramayu/S39/2016	EPI1027793	2016-03-16	Eijkman Institute for Molecular Biology	Utrecht University-Central Veterinary Institute	Karo-karo,D; Bodewes,R; Muljono,D; Sriyani,I.Y; Artika,IM; Wibawa,H; Pribadi,ES;Pratomo,W; Diyantoro,D; Sugama,A; Hendrayani,N; Hidayat,A; Daju,D; Kustiawan,I;Citra,A; Stegeman,JA; Koch, G
A/Ch/Indramayu/S23/2016	EPI1027579	2016-02-11	Eijkman Institute for Molecular Biology	Utrecht University-Central Veterinary Institute	Karo-karo,D; Bodewes,R; Muljono,D; Sriyani,I.Y; Artika,IM; Wibawa,H; Pribadi,ES;Pratomo,W; Diyantoro,D; Sugama,A; Hendrayani,N; Hidayat,A; Daju,D; Kustiawan,I;Citra,A; Stegeman,JA; Koch, G
A/Ch/Indramayu/S47/2016	EPI1027690	2016-04-01	Eijkman Institute for Molecular Biology	Utrecht University-Central Veterinary Institute	Karo-karo,D; Bodewes,R; Muljono,D; Sriyani,I.Y; Artika,IM; Wibawa,H; Pribadi,ES;Pratomo,W; Diyantoro,D; Sugama,A; Hendrayani,N; Hidayat,A; Daju,D; Kustiawan,I;Citra,A; Stegeman,JA; Koch, G
A/Dk/Indramayu/S22/2016	EPI1027571	2016-02-09	Eijkman Institute for Molecular Biology	Utrecht University-Central Veterinary Institute	Karo-karo,D; Bodewes,R; Muljono,D; Sriyani,I.Y; Artika,IM; Wibawa,H; Pribadi,ES;Pratomo,W; Diyantoro,D; Sugama,A; Hendrayani,N; Hidayat,A; Daju,D; Kustiawan,I;Citra,A; Stegeman,JA; Koch, G
A/Mus_Dk/Indramayu/S48/2016	EPI1027800	2016-04-01	Eijkman Institute for Molecular Biology	Utrecht University-Central Veterinary Institute	Karo-karo,D; Bodewes,R; Muljono,D; Sriyani,I.Y; Artika,IM; Wibawa,H; Pribadi,ES;Pratomo,W; Diyantoro,D; Sugama,A; Hendrayani,N; Hidayat,A; Daju,D; Kustiawan,I;Citra,A; Stegeman,JA; Koch, G
A/Mus_Dk/Indramayu/C5t/2016	EPI1027744	2016-02-28	Eijkman Institute for Molecular Biology	Utrecht University-Central Veterinary Institute	Karo-karo,D; Bodewes,R; Muljono,D; Sriyani,I.Y; Artika,IM; Wibawa,H; Pribadi,ES;Pratomo,W; Diyantoro,D; Sugama,A; Hendrayani,N; Hidayat,A; Daju,D; Kustiawan,I;Citra,A; Stegeman,JA; Koch, G
A/Ch/Subang/S14/2016	EPI1027531	2016-01-28	Eijkman Institute for Molecular Biology	Utrecht University-Central Veterinary Institute	Karo-karo,D; Bodewes,R; Muljono,D; Sriyani,I.Y; Artika,IM; Wibawa,H; Pribadi,ES;Pratomo,W; Diyantoro,D; Sugama,A; Hendrayani,N; Hidayat,A; Daju,D; Kustiawan,I;Citra,A; Stegeman,JA; Koch, G
A/Ch/Subang/S7/2016	EPI1027483	2016-01-25	Eijkman Institute for Molecular Biology	Utrecht University-Central Veterinary Institute	Karo-karo,D; Bodewes,R; Muljono,D; Sriyani,I.Y; Artika,IM; Wibawa,H; Pribadi,ES;Pratomo,W; Diyantoro,D; Sugama,A; Hendrayani,N; Hidayat,A; Daju,D; Kustiawan,I;Citra,A; Stegeman,JA; Koch, G
A/Mus_Dk/Subang/S32c/2016	EPI1027861	2016-02-18	Eijkman Institute for Molecular Biology	Utrecht University-Central Veterinary Institute	Karo-karo,D; Bodewes,R; Muljono,D; Sriyani,I.Y; Artika,IM; Wibawa,H; Pribadi,ES;Pratomo,W; Diyantoro,D; Sugama,A; Hendrayani,N; Hidayat,A; Daju,D; Kustiawan,I;Citra,A; Stegeman,JA; Koch, G
A/Ch/Indramayu/S24/2016	EPI1027587	2016-02-11	Eijkman Institute for Molecular Biology	Utrecht University-Central Veterinary Institute	Karo-karo,D; Bodewes,R; Muljono,D; Sriyani,I.Y; Artika,IM; Wibawa,H; Pribadi,ES;Pratomo,W; Diyantoro,D; Sugama,A; Hendrayani,N; Hidayat,A; Daju,D; Kustiawan,I;Citra,A; Stegeman,JA; Koch, G
A/Mus_Dk/Indramayu/S60/2016	EPI1027847	2016-07-25	Eijkman Institute for Molecular Biology	Utrecht University-Central Veterinary Institute	Karo-karo,D; Bodewes,R; Muljono,D; Sriyani,I.Y; Artika,IM; Wibawa,H; Pribadi,ES;Pratomo,W; Diyantoro,D; Sugama,A; Hendrayani,N; Hidayat,A; Daju,D; Kustiawan,I;Citra,A; Stegeman,JA; Koch, G
A/Ch/Indramayu/S36/2016	EPI1027785	2016-03-01	Eijkman Institute for Molecular Biology	Utrecht University-Central Veterinary Institute	Karo-karo,D; Bodewes,R; Muljono,D; Sriyani,I.Y; Artika,IM; Wibawa,H; Pribadi,ES;Pratomo,W; Diyantoro,D; Sugama,A; Hendrayani,N; Hidayat,A; Daju,D; Kustiawan,I;Citra,A; Stegeman,JA; Koch, G
A/Ch/Indramayu/S25/2016	EPI1027595	2016-02-15	Eijkman Institute for Molecular Biology	Utrecht University-Central Veterinary Institute	Karo-karo,D; Bodewes,R; Muljono,D; Sriyani,I.Y; Artika,IM; Wibawa,H; Pribadi,ES;Pratomo,W; Diyantoro,D; Sugama,A; Hendrayani,N; Hidayat,A; Daju,D; Kustiawan,I;Citra,A; Stegeman,JA; Koch, G
A/Qu/Purwakarta/S35/2016	EPI1027777	2016-02-24	Eijkman Institute for Molecular Biology	Utrecht University-Central Veterinary Institute	Karo-karo,D; Bodewes,R; Muljono,D; Sriyani,I.Y; Artika,IM; Wibawa,H; Pribadi,ES;Pratomo,W; Diyantoro,D; Sugama,A; Hendrayani,N; Hidayat,A; Daju,D; Kustiawan,I;Citra,A; Stegeman,JA; Koch, G
A/Ch/Subang/S15/2016	EPI1027539	2016-01-29	Eijkman Institute for Molecular Biology	Utrecht University-Central Veterinary Institute	Karo-karo,D; Bodewes,R; Muljono,D; Sriyani,I.Y; Artika,IM; Wibawa,H; Pribadi,ES;Pratomo,W; Diyantoro,D; Sugama,A; Hendrayani,N; Hidayat,A; Daju,D; Kustiawan,I;Citra,A; Stegeman,JA; Koch, G
A/Ch/Subang/S4/2016	EPI1027467	2016-01-22	Eijkman Institute for Molecular Biology	Utrecht University-Central Veterinary Institute	Karo-karo,D; Bodewes,R; Muljono,D; Sriyani,I.Y; Artika,IM; Wibawa,H; Pribadi,ES;Pratomo,W; Diyantoro,D; Sugama,A; Hendrayani,N; Hidayat,A; Daju,D; Kustiawan,I;Citra,A; Stegeman,JA; Koch, G
A/Ch/Subang/S44c/2016	EPI1027666	2016-03-14	Eijkman Institute for Molecular Biology	Utrecht University-Central Veterinary Institute	Karo-karo,D; Bodewes,R; Muljono,D; Sriyani,I.Y; Artika,IM; Wibawa,H; Pribadi,ES;Pratomo,W; Diyantoro,D; Sugama,A; Hendrayani,N; Hidayat,A; Daju,D; Kustiawan,I;Citra,A; Stegeman,JA; Koch, G
A/Ch/Subang/S8/2015	EPI1027491	2015-12-31	Eijkman Institute for Molecular Biology	Utrecht University-Central Veterinary Institute	Karo-karo,D; Bodewes,R; Muljono,D; Sriyani,I.Y; Artika,IM; Wibawa,H; Pribadi,ES;Pratomo,W; Diyantoro,D; Sugama,A; Hendrayani,N; Hidayat,A; Daju,D; Kustiawan,I;Citra,A; Stegeman,JA; Koch, G
A/Ch/Subang/S45/2016	EPI1027674	2016-03-17	Eijkman Institute for Molecular Biology	Utrecht University-Central Veterinary Institute	Karo-karo,D; Bodewes,R; Muljono,D; Sriyani,I.Y; Artika,IM; Wibawa,H; Pribadi,ES;Pratomo,W; Diyantoro,D; Sugama,A; Hendrayani,N; Hidayat,A; Daju,D; Kustiawan,I;Citra,A; Stegeman,JA; Koch, G
A/Ch/Subang/S40c/2016	EPI1027643	2016-03-08	Eijkman Institute for Molecular Biology	Utrecht University-Central Veterinary Institute	Karo-karo,D; Bodewes,R; Muljono,D; Sriyani,I.Y; Artika,IM; Wibawa,H; Pribadi,ES;Pratomo,W; Diyantoro,D; Sugama,A; Hendrayani,N; Hidayat,A; Daju,D; Kustiawan,I;Citra,A; Stegeman,JA; Koch, G
A/Ch/Subang/S42c/2016	EPI1027658	2016-03-10	Eijkman Institute for Molecular Biology	Utrecht University-Central Veterinary Institute	Karo-karo,D; Bodewes,R; Muljono,D; Sriyani,I.Y; Artika,IM; Wibawa,H; Pribadi,ES;Pratomo,W; Diyantoro,D; Sugama,A; Hendrayani,N; Hidayat,A; Daju,D; Kustiawan,I;Citra,A; Stegeman,JA; Koch, G
A/Ch/Subang/S41c/2016	EPI1027651	2016-03-09	Eijkman Institute for Molecular Biology	Utrecht University-Central Veterinary Institute	Karo-karo,D; Bodewes,R; Muljono,D; Sriyani,I.Y; Artika,IM; Wibawa,H; Pribadi,ES;Pratomo,W; Diyantoro,D; Sugama,A; Hendrayani,N; Hidayat,A; Daju,D; Kustiawan,I;Citra,A; Stegeman,JA; Koch, G
A/Ch/Indramayu/S21/2016	EPI1027563	2016-02-08	Eijkman Institute for Molecular Biology	Utrecht University-Central Veterinary Institute	Karo-karo,D; Bodewes,R; Muljono,D; Sriyani,I.Y; Artika,IM; Wibawa,H; Pribadi,ES;Pratomo,W; Diyantoro,D; Sugama,A; Hendrayani,N; Hidayat,A; Daju,D; Kustiawan,I;Citra,A; Stegeman,JA; Koch, G
A/Dk/Indramayu/S38/2016	EPI1027635	2016-03-13	Eijkman Institute for Molecular Biology	Utrecht University-Central Veterinary Institute	Karo-karo,D; Bodewes,R; Muljono,D; Sriyani,I.Y; Artika,IM; Wibawa,H; Pribadi,ES;Pratomo,W; Diyantoro,D; Sugama,A; Hendrayani,N; Hidayat,A; Daju,D; Kustiawan,I;Citra,A; Stegeman,JA; Koch, G
A/Qu/Indramayu/S28/2016	EPI1027761	2016-02-22	Eijkman Institute for Molecular Biology	Utrecht University-Central Veterinary Institute	Karo-karo,D; Bodewes,R; Muljono,D; Sriyani,I.Y; Artika,IM; Wibawa,H; Pribadi,ES;Pratomo,W; Diyantoro,D; Sugama,A; Hendrayani,N; Hidayat,A; Daju,D; Kustiawan,I;Citra,A; Stegeman,JA; Koch, G
A/Ch/Indramayu/S50/2016	EPI1027698	2016-04-05	Eijkman Institute for Molecular Biology	Utrecht University-Central Veterinary Institute	Karo-karo,D; Bodewes,R; Muljono,D; Sriyani,I.Y; Artika,IM; Wibawa,H; Pribadi,ES;Pratomo,W; Diyantoro,D; Sugama,A; Hendrayani,N; Hidayat,A; Daju,D; Kustiawan,I;Citra,A; Stegeman,JA; Koch, G
A/Qu/Subang/S62/2016	EPI1027855	2016-10-03	Eijkman Institute for Molecular Biology	Utrecht University-Central Veterinary Institute	Karo-karo,D; Bodewes,R; Muljono,D; Sriyani,I.Y; Artika,IM; Wibawa,H; Pribadi,ES;Pratomo,W; Diyantoro,D; Sugama,A; Hendrayani,N; Hidayat,A; Daju,D; Kustiawan,I;Citra,A; Stegeman,JA; Koch, G
A/Qu/Purwakarta/S52/2016	EPI1027815	2016-04-29	Eijkman Institute for Molecular Biology	Utrecht University-Central Veterinary Institute	Karo-karo,D; Bodewes,R; Muljono,D; Sriyani,I.Y; Artika,IM; Wibawa,H; Pribadi,ES;Pratomo,W; Diyantoro,D; Sugama,A; Hendrayani,N; Hidayat,A; Daju,D; Kustiawan,I;Citra,A; Stegeman,JA; Koch, G
A/Ch/Sukabumi/C_S4/2016	EPI1027443	2016-02-03	Eijkman Institute for Molecular Biology	Utrecht University-Central Veterinary Institute	Karo-karo,D; Bodewes,R; Muljono,D; Sriyani,I.Y; Artika,IM; Wibawa,H; Pribadi,ES;Pratomo,W; Diyantoro,D; Sugama,A; Hendrayani,N; Hidayat,A; Daju,D; Kustiawan,I;Citra,A; Stegeman,JA; Koch, G
A/Mus_Dk/Purwakarta/S49/2016	EPI1027807	2016-04-01	Eijkman Institute for Molecular Biology	Utrecht University-Central Veterinary Institute	Karo-karo,D; Bodewes,R; Muljono,D; Sriyani,I.Y; Artika,IM; Wibawa,H; Pribadi,ES;Pratomo,W; Diyantoro,D; Sugama,A; Hendrayani,N; Hidayat,A; Daju,D; Kustiawan,I;Citra,A; Stegeman,JA; Koch, G
A/Ch/Indramayu/S30/2016	EPI1027619	2016-02-25	Eijkman Institute for Molecular Biology	Utrecht University-Central Veterinary Institute	Karo-karo,D; Bodewes,R; Muljono,D; Sriyani,I.Y; Artika,IM; Wibawa,H; Pribadi,ES;Pratomo,W; Diyantoro,D; Sugama,A; Hendrayani,N; Hidayat,A; Daju,D; Kustiawan,I;Citra,A; Stegeman,JA; Koch, G
A/Ch/Subang/S11/2016	EPI1027515	2016-01-23	Eijkman Institute for Molecular Biology	Utrecht University-Central Veterinary Institute	Karo-karo,D; Bodewes,R; Muljono,D; Sriyani,I.Y; Artika,IM; Wibawa,H; Pribadi,ES;Pratomo,W; Diyantoro,D; Sugama,A; Hendrayani,N; Hidayat,A; Daju,D; Kustiawan,I;Citra,A; Stegeman,JA; Koch, G
A/chicken/WestJava/VSN597/2016	EPI1672616	2016-03-16	Vaksindo Satwa Nusantara	PT. Vaksindo Satwa Nusantara	Prajitno, TY; Herliana, I; Wulandari, F; Putra, RP
A/chicken/WestJava/VSN595/2016	EPI1674444	2016-01-25	Vaksindo Satwa Nusantara	PT. Vaksindo Satwa Nusantara
A/chicken/WestJava/VSN596/2016	EPI1674445	2016-02-25	Vaksindo Satwa Nusantara	PT. Vaksindo Satwa Nusantara
A/chicken/WestJava/VSN600/2016	EPI1674447	2016-02-22	Vaksindo Satwa Nusantara	PT. Vaksindo Satwa Nusantara
A/chicken/Banten/VSN620/2016	EPI1674456	2016-03-31	Vaksindo Satwa Nusantara	PT. Vaksindo Satwa Nusantara
A/chicken/WestJava/VSN633/2016	EPI1674461	2016-04-25	Vaksindo Satwa Nusantara	PT. Vaksindo Satwa Nusantara
A/chicken/WestJava/VSN618/2016	EPI1674455	2016-03-29	Vaksindo Satwa Nusantara	PT. Vaksindo Satwa Nusantara
A/chicken/WestJava/VSN593/2016	EPI1674442	2016-02-25	Vaksindo Satwa Nusantara	PT. Vaksindo Satwa Nusantara
A/chicken/WestJava/VSN658/2016	EPI1674470	2016-07-25	Vaksindo Satwa Nusantara	PT. Vaksindo Satwa Nusantara
A/chicken/WestJava/VSN662/2016	EPI1674473	2016-08-04	Vaksindo Satwa Nusantara	PT. Vaksindo Satwa Nusantara
A/chicken/WestJava/VSN660/2016	EPI1674471	2016-08-04	Vaksindo Satwa Nusantara	PT. Vaksindo Satwa Nusantara
A/chicken/WestJava/VSN664/2016	EPI1674474	2016-09-13	Vaksindo Satwa Nusantara	PT. Vaksindo Satwa Nusantara
A/chicken/Banten/VSN543/2015	EPI1674432	2015-05-29	Vaksindo Satwa Nusantara	PT. Vaksindo Satwa Nusantara
A/chicken/Banten/VSN579/2015	EPI1674439	2015-11-18	Vaksindo Satwa Nusantara	PT. Vaksindo Satwa Nusantara
A/chicken/WestJava/VSN626/2016	EPI1674460	2016-03-31	Vaksindo Satwa Nusantara	PT. Vaksindo Satwa Nusantara
A/chicken/WestJava/VSN601/2016	EPI1674448	2016-03-02	Vaksindo Satwa Nusantara	PT. Vaksindo Satwa Nusantara
A/chicken/WestJava/VSN642/2016	EPI1674466	2016-05-19	Vaksindo Satwa Nusantara	PT. Vaksindo Satwa Nusantara
A/chicken/WestJava/VSN622/2016	EPI1674458	2016-03-16	Vaksindo Satwa Nusantara	PT. Vaksindo Satwa Nusantara
A/chicken/WestJava/VSN767/2017	EPI1672630	2017-05-22	Vaksindo Satwa Nusantara	PT. Vaksindo Satwa Nusantara	Prajitno, TY; Herliana, I; Wulandari, F; Putra, RP
A/chicken/WestJava/VSN1009/2018	EPI1672636	2018-03-27	Vaksindo Satwa Nusantara	PT. Vaksindo Satwa Nusantara	Prajitno, TY; Herliana, I; Wulandari, F; Putra, RP
A/chicken/CentralJava/VSN641/2016	EPI1674465	2016-05-19	Vaksindo Satwa Nusantara	PT. Vaksindo Satwa Nusantara
A/chicken/CentralJava/VSN612/2016	EPI1674451	2016-03-21	Vaksindo Satwa Nusantara	PT. Vaksindo Satwa Nusantara
A/Ch/Purwakarta/S34/2016	EPI1027627	2016-02-22	Eijkman Institute for Molecular Biology	Utrecht University-Central Veterinary Institute	Karo-karo,D; Bodewes,R; Muljono,D; Sriyani,I.Y; Artika,IM; Wibawa,H; Pribadi,ES;Pratomo,W; Diyantoro,D; Sugama,A; Hendrayani,N; Hidayat,A; Daju,D; Kustiawan,I;Citra,A; Stegeman,JA; Koch, G
A/chicken/East_Java/Av185/2014	EPI1215578	2014-01-25	Institute of Tropical Disease, Universitas Airlangga	Kobe University Graduate School of Medicine	AM,Nastri; AL,Poetranto; ED,Poetranto; SPA,Wahyuningsih; W,Darmanto; EF,Puruhito; L,Wulandari; G,Soegiarto; YK,Shimizu; Y,Mori; K,Shimizu
A/chicken/East_Java/Av235/2014	EPI1215583	2014-02-01	Institute of Tropical Disease, Universitas Airlangga	Kobe University Graduate School of Medicine	AM,Nastri; AL,Poetranto; ED,Poetranto; SPA,Wahyuningsih; W,Darmanto; EF,Puruhito; L,Wulandari; G,Soegiarto; YK,Shimizu; Y,Mori; K,Shimizu
A/chicken/East_Java/Av193/2014	EPI1215579	2014-01-25	Institute of Tropical Disease, Universitas Airlangga	Kobe University Graduate School of Medicine	AM,Nastri; AL,Poetranto; ED,Poetranto; SPA,Wahyuningsih; W,Darmanto; EF,Puruhito; L,Wulandari; G,Soegiarto; YK,Shimizu; Y,Mori; K,Shimizu
A/chicken/WestJava/VSN706/2017	EPI1672625	2017-02-09	Vaksindo Satwa Nusantara	PT. Vaksindo Satwa Nusantara	Prajitno, TY; Herliana, I; Wulandari, F; Putra, RP
A/chicken/WestJava/VSN676/2016	EPI1672617	2016-10-20	Vaksindo Satwa Nusantara	PT. Vaksindo Satwa Nusantara	Prajitno, TY; Herliana, I; Wulandari, F; Putra, RP
A/chicken/WestJava/VSN679/2016	EPI1672618	2016-11-11	Vaksindo Satwa Nusantara	PT. Vaksindo Satwa Nusantara	Prajitno, TY; Herliana, I; Wulandari, F; Putra, RP
A/chicken/EastJava/VSN472/2014	EPI1674415	2014-07-24	Vaksindo Satwa Nusantara	PT. Vaksindo Satwa Nusantara
A/chicken/CentralJava/VSN704/2017	EPI1672624	2017-02-28	Vaksindo Satwa Nusantara	PT. Vaksindo Satwa Nusantara	Prajitno, TY; Herliana, I; Wulandari, F; Putra, RP
A/chicken/CentralJava/VSN711/2017	EPI1672626	2017-02-28	Vaksindo Satwa Nusantara	PT. Vaksindo Satwa Nusantara	Prajitno, TY; Herliana, I; Wulandari, F; Putra, RP
A/chicken/EastJava/VSN621/2016	EPI1674457	2016-03-31	Vaksindo Satwa Nusantara	PT. Vaksindo Satwa Nusantara
A/Ch/Tasikmalaya/S58/2016	EPI1027831	2016-06-27	Eijkman Institute for Molecular Biology	Utrecht University-Central Veterinary Institute	Karo-karo,D; Bodewes,R; Muljono,D; Sriyani,I.Y; Artika,IM; Wibawa,H; Pribadi,ES;Pratomo,W; Diyantoro,D; Sugama,A; Hendrayani,N; Hidayat,A; Daju,D; Kustiawan,I;Citra,A; Stegeman,JA; Koch, G
A/chicken/East_Java/Av1210/2017	EPI1647334	2017-04-30	Institute of Tropical Disease, Universitas Airlangga	Kobe University Graduate School of Medicine	ED,Poetranto;K,Rahardjo;RR,Prasetya;AM,Nastri;JR,Dewantari;AL,Poetranto;L,Wulandari;G,Soegiarto;YK,Shimizu;Y,Mori;K,Shimizu
A/Indonesia/NIHRD17109/2017	EPI1079019	2017-09-08	National Institute of Health Research and Development	National Institute of Health Research and Development	HA,Pawestri;AA,Nugraha;E,Pratiwi;V,Setiawaty
A/chicken/East_Java/Av1534/2019	EPI1647342	2019-01-21	Institute of Tropical Disease, Universitas Airlangga	Kobe University Graduate School of Medicine	ED,Poetranto;K,Rahardjo;RR,Prasetya;AM,Nastri;JR,Dewantari;AL,Poetranto;L,Wulandari;G,Soegiarto;YK,Shimizu;Y,Mori;K,Shimizu
A/muscovy_duck/East_Java/Av1576/2019	EPI1647374	2019-02-02	Institute of Tropical Disease, Universitas Airlangga	Kobe University Graduate School of Medicine	ED,Poetranto;K,Rahardjo;RR,Prasetya;AM,Nastri;JR,Dewantari;AL,Poetranto;L,Wulandari;G,Soegiarto;YK,Shimizu;Y,Mori;K,Shimizu
A/chicken/EastJava/VSN1133/2019	EPI1672640	2019-01-25	Vaksindo Satwa Nusantara	PT. Vaksindo Satwa Nusantara	Prajitno, TY; Herliana, I; Wulandari, F; Putra, RP
A/Dk/Cimahi/C1/2016	EPI1027921	2015-04-17	Balai Penyidikan Penyakit Hewan dan Kesmavet (BPPHK) Dinas Peternakan Provinsi Jawa Barat	Eijkman Institute for Molecular Biology	Karo-karo,D; Bodewes,R; Muljono,D; Sriyani,I.Y; Artika,IM; Wibawa,H; Pribadi,ES;Pratomo,W; Diyantoro,D; Sugama,A; Hendrayani,N; Hidayat,A; Daju,D; Kustiawan,I;Citra,A; Stegeman,JA; Koch, G
A/chicken/East_Java/Spg119/2018	EPI1494302	2018-02-12	Institute of Tropical Disease, Universitas Airlangga	Kobe University Graduate School of Medicine	K,Rahardjo; AN,Novianti; RR,Prasetya; AM,Nastri; JR,Dewantari; AP,Rahardjo; ATS,Estoepangestie; YK,Shimizu; ED,Poetranto; G,Soegiarto; Y,Mori; K,Shimizu
A/muscovy_duck/East_Java/Av1492/2019	EPI1647382	2019-01-16	Institute of Tropical Disease, Universitas Airlangga	Kobe University Graduate School of Medicine	ED,Poetranto;K,Rahardjo;RR,Prasetya;AM,Nastri;JR,Dewantari;AL,Poetranto;L,Wulandari;G,Soegiarto;YK,Shimizu;Y,Mori;K,Shimizu
A/chicken/Lampung/VSN697/2017	EPI1672620	2017-02-20	Vaksindo Satwa Nusantara	PT. Vaksindo Satwa Nusantara	Prajitno, TY; Herliana, I; Wulandari, F; Putra, RP
A/chicken/Lampung/VSN749/2017	EPI1672628	2017-07-07	Vaksindo Satwa Nusantara	PT. Vaksindo Satwa Nusantara	Prajitno, TY; Herliana, I; Wulandari, F; Putra, RP
A/duck/WestJava/VSN673/2016	EPI1674475	2016-10-06	Vaksindo Satwa Nusantara	PT. Vaksindo Satwa Nusantara
A/chicken/NorthSumatra/VSN566/2015	EPI1674437	2015-09-28	Vaksindo Satwa Nusantara	PT. Vaksindo Satwa Nusantara
A/chicken/WestJava/VSN1049/2018	EPI1672637	2018-07-23	Vaksindo Satwa Nusantara	PT. Vaksindo Satwa Nusantara	Prajitno, TY; Herliana, I; Wulandari, F; Putra, RP
A/nativechicken/WestJava/VSN1096/2018	EPI1672652	2018-11-12	Vaksindo Satwa Nusantara	PT. Vaksindo Satwa Nusantara	Prajitno, TY; Herliana, I; Wulandari, F; Putra, RP
A/chicken/CentralJava/VSN1201/2019	EPI1672642	2019-04-30	Vaksindo Satwa Nusantara	PT. Vaksindo Satwa Nusantara	Prajitno, TY; Herliana, I; Wulandari, F; Putra, RP
A/chicken/EastJava/VSN1219/2019	EPI1672644	2019-05-17	Vaksindo Satwa Nusantara	PT. Vaksindo Satwa Nusantara	Prajitno, TY; Herliana, I; Wulandari, F; Putra, RP
A/chicken/WestJava/VSN1079/2018	EPI1672651	2018-10-24	Vaksindo Satwa Nusantara	PT. Vaksindo Satwa Nusantara	Prajitno, TY; Herliana, I; Wulandari, F; Putra, RP
A/chicken/Lampung/VSN1184/2019	EPI1672641	2019-04-18	Vaksindo Satwa Nusantara	PT. Vaksindo Satwa Nusantara	Prajitno, TY; Herliana, I; Wulandari, F; Putra, RP
A/chicken/Lampung/VSN1225/2019	EPI1672646	2019-05-17	Vaksindo Satwa Nusantara	PT. Vaksindo Satwa Nusantara	Prajitno, TY; Herliana, I; Wulandari, F; Putra, RP
A/chicken/Lampung/VSN1214/2019	EPI1672643	2019-04-30	Vaksindo Satwa Nusantara	PT. Vaksindo Satwa Nusantara	Prajitno, TY; Herliana, I; Wulandari, F; Putra, RP
A/chicken/WestJava/VSN1256/2019	EPI1672649	2019-07-22	Vaksindo Satwa Nusantara	PT. Vaksindo Satwa Nusantara	Prajitno, TY; Herliana, I; Wulandari, F; Putra, RP
A/chicken/WestJava/VSN1327/2019	EPI1674476	2019-12-09	Vaksindo Satwa Nusantara	PT. Vaksindo Satwa Nusantara
A/chicken/Lampung/VSN1224/2019	EPI1672645	2019-05-17	Vaksindo Satwa Nusantara	PT. Vaksindo Satwa Nusantara	Prajitno, TY; Herliana, I; Wulandari, F; Putra, RP
A/chicken/Banten/VSN1262/2019	EPI1672648	2019-08-12	Vaksindo Satwa Nusantara	PT. Vaksindo Satwa Nusantara	Prajitno, TY; Herliana, I; Wulandari, F; Putra, RP
A/duck/East_Java/Av63/2013	EPI1215554	2013-06-27	Institute of Tropical Disease, Universitas Airlangga	Kobe University Graduate School of Medicine	AM,Nastri;AL,Poetranto;ED,Poetranto;SPA,Wahyuningsih;W,Darmanto;EF,Puruhito;L,Wulandari;G,Soegiarto;YK,Shimizu;Y,Mori;K,Shimizu
A/chicken/NorthSumatra/VSN761/2017	EPI1672629	2017-05-22	Vaksindo Satwa Nusantara	PT. Vaksindo Satwa Nusantara	Prajitno, TY; Herliana, I; Wulandari, F; Putra, RP
A/chicken/Lampung/VSN560/2015	EPI1674436	2015-09-05	Vaksindo Satwa Nusantara	PT. Vaksindo Satwa Nusantara
A/Dk/Subang/S57/2016	EPI1027728	2016-06-14	Eijkman Institute for Molecular Biology	Utrecht University-Central Veterinary Institute	Karo-karo,D; Bodewes,R; Muljono,D; Sriyani,I.Y; Artika,IM; Wibawa,H; Pribadi,ES;Pratomo,W; Diyantoro,D; Sugama,A; Hendrayani,N; Hidayat,A; Daju,D; Kustiawan,I;Citra,A; Stegeman,JA; Koch, G
A/chicken/Cambodia/10/2018	EPI1591317	2018-03-16	Animal and Plant Quarantine Agency (APQA)	Animal and Plant Quarantine Agency (S-2158)
A/chicken/NorthSumatra/VSN785/2017	EPI1672631	2017-07-20	Vaksindo Satwa Nusantara	PT. Vaksindo Satwa Nusantara	Prajitno, TY; Herliana, I; Wulandari, F; Putra, RP
A/chicken/East_Java/Av1955/2022	EPI2085870	2022-03-05	Institute of Tropical Disease, Universitas Airlangga	Institute of Tropical Disease, Universitas Airlangga	S,Rehman;FA,Rantam;J,Rahmahani;AM,Witaningrum;RR,Prasetya;K,Rahardjo;AM,Nastri;JR,Dewantari;Y,Mori;K,Shimizu;MH,Effendi
A/environment/Hangzhou/109-2/2013-H5N1-	EPI454493	2013-04-12	Hangzhou Center for Disease Control and Prevention	Hangzhou Center for Disease Control and Prevention	Li,J;Jin,T;Yu,XF;Pu,XY;Pan,JC
A/chicken/WestJava/VSN453/2014	EPI1674407	2014-06-04	Vaksindo Satwa Nusantara	Japfa Comfeed Indonesia PT
A/environment/East_Jakarta/LBM-JTT-46/2014	EPI1681394	2014-06-16	Indonesian Research Center for Veterinary Science	Indonesian Research Center for Veterinary Science	Hartawan, R; Dharmayanti, NLPI
A/Chicken/Egypt/AR528/2017	EPI1381405	2017-03-20	Poultry Diseases Department ,Faculty of Veterinary Medicine, Beni-Suef University	Friedrich-Loeffler-Institut	Hassan ,KE; King,J ; El-Kady, MF; Abohamra ,S; Pohlmann, A ; Harder, TC
A/turkey/Italy/14VIR7898-10/2014	EPI553144	2014-12-15	Istituto Zooprofilattico Sperimentale Delle Venezie	Istituto Zooprofilattico Sperimentale Delle Venezie	Luca,Tassoni; Silvia,Ormelli; Alessia,Schivo; Alice,Fusaro; Isabella,Monne; Giovanni,Cattoli
A/Chicken/Kumamoto/1-7/2014	EPI517161	2014-04-13	National Institute of Animal Health	National Agriculture and Food Research Organization	Kanehira,K.; Takemae,N.; Uchida,Y.; Tunekuni,R.; Hikono,H.; Saito,T.
A/duck/Korea/H0525/2014	EPI1680235	2014-02-14	Animal and Plant Quarantine Agency (APQA)	Animal and Plant Quarantine Agency (S-2158)
A/chicken/Korea/H0881/2014	EPI573197	2014-03-06		Animal and Plant Quarantine Agency (APQA)
A/duck/Korea/H0193/2014	EPI1679917	2014-01-27	Animal and Plant Quarantine Agency (APQA)	Animal and Plant Quarantine Agency (S-2158)
A/chicken/Korea/H0421/2014	EPI1680100	2014-02-06	Animal and Plant Quarantine Agency (APQA)	Animal and Plant Quarantine Agency (S-2158)
A/duck/Korea/H0431/2014	EPI1680156	2014-02-07	Animal and Plant Quarantine Agency (APQA)	Animal and Plant Quarantine Agency (S-2158)
A/chicken/Korea/H0470/2014	EPI1680188	2014-02-09	Animal and Plant Quarantine Agency (APQA)	Animal and Plant Quarantine Agency (S-2158)
A/duck/Korea/H0653/2014	EPI1680634	2014-02-20	Animal and Plant Quarantine Agency (APQA)	Animal and Plant Quarantine Agency (S-2158)
A/chicken/Korea/H0950/2014	EPI1681086	2014-03-10	Animal and Plant Quarantine Agency (APQA)	Animal and Plant Quarantine Agency (S-2158)
A/duck/Korea/H0262/2014	EPI1679941	2014-01-29	Animal and Plant Quarantine Agency (APQA)	Animal and Plant Quarantine Agency (S-2158)
A/duck/Korea/H0356/2014	EPI1680028	2014-02-03	Animal and Plant Quarantine Agency (APQA)	Animal and Plant Quarantine Agency (S-2158)
A/duck/Korea/H0445/2014	EPI1680172	2014-02-07	Animal and Plant Quarantine Agency (APQA)	Animal and Plant Quarantine Agency (S-2158)
A/chicken/Korea/H0773/2014	EPI1680834	2014-02-27	Animal and Plant Quarantine Agency (APQA)	Animal and Plant Quarantine Agency (S-2158)
A/chicken/Korea/H0526/2014	EPI1680243	2014-02-14	Animal and Plant Quarantine Agency (APQA)	Animal and Plant Quarantine Agency (S-2158)
A/duck/Korea/H0887/2014	EPI1680998	2014-03-06	Animal and Plant Quarantine Agency (APQA)	Animal and Plant Quarantine Agency (S-2158)
A/chicken/Korea/H0422/2014	EPI1680108	2014-02-07	Animal and Plant Quarantine Agency (APQA)	Animal and Plant Quarantine Agency (S-2158)
A/duck/Korea/H0879/2014	EPI1680967	2014-03-06	Animal and Plant Quarantine Agency (APQA)	Animal and Plant Quarantine Agency (S-2158)
A/duck/Korea/H0539/2014	EPI1680291	2014-02-15	Animal and Plant Quarantine Agency (APQA)	Animal and Plant Quarantine Agency (S-2158)
A/duck/Korea/H0705/2014	EPI1680706	2014-02-02	Animal and Plant Quarantine Agency (APQA)	Animal and Plant Quarantine Agency (S-2158)
A/environment/Korea/H0577/2014	EPI1680370	2014-02-17	Animal and Plant Quarantine Agency (APQA)	Animal and Plant Quarantine Agency (S-2158)
A/duck/Korea/H0652/2014	EPI1680626	2014-02-20	Animal and Plant Quarantine Agency (APQA)	Animal and Plant Quarantine Agency (S-2158)
A/duck/Korea/H1275/2014	EPI1681347	2014-04-14	Animal and Plant Quarantine Agency (APQA)	Animal and Plant Quarantine Agency (S-2158)
A/duck/Korea/H0763/2014	EPI1680810	2014-02-26	Animal and Plant Quarantine Agency (APQA)	Animal and Plant Quarantine Agency (S-2158)
A/duck/Korea/H1041/2014	EPI1681181	2014-03-14	Animal and Plant Quarantine Agency (APQA)	Animal and Plant Quarantine Agency (S-2158)
A/chicken/Korea/H0884/2014	EPI1680990	2014-03-06	Animal and Plant Quarantine Agency (APQA)	Animal and Plant Quarantine Agency (S-2158)
A/gadwall/Korea/H1351/2014	EPI573208	2014-05-08		Animal and Plant Quarantine Agency (APQA)
A/chicken/Korea/H0453/2014	EPI1682857	2014-02-17	Animal and Plant Quarantine Agency (APQA)	Animal and Plant Quarantine Agency (S-2158)
A/broiler_duck/Korea/H0651/2014	EPI573196	2014-02-20		Animal and Plant Quarantine Agency (APQA)
A/duck/Korea/H0551/2014	EPI1680315	2014-02-16	Animal and Plant Quarantine Agency (APQA)	Animal and Plant Quarantine Agency (S-2158)
A/duck/Korea/H1056/2014	EPI1681189	2014-03-15	Animal and Plant Quarantine Agency (APQA)	Animal and Plant Quarantine Agency (S-2158)
A/duck/Korea/H0717/2014	EPI1680754	2014-02-24	Animal and Plant Quarantine Agency (APQA)	Animal and Plant Quarantine Agency (S-2158)
A/duck/Korea/H0527/2014	EPI1680251	2014-02-14	Animal and Plant Quarantine Agency (APQA)	Animal and Plant Quarantine Agency (S-2158)
A/duck/Korea/H0075/2014	EPI1679742	2014-01-22	Animal and Plant Quarantine Agency (APQA)	Animal and Plant Quarantine Agency (S-2158)
A/duck/Korea/H0583/2014	EPI1680394	2014-02-18	Animal and Plant Quarantine Agency (APQA)	Animal and Plant Quarantine Agency (S-2158)
A/duck/Korea/H0614/2014	EPI1680506	2014-02-19	Animal and Plant Quarantine Agency (APQA)	Animal and Plant Quarantine Agency (S-2158)
A/duck/Korea/H0620/2014	EPI1680554	2014-02-19	Animal and Plant Quarantine Agency (APQA)	Animal and Plant Quarantine Agency (S-2158)
A/duck/Korea/H0626/2014	EPI1680602	2014-02-19	Animal and Plant Quarantine Agency (APQA)	Animal and Plant Quarantine Agency (S-2158)
A/quail/Korea/H1329/2014	EPI1681386	2014-04-30	Animal and Plant Quarantine Agency (APQA)	Animal and Plant Quarantine Agency (S-2158)
A/duck/Korea/H1072/2014	EPI1681220	2014-03-17	Animal and Plant Quarantine Agency (APQA)	Animal and Plant Quarantine Agency (S-2158)
A/environment/Korea/H0853/2014	EPI1680951	2014-03-05	Animal and Plant Quarantine Agency (APQA)	Animal and Plant Quarantine Agency (S-2158)
A/duck/Korea/H0824/2014	EPI1680905	2014-03-03	Animal and Plant Quarantine Agency (APQA)	Animal and Plant Quarantine Agency (S-2158)
A/duck/Korea/H0089/2014	EPI1679766	2014-01-23	Animal and Plant Quarantine Agency (APQA)	Animal and Plant Quarantine Agency (S-2158)
A/duck/Korea/H0112/2014	EPI1679901	2014-01-24	Animal and Plant Quarantine Agency (APQA)	Animal and Plant Quarantine Agency (S-2158)
A/duck/Korea/H0277/2014	EPI1679965	2014-01-29	Animal and Plant Quarantine Agency (APQA)	Animal and Plant Quarantine Agency (S-2158)
A/duck/Korea/H0390/2014	EPI1680060	2014-02-04	Animal and Plant Quarantine Agency (APQA)	Animal and Plant Quarantine Agency (S-2158)
A/duck/Korea/H0602/2014	EPI1680434	2014-02-19	Animal and Plant Quarantine Agency (APQA)	Animal and Plant Quarantine Agency (S-2158)
A/duck/Korea/H0624/2014	EPI1680586	2014-02-19	Animal and Plant Quarantine Agency (APQA)	Animal and Plant Quarantine Agency (S-2158)
A/duck/Korea/H0673/2014	EPI1680658	2014-02-21	Animal and Plant Quarantine Agency (APQA)	Animal and Plant Quarantine Agency (S-2158)
A/environment/Korea/H0832/2014	EPI1680919	2014-03-03	Animal and Plant Quarantine Agency (APQA)	Animal and Plant Quarantine Agency (S-2158)
A/chicken/Korea/H0709/2014	EPI1680722	2014-02-23	Animal and Plant Quarantine Agency (APQA)	Animal and Plant Quarantine Agency (S-2158)
A/duck/Korea/H0266/2014	EPI1679949	2014-01-29	Animal and Plant Quarantine Agency (APQA)	Animal and Plant Quarantine Agency (S-2158)
A/duck/Korea/H0512/2014	EPI1680219	2014-02-13	Animal and Plant Quarantine Agency (APQA)	Animal and Plant Quarantine Agency (S-2158)
A/chicken/Korea/H0550/2014	EPI1680307	2014-02-16	Animal and Plant Quarantine Agency (APQA)	Animal and Plant Quarantine Agency (S-2158)
A/duck/Korea/H0309/2014	EPI1679989	2014-01-30	Animal and Plant Quarantine Agency (APQA)	Animal and Plant Quarantine Agency (S-2158)
A/goose/Korea/H1296/2014	EPI573204	2014-04-21		Animal and Plant Quarantine Agency (APQA)
A/breeder_duck/Korea/H0566/2014	EPI573241	2014-02-17		Animal and Plant Quarantine Agency (APQA)
A/duck/Korea/H0619/2014	EPI1680546	2014-02-19	Animal and Plant Quarantine Agency (APQA)	Animal and Plant Quarantine Agency (S-2158)
A/duck/Korea/H0691/2014	EPI1680674	2014-02-02	Animal and Plant Quarantine Agency (APQA)	Animal and Plant Quarantine Agency (S-2158)
A/duck/Korea/H0787/2014	EPI1680842	2014-02-28	Animal and Plant Quarantine Agency (APQA)	Animal and Plant Quarantine Agency (S-2158)
A/duck/Korea/H0613/2014	EPI1680498	2014-02-19	Animal and Plant Quarantine Agency (APQA)	Animal and Plant Quarantine Agency (S-2158)
A/environment/Korea/H0745/2014	EPI1680786	2014-02-25	Animal and Plant Quarantine Agency (APQA)	Animal and Plant Quarantine Agency (S-2158)
A/duck/Korea/H0329/2014	EPI1679997	2014-02-01	Animal and Plant Quarantine Agency (APQA)	Animal and Plant Quarantine Agency (S-2158)
A/duck/Korea/H0426/2014	EPI1680124	2014-02-07	Animal and Plant Quarantine Agency (APQA)	Animal and Plant Quarantine Agency (S-2158)
A/duck/Korea/H0741/2014	EPI1680778	2014-02-25	Animal and Plant Quarantine Agency (APQA)	Animal and Plant Quarantine Agency (S-2158)
A/Korean_native_chicken/Korea/H0300/2014	EPI1679973	2014-01-30	Animal and Plant Quarantine Agency (APQA)	Animal and Plant Quarantine Agency (S-2158)
A/duck/Korea/H0109/2014	EPI1679798	2014-01-24	Animal and Plant Quarantine Agency (APQA)	Animal and Plant Quarantine Agency (S-2158)
A/duck/Korea/H0078/2014	EPI1679750	2014-01-22	Animal and Plant Quarantine Agency (APQA)	Animal and Plant Quarantine Agency (S-2158)
A/duck/Korea/H0308/2014	EPI1679981	2014-01-30	Animal and Plant Quarantine Agency (APQA)	Animal and Plant Quarantine Agency (S-2158)
A/chicken/Korea/H0660/2014	EPI1680642	2014-02-20	Animal and Plant Quarantine Agency (APQA)	Animal and Plant Quarantine Agency (S-2158)
A/environment/Korea/H0701/2014	EPI1680698	2014-02-02	Animal and Plant Quarantine Agency (APQA)	Animal and Plant Quarantine Agency (S-2158)
A/duck/Korea/H0537/2014	EPI1680283	2014-02-15	Animal and Plant Quarantine Agency (APQA)	Animal and Plant Quarantine Agency (S-2158)
A/duck/Korea/H1161/2014	EPI1681275	2014-03-26	Animal and Plant Quarantine Agency (APQA)	Animal and Plant Quarantine Agency (S-2158)
A/chicken/Korea/H1268/2014	EPI573202	2014-04-12	Animal and Plant Quarantine Agency (O-1835)	Animal and Plant Quarantine Agency (APQA)
A/duck/Korea/H0845/2014	EPI1680943	2014-03-04	Animal and Plant Quarantine Agency (APQA)	Animal and Plant Quarantine Agency (S-2158)
A/duck/Korea/H0716/2014	EPI1680746	2014-02-24	Animal and Plant Quarantine Agency (APQA)	Animal and Plant Quarantine Agency (S-2158)
A/duck/Korea/H0430/2014	EPI1680148	2014-02-07	Animal and Plant Quarantine Agency (APQA)	Animal and Plant Quarantine Agency (S-2158)
A/duck/Korea/H0936/2014	EPI1681070	2014-03-09	Animal and Plant Quarantine Agency (APQA)	Animal and Plant Quarantine Agency (S-2158)
A/duck/Korea/H0268/2014	EPI1679957	2014-01-29	Animal and Plant Quarantine Agency (APQA)	Animal and Plant Quarantine Agency (S-2158)
A/duck/Korea/H0611/2014	EPI1680490	2014-02-19	Animal and Plant Quarantine Agency (APQA)	Animal and Plant Quarantine Agency (S-2158)
A/goose/Korea/H1545/2014	EPI573211	2014-06-13		Animal and Plant Quarantine Agency (APQA)
A/duck/Korea/H0708/2014	EPI1680714	2014-02-02	Animal and Plant Quarantine Agency (APQA)	Animal and Plant Quarantine Agency (S-2158)
A/duck/Korea/H1037/2014	EPI1681173	2014-03-13	Animal and Plant Quarantine Agency (APQA)	Animal and Plant Quarantine Agency (S-2158)
A/broiler_duck/Korea/H0959/2014	EPI573198	2014-03-10		Animal and Plant Quarantine Agency (APQA)
A/duck/Korea/H0882/2014	EPI1680982	2014-03-06	Animal and Plant Quarantine Agency (APQA)	Animal and Plant Quarantine Agency (S-2158)
A/duck/Korea/H0901/2014	EPI1681038	2014-03-07	Animal and Plant Quarantine Agency (APQA)	Animal and Plant Quarantine Agency (S-2158)
A/chicken/Korea/H1152/2014	EPI1681267	2014-03-25	Animal and Plant Quarantine Agency (APQA)	Animal and Plant Quarantine Agency (S-2158)
A/duck/Korea/H1174/2014	EPI1681291	2014-03-26	Animal and Plant Quarantine Agency (APQA)	Animal and Plant Quarantine Agency (S-2158)
A/duck/Korea/H1219/2014	EPI1681315	2014-04-02	Animal and Plant Quarantine Agency (APQA)	Animal and Plant Quarantine Agency (S-2158)
A/chicken/Korea/H1230/2014	EPI1681331	2014-04-06	Animal and Plant Quarantine Agency (APQA)	Animal and Plant Quarantine Agency (S-2158)
A/broiler_duck/Korea/H1413/2014	EPI573209	2014-05-20		Animal and Plant Quarantine Agency (APQA)
A/duck/Korea/H1613/2014	EPI1681450	2014-06-27	Animal and Plant Quarantine Agency (APQA)	Animal and Plant Quarantine Agency (S-2158)
A/broiler_duck/Korea/H1556/2014	EPI573213	2014-06-16		Animal and Plant Quarantine Agency (APQA)
A/duck/Korea/H1173/2014	EPI1681283	2014-03-26	Animal and Plant Quarantine Agency (APQA)	Animal and Plant Quarantine Agency (S-2158)
A/duck/Korea/H1111/2014	EPI1681236	2014-03-20	Animal and Plant Quarantine Agency (APQA)	Animal and Plant Quarantine Agency (S-2158)
A/broiler_duck/Korea/H1414/2014	EPI573210	2014-05-20		Animal and Plant Quarantine Agency (APQA)
A/broiler_duck/Korea/H1582/2014	EPI573214	2014-06-25		Animal and Plant Quarantine Agency (APQA)
A/breeder_duck/Korea/H1596/2014	EPI573215	2014-06-26		Animal and Plant Quarantine Agency (APQA)
A/breeder_duck/Korea/H1343/2014	EPI573206	2014-05-04		Animal and Plant Quarantine Agency (APQA)
A/goose/Korea/H1698/2014	EPI573220	2014-07-31		Animal and Plant Quarantine Agency (APQA)
A/broiler_duck/Korea/H1683/2014	EPI573216	2014-07-25		Animal and Plant Quarantine Agency (APQA)
A/goose/Korea/H1689/2014	EPI573219	2014-07-29		Animal and Plant Quarantine Agency (APQA)
A/duck/Korea/H1740/2014	EPI1681508	2014-09-25	Animal and Plant Quarantine Agency (APQA)	Animal and Plant Quarantine Agency (S-2158)
A/broiler_duck/Korea/LBM281/2014	EPI888265	2014-07-26	Animal and Plant Quarantine Agency (O-2017)	Animal and Plant Quarantine Agency (APQA)
A/broiler_duck/Korea/H1731/2014	EPI573221	2014-09-24		Animal and Plant Quarantine Agency (APQA)
A/broiler_duck/Korea/H1739/2014	EPI573224	2014-09-25		Animal and Plant Quarantine Agency (APQA)
A/broiler_duck/Korea/H1734/2014	EPI573223	2014-09-25		Animal and Plant Quarantine Agency (APQA)
A/duck/Korea/H1736/2014	EPI1681493	2014-09-25	Animal and Plant Quarantine Agency (APQA)	Animal and Plant Quarantine Agency (S-2158)
A/duck/Korea/H1757/2014	EPI1681552	2014-10-06	Animal and Plant Quarantine Agency (APQA)	Animal and Plant Quarantine Agency (S-2158)
A/duck/Korea/H1765/2014	EPI1681584	2014-10-13	Animal and Plant Quarantine Agency (APQA)	Animal and Plant Quarantine Agency (S-2158)
A/Korean_native_chicken/Korea/LBM287/2014	EPI888267	2014-09-27	Animal and Plant Quarantine Agency (O-2017)	Animal and Plant Quarantine Agency (APQA)
A/duck/Korea/H1813/2014	EPI1681631	2014-10-30	Animal and Plant Quarantine Agency (APQA)	Animal and Plant Quarantine Agency (S-2158)
A/duck/Korea/H2613/2015	EPI1682690	2015-05-12	Animal and Plant Quarantine Agency (APQA)	Animal and Plant Quarantine Agency (S-2158)
A/duck/Korea/H2104/2015	EPI1681811	2015-01-15	Animal and Plant Quarantine Agency (APQA)	Animal and Plant Quarantine Agency (S-2158)
A/grey_heron/Korea/H2119/2015	EPI1681842	2015-01-19	Animal and Plant Quarantine Agency (APQA)	Animal and Plant Quarantine Agency (S-2158)
A/broiler_duck/Korea/H1733/2014	EPI573222	2014-09-25		Animal and Plant Quarantine Agency (APQA)
A/duck/Korea/H1806/2014	EPI1681623	2014-10-28	Animal and Plant Quarantine Agency (APQA)	Animal and Plant Quarantine Agency (S-2158)
A/Korean_native_chicken/Korea/H1903/2014	EPI573235	2014-11-24		Animal and Plant Quarantine Agency (APQA)
A/broiler_duck/Korea/H1839/2014	EPI573231	2014-11-07		Animal and Plant Quarantine Agency (APQA)
A/duck/Korea/H1764/2014	EPI1681576	2014-10-13	Animal and Plant Quarantine Agency (APQA)	Animal and Plant Quarantine Agency (S-2158)
A/Korean_native_chicken/Korea/LBM367/2014	EPI888269	2014-12-23		Animal and Plant Quarantine Agency (APQA)
A/environment/Korea/H2081/2015	EPI1681748	2015-01-08	Animal and Plant Quarantine Agency (APQA)	Animal and Plant Quarantine Agency (S-2158)
A/Korean_native_chicken/Korea/LBM288/2014	EPI888268	2014-09-27		Animal and Plant Quarantine Agency (APQA)
A/broiler_duck/Korea/H1763/2014	EPI573229	2014-10-11		Animal and Plant Quarantine Agency (APQA)
A/duck/Korea/H1760/2014	EPI1681568	2014-10-07	Animal and Plant Quarantine Agency (APQA)	Animal and Plant Quarantine Agency (S-2158)
A/broiler_duck/Korea/H1803/2014	EPI573230	2014-10-27		Animal and Plant Quarantine Agency (APQA)
A/broiler_duck/Korea/H2116/2015	EPI837543	2015-01-17		Animal and Plant Quarantine Agency (APQA)
A/duck/Korea/H2148/2015	EPI1681874	2015-01-19	Animal and Plant Quarantine Agency (APQA)	Animal and Plant Quarantine Agency (S-2158)
A/broiler_duck/Korea/H2606/2015	EPI837562	2015-04-30		Animal and Plant Quarantine Agency (APQA)
A/Korean_native_chicken/Korea/H1847/2014	EPI573233	2014-11-12		Animal and Plant Quarantine Agency (APQA)
A/Korean_native_chicken/Korea/LBM282/2014	EPI888266	2014-09-26	Animal and Plant Quarantine Agency (O-2017)	Animal and Plant Quarantine Agency (APQA)
A/broiler_duck/Korea/H2618/2015	EPI837563	2015-05-13		Animal and Plant Quarantine Agency (APQA)
A/breeder_duck/Korea/H2675/2015	EPI837569	2015-06-11		Animal and Plant Quarantine Agency (APQA)
A/duck/Korea/H2629/2015	EPI1682719	2015-05-24	Animal and Plant Quarantine Agency (APQA)	Animal and Plant Quarantine Agency (S-2158)
A/broiler_duck/Korea/H2827/2015	EPI837571	2015-09-14		Animal and Plant Quarantine Agency (APQA)
A/broiler_duck/Korea/LBM334/2015	EPI837572	2015-09-17		Animal and Plant Quarantine Agency (APQA)
A/broiler_duck/Korea/H1840/2014	EPI573232	2014-11-07		Animal and Plant Quarantine Agency (APQA)
A/broiler_duck/Korea/H2400/2015	EPI837553	2015-02-23		Animal and Plant Quarantine Agency (APQA)
A/broiler_duck/Korea/H2405/2015	EPI837554	2015-02-24		Animal and Plant Quarantine Agency (APQA)
A/duck/Korea/H2459/2015	EPI1682386	2015-03-03	Animal and Plant Quarantine Agency (APQA)	Animal and Plant Quarantine Agency (S-2158)
A/duck/Korea/H2391/2015	EPI1682195	2015-02-22	Animal and Plant Quarantine Agency (APQA)	Animal and Plant Quarantine Agency (S-2158)
A/duck/Korea/H2465/2015	EPI1682410	2015-03-03	Animal and Plant Quarantine Agency (APQA)	Animal and Plant Quarantine Agency (S-2158)
A/korean_native_chicken/Korea/H2598/2015	EPI837561	2015-04-22		Animal and Plant Quarantine Agency (APQA)
A/duck/Korea/H2441/2015	EPI1682314	2015-03-02	Animal and Plant Quarantine Agency (APQA)	Animal and Plant Quarantine Agency (S-2158)
A/duck/Korea/H2462/2015	EPI1682402	2015-03-03	Animal and Plant Quarantine Agency (APQA)	Animal and Plant Quarantine Agency (S-2158)
A/duck/Korea/H2467/2015	EPI1682426	2015-03-03	Animal and Plant Quarantine Agency (APQA)	Animal and Plant Quarantine Agency (S-2158)
A/breeder_chicken/Korea/H2496/2015	EPI837555	2015-03-10		Animal and Plant Quarantine Agency (APQA)
A/chicken/Korea/H2513/2015	EPI1682505	2015-03-12	Animal and Plant Quarantine Agency (APQA)	Animal and Plant Quarantine Agency (S-2158)
A/duck/Korea/H2455/2015	EPI1682378	2015-03-02	Animal and Plant Quarantine Agency (APQA)	Animal and Plant Quarantine Agency (S-2158)
A/chicken/Korea/H2519/2015	EPI1682528	2015-03-15	Animal and Plant Quarantine Agency (APQA)	Animal and Plant Quarantine Agency (S-2158)
A/duck/Korea/H2529/2015	EPI1682536	2015-03-20	Animal and Plant Quarantine Agency (APQA)	Animal and Plant Quarantine Agency (S-2158)
A/duck/Korea/H2410/2015	EPI1682266	2015-02-24	Animal and Plant Quarantine Agency (APQA)	Animal and Plant Quarantine Agency (S-2158)
A/chicken/Korea/H2600/2015	EPI1682675	2015-04-27	Animal and Plant Quarantine Agency (APQA)	Animal and Plant Quarantine Agency (S-2158)
A/Korean_native_chicken/Korea/H1299/2014	EPI573205	2014-04-23		Animal and Plant Quarantine Agency (APQA)
A/Korean_native_chicken/Korea/H1804/2014	EPI1681615	2014-10-28	Animal and Plant Quarantine Agency (APQA)	Animal and Plant Quarantine Agency (S-2158)
A/duck/Korea/H1750/2014	EPI1682881	2014-10-01	Animal and Plant Quarantine Agency (APQA)	Animal and Plant Quarantine Agency (S-2158)
A/domestic_mallard/Korea/LBM176/2014	EPI888264	2014-07-26	Animal and Plant Quarantine Agency (O-2017)	Animal and Plant Quarantine Agency (APQA)
A/broiler_duck/Korea/H2826/2015	EPI837570	2015-09-14		Animal and Plant Quarantine Agency (APQA)
A/broiler_duck/Korea/H3104/2015	EPI837579	2015-10-28		Animal and Plant Quarantine Agency (APQA)
A/duck/Korea/H3105/2015	EPI1682820	2015-10-28	Animal and Plant Quarantine Agency (APQA)	Animal and Plant Quarantine Agency (S-2158)
A/broiler_duck/Korea/H3301/2015	EPI837581	2015-11-15		Animal and Plant Quarantine Agency (APQA)
A/broiler_duck/Korea/H3098/2015	EPI837578	2015-10-26		Animal and Plant Quarantine Agency (APQA)
A/broiler_duck/Korea/H3298/2015	EPI837580	2015-11-13		Animal and Plant Quarantine Agency (APQA)
A/mallard/Korea/H1924-6/2014	EPI573239	2014-12-01		Animal and Plant Quarantine Agency (APQA)
A/duck/Chiba/26-372-48/2014	EPI548485	2014-11-18	National Institute of Animal Health	National Institute of Animal Health
A/wild_bird/Korea/H2291/2015	EPI837548	2015-01-30		Animal and Plant Quarantine Agency (APQA)
A/duck/Korea/H2131/2015	EPI1681858	2015-01-19	Animal and Plant Quarantine Agency (APQA)	Animal and Plant Quarantine Agency (S-2158)
A/broiler_duck/Korea/H2194/2015	EPI837544	2015-01-22		Animal and Plant Quarantine Agency (APQA)
A/duck/Korea/H2263/2015	EPI1681993	2015-01-28	Animal and Plant Quarantine Agency (APQA)	Animal and Plant Quarantine Agency (S-2158)
A/duck/England/36254/14	EPI547673	2014-11-14	Animal and Plant Health Agency (APHA)	Animal and Plant Health Agency (APHA)	Hanna, Amanda; Ellis, Richard; Ceeraz, Vanessa; Seekings, James; Londt, Brandon; Brookes, Sharon; Banks, Jill; Essen, Stephen; Brown, Ian
A/gull/Germany-NI/R45/2015	EPI691836	2014-12		Friedrich-Loeffler-Institut
A/duck/England/36038/14	EPI550848	2014-11-14	Animal and Plant Health Agency (APHA)	Animal and Plant Health Agency (APHA)	Hanna, Amanda; Ellis, Richard; Ceeraz, Vanessa; Seekings, James; Londt, Brandon; Brookes, Sharon; Banks, Jill; Essen, Stephen; Brown, Ian
A/wigeon/Sakha/1/2014	EPI553349	2014-09-25	State Research Center of Virology and Biotechnology (VECTOR)	State Research Center of Virology and Biotechnology (VECTOR)	Susloparov, I; Kolosova, N; Goncharova, N; Marchenko, V; Ryzhikov, A
A/environment/Kagoshima/KU-ngr-H/2014	EPI553362	2014-12-01	Kagoshima University	Kagoshima University
A/turkey/Germany/AR2485-86-L00899/2014	EPI552746	2014-11-04		Friedrich-Loeffler-Institut
recombinant_A/turkey/Germany-MV/AR2487/2014	EPI1753783	2014	Friedrich-Loeffler-Institut	Friedrich-Loeffler-Institut
A/domestic_duck/Germany-NI/R3468/2014	EPI554605	2014-12-18		Friedrich-Loeffler-Institut
A/turkey/Germany/AR3390-L00939/2014	EPI687239	2014-12-15		Friedrich-Loeffler-Institut
A/turkey/Germany/AR3382-L00937/2014	EPI687247	2014-12-15		Friedrich-Loeffler-Institut
A/chicken/Germany-MV/R153/2015	EPI556967	2015-01		Friedrich-Loeffler-Institut
A/Chicken/Netherlands/14015824/2014	EPI573171	2014-11-20	Wageningen Bioveterinary Research	Wageningen Bioveterinary Research	Heutink, Rene; Harders, Frank; Verschuren-Pritz, Sylvia; Bossers, Alex; Koch, Guus; Bouwstra, Ruth
A/duck/Netherlands/14015989/2014	EPI573179	2014-11-21	Wageningen Bioveterinary Research	Wageningen Bioveterinary Research	Heutink, Rene; Harders, Frank; Verschuren-Pritz, Sylvia; Bossers, Alex; Koch, Guus; Bouwstra, Ruth
A/chicken/Netherlands/14016437/2014	EPI573187	2014-11-29	Wageningen Bioveterinary Research	Wageningen Bioveterinary Research	Heutink, Rene; Harders, Frank; Verschuren-Pritz, Sylvia; Bossers, Alex; Koch, Guus; Bouwstra, Ruth
A/chicken/Netherlands/14015766/2014	EPI573163	2014-11-19	Wageningen Bioveterinary Research	Wageningen Bioveterinary Research	Heutink, Rene; Harders, Frank; Verschuren-Pritz, Sylvia; Bossers, Alex; Koch, Guus; Bouwstra, Ruth
A/Chicken/Netherlands/14015526/2014	EPI547678	2014-11-14	Wageningen Bioveterinary Research	Wageningen Bioveterinary Research	Heutink, Rene; Harders, Frank; Verschuren-Pritz, Sylvia; Bossers, Alex; Koch, Guus; Bouwstra, Ruth
A/chicken/Netherlands/14015531/2014	EPI548623	2014-11-15	Wageningen Bioveterinary Research	Wageningen Bioveterinary Research	Heutink, Rene; Harders, Frank; Verschuren-Pritz, Sylvia; Bossers, Alex; Koch, Guus; Bouwstra, Ruth
A/MuteSwan/Sweden/SVA150311KU0277/SZ502/2015	EPI576384	2015-02-20	National Veterinary Institute	National Veterinary Institute	'Zohari,Siamak';'Ullman,Karin'; 'Olofson,Ann-Sophie'
A/MuteSwan/Sweden/SVA150313KU0141/SZ543/2015	EPI576391	2015-03-05	National Veterinary Institute	National Veterinary Institute	'Zohari,Siamak';'Karin,Ullman';Olofsson,Ann-Sophie*
A/stork/Germany-MV/R24/2015	EPI555126	2014-12		Friedrich-Loeffler-Institut
A/domestic_duck/Hungary/7341/2015	EPI584823	2015-02-23	Danam.Vet.Molbiol	Danam.Vet.Molbiol	Krisztian,Banyai; Szilvia,Farkas; Adam,Dan
A/turkey/Germany-MV/R2472/2014	EPI544756	2014-11-04		Friedrich-Loeffler-Institut
A/eurasian_wigeon/Netherlands/1/2015	EPI590679	2015-02-25			Verhagen,J.H.; van der Jeugd,H.P.; Nolet,B.A.; Slaterus,R.; Kharitonov,S.P.; de Vries,P.P.; Vuong,O.; Majoor,F.; Kuiken,T.; Fouchier,R.A.; Bestebroer,T.; Van der Vliet,S.; Fouchier,R.A.M.
A/eurasian_wigeon/Netherlands/emc-1/2014	EPI552760	2014-11-24	Erasmus Medical Center	Erasmus Medical Center	Fouchier, Ron A.M.; Verhagen, Josanne H.; Vuong, Oanh; Bestebroer, Theo; Van Vliet, Stefan; Van der Jeugd, Henk
A/chicken/Netherlands/emc-3/2014	EPI596301	2014-11-21			Verhagen,J.H.; Van der Jeugd,H.P.; Nolet,B.A.; Vuong,O.; Majoor,F.; De Vries,P.P.; Kharitonov,S.; Kuiken,T.; Fouchier,R.A.M.
A/eurasian_wigeon/Netherlands/emc-2/2014	EPI552768	2014-11-24	Erasmus Medical Center	Erasmus Medical Center	Fouchier, Ron A.M.; Verhagen, Josanne H.; Vuong, Oanh; Bestebroer, Theo; Van Vliet, Stefan; Van der Jeugd, Henk
A/Mallard/Republic_of_Georgia/1/2015	EPI1702512	2015-01-10	National Center for Disease Control and Public Health, Georgia	Erasmus Medical Center	Poen, MJ; Bestebroer, TH; Machablishvili, A; Ninua,L; Chkhaidze, M; Vuong, O; Scheuer, RD; Fouchier, RAM; Lewis, NS
A/eurasian_wigeon/Netherlands/emc-1/2014	EPI552760	2014-11-24	Erasmus Medical Center	Erasmus Medical Center	Fouchier, Ron A.M.; Verhagen, Josanne H.; Vuong, Oanh; Bestebroer, Theo; Van Vliet, Stefan; Van der Jeugd, Henk
A/eurasian_wigeon/Netherlands/emc-2/2014	EPI552768	2014-11-24	Erasmus Medical Center	Erasmus Medical Center	Fouchier, Ron A.M.; Verhagen, Josanne H.; Vuong, Oanh; Bestebroer, Theo; Van Vliet, Stefan; Van der Jeugd, Henk
A/Mallard/Republic_of_Georgia/2/2015	EPI1702521	2015-01-19	National Center for Disease Control and Public Health, Georgia	Erasmus Medical Center	Poen, MJ; Bestebroer, TH; Machablishvili, A; Ninua,L; Chkhaidze, M; Vuong, O; Scheuer, RD; Fouchier, RAM; Lewis, NS
A/duck/Korea/H2627/2015	EPI837564	2015-05-21		Animal and Plant Quarantine Agency (APQA)
A/duck/Korea/16A02/2016	EPI837584	2016-04-05		Animal and Plant Quarantine Agency (APQA)
A/breeder_duck/Korea/16AQ17/2016	EPI837583	2016-03-23		Animal and Plant Quarantine Agency (APQA)
A/chicken/Miyazaki/2-4/2014	EPI662648	2014-12-28	National Institute of Animal Health	National Institute of Animal Health
A/duck/Korea/H2088/2015	EPI1681763	2015-01-11	Animal and Plant Quarantine Agency (APQA)	Animal and Plant Quarantine Agency (S-2158)
A/chicken/Korea/H2181/2015	EPI1681890	2015-01-21	Animal and Plant Quarantine Agency (APQA)	Animal and Plant Quarantine Agency (S-2158)
A/environment/Korea/H2093/2015	EPI1681771	2015-01-12	Animal and Plant Quarantine Agency (APQA)	Animal and Plant Quarantine Agency (S-2158)
A/bean_goose/Korea/H2211/2015	EPI1681953	2015-01-24	Animal and Plant Quarantine Agency (APQA)	Animal and Plant Quarantine Agency (S-2158)
A/duck/Korea/H2240/2015	EPI1682898	2015-01-27	Animal and Plant Quarantine Agency (APQA)	Animal and Plant Quarantine Agency (S-2158)
A/chicken/Korea/H2357/2015	EPI1682148	2015-02-10	Animal and Plant Quarantine Agency (APQA)	Animal and Plant Quarantine Agency (S-2158)
A/duck/Korea/H2564/2015	EPI1682590	2015-04-03	Animal and Plant Quarantine Agency (APQA)	Animal and Plant Quarantine Agency (S-2158)
A/duck/Korea/H2253/2015	EPI1681977	2015-01-28	Animal and Plant Quarantine Agency (APQA)	Animal and Plant Quarantine Agency (S-2158)
A/duck/Korea/H2264/2015	EPI1682001	2015-01-28	Animal and Plant Quarantine Agency (APQA)	Animal and Plant Quarantine Agency (S-2158)
A/duck/Korea/H2395/2015	EPI1682226	2015-02-23	Animal and Plant Quarantine Agency (APQA)	Animal and Plant Quarantine Agency (S-2158)
A/mallard/Korea/H2102/2015	EPI837542	2015-01-14		Animal and Plant Quarantine Agency (APQA)
A/duck/Korea/H2117/2015	EPI1681826	2015-01-18	Animal and Plant Quarantine Agency (APQA)	Animal and Plant Quarantine Agency (S-2158)
A/duck/Korea/H2397/2015	EPI1682234	2015-02-23	Animal and Plant Quarantine Agency (APQA)	Animal and Plant Quarantine Agency (S-2158)
A/broiler_duck/Korea/H2266/2015	EPI837545	2015-01-28		Animal and Plant Quarantine Agency (APQA)
A/duck/Korea/H2300/2015	EPI1682086	2015-02-02	Animal and Plant Quarantine Agency (APQA)	Animal and Plant Quarantine Agency (S-2158)
A/chicken/Saga/1-1/2015	EPI662624	2015-01-17	National Institute of Animal Health	National Institute of Animal Health
A/crane/Kagoshima/KU21/2014-H5N8-	EPI573646	2014-12-17	Kagoshima University	Kagoshima University
A/mallard_duck/Kagoshima/KU116/2015-H5N8-	EPI573680	2015-02-13	Kagoshima University	Kagoshima University
A/mallard_duck/Kagoshima/KU70/2015-H5N8-	EPI573672	2015-01-14	Kagoshima University	Kagoshima University
A/crane/Kagoshima/KU53/2015-H5N8-	EPI573664	2015-01-03	Kagoshima University	Kagoshima University
A/duck/Korea/H2311/2015	EPI1682109	2015-02-04	Animal and Plant Quarantine Agency (APQA)	Animal and Plant Quarantine Agency (S-2158)
A/duck/Korea/H2475/2015	EPI1682450	2015-03-05	Animal and Plant Quarantine Agency (APQA)	Animal and Plant Quarantine Agency (S-2158)
A/duck/Korea/H2484/2015	EPI1682458	2015-03-06	Animal and Plant Quarantine Agency (APQA)	Animal and Plant Quarantine Agency (S-2158)
A/duck/Korea/H2320/2015	EPI1682133	2015-02-05	Animal and Plant Quarantine Agency (APQA)	Animal and Plant Quarantine Agency (S-2158)
A/duck/Korea/H2363/2015	EPI1682164	2015-02-12	Animal and Plant Quarantine Agency (APQA)	Animal and Plant Quarantine Agency (S-2158)
A/chicken/Yamaguchi/6/2014	EPI662640	2014-12-29	National Institute of Animal Health	National Institute of Animal Health
A/mallard/Korea/KU3-2/2015	EPI595066	2015-01-29	Avian diaseases laboratory, College of Veterinary Medicine, Konkuk University	Konkuk University	Kwon,Jung-Hoon; Yuk,Seong-Su; Erdene-Ochir,TO; Noh,Jin-Yong; Hong,Woo-Tack; Jeong,Jei-Hyun; Jeong,Sol; Song,Chang-Seon
A/Korean_native_chicken/Korea/H2098/2015	EPI1681787	2015-01-13	Animal and Plant Quarantine Agency (APQA)	Animal and Plant Quarantine Agency (S-2158)
A/duck/Korea/H2388/2015	EPI1682187	2015-02-18	Animal and Plant Quarantine Agency (APQA)	Animal and Plant Quarantine Agency (S-2158)
A/duck/Korea/H2206/2015	EPI1681929	2015-01-23	Animal and Plant Quarantine Agency (APQA)	Animal and Plant Quarantine Agency (S-2158)
A/spot-billed_duck/Korea/H1981/2014	EPI573236	2014-12-16		Animal and Plant Quarantine Agency (APQA)
A/mallard/Korea/H2321/2015	EPI837550	2015-02-05		Animal and Plant Quarantine Agency (APQA)
A/duck/Korea/H2147/2015	EPI1681866	2015-01-19	Animal and Plant Quarantine Agency (APQA)	Animal and Plant Quarantine Agency (S-2158)
A/chicken/Korea/H2295/2015	EPI1682906	2015-01-31	Animal and Plant Quarantine Agency (APQA)	Animal and Plant Quarantine Agency (S-2158)
A/duck/Korea/H2267/2015	EPI1682016	2015-01-28	Animal and Plant Quarantine Agency (APQA)	Animal and Plant Quarantine Agency (S-2158)
A/duck/Korea/H2460/2015	EPI1682394	2015-03-03	Animal and Plant Quarantine Agency (APQA)	Animal and Plant Quarantine Agency (S-2158)
A/broiler_duck/Korea/H2393/2015	EPI837552	2015-02-23		Animal and Plant Quarantine Agency (APQA)
A/duck/Korea/H2426/2015	EPI1682290	2015-02-26	Animal and Plant Quarantine Agency (APQA)	Animal and Plant Quarantine Agency (S-2158)
A/duck/Korea/H2435/2015	EPI1682298	2015-02-27	Animal and Plant Quarantine Agency (APQA)	Animal and Plant Quarantine Agency (S-2158)
A/duck/Korea/H2466/2015	EPI1682418	2015-03-03	Animal and Plant Quarantine Agency (APQA)	Animal and Plant Quarantine Agency (S-2158)
A/duck/Korea/H2392/2015	EPI1682203	2015-02-23	Animal and Plant Quarantine Agency (APQA)	Animal and Plant Quarantine Agency (S-2158)
A/mandarin_duck/Korea/K14-363-1/2014	EPI595082	2014-12-24	Avian diaseases laboratory, College of Veterinary Medicine, Konkuk University	Konkuk University	Kwon,Jung-Hoon; Yuk,Seong-Su; Erdene-Ochir,TO; Noh,Jin-Yong; Hong,Woo-Tack; Jeong,Jei-Hyun; Jeong,Sol; Song,Chang-Seon
A/greater_white-fronted_goose/Korea/K14-374-1/2014	EPI595146	2014-12-24	Avian diaseases laboratory, College of Veterinary Medicine, Konkuk University	Konkuk University	Kwon,Jung-Hoon; Yuk,Seong-Su; Erdene-Ochir,TO; Noh,Jin-Yong; Hong,Woo-Tack; Jeong,Jei-Hyun; Jeong,Sol; Song,Chang-Seon
A/duck/Korea/H2436/2015	EPI1682306	2015-02-27	Animal and Plant Quarantine Agency (APQA)	Animal and Plant Quarantine Agency (S-2158)
A/chicken/Okayama/1-2/2015	EPI662632	2015-01-15	National Institute of Animal Health	National Institute of Animal Health
A/chicken/Korea/H2514/2015	EPI1682513	2015-03-12	Animal and Plant Quarantine Agency (APQA)	Animal and Plant Quarantine Agency (S-2158)
A/chicken/Korea/H2553/2015	EPI837558	2015-03-31		Animal and Plant Quarantine Agency (APQA)
A/chicken/Korea/H2551/2015	EPI1682559	2015-03-28	Animal and Plant Quarantine Agency (APQA)	Animal and Plant Quarantine Agency (S-2158)
A/chicken/Korea/H2568/2015	EPI1682605	2015-04-06	Animal and Plant Quarantine Agency (APQA)	Animal and Plant Quarantine Agency (S-2158)
A/chicken/Korea/H2541/2015	EPI1682551	2015-03-26	Animal and Plant Quarantine Agency (APQA)	Animal and Plant Quarantine Agency (S-2158)
A/chicken/Korea/H2580/2015	EPI1682629	2015-04-12	Animal and Plant Quarantine Agency (APQA)	Animal and Plant Quarantine Agency (S-2158)
A/chicken/Korea/H2584/2015	EPI1682637	2015-04-13	Animal and Plant Quarantine Agency (APQA)	Animal and Plant Quarantine Agency (S-2158)
A/green-winged_teal/Korea/KU-12/2015	EPI568474	2015-01-22	Avian diaseases laboratory, College of Veterinary Medicine, Konkuk University	Konkuk University	Jung-Hoon,Kwon; Seong-Su,Yuk; Erdene-Ochir,TO; Jin-Yong,Noh; Jae-Keun,Park; Dong-Hun,Lee; Chang-Seon,Song
A/duck/Beijing/FS01/2013	EPI542617	2013-11-10	Institute of Microbiology, Chinese Academy of Sciences	Institute of Microbiology, Chinese Academy of Sciences
A/duck/Beijing/FS01/2014	EPI543002	2014-01-20	Institute of Microbiology, Chinese Academy of Sciences	Institute of Microbiology, Chinese Academy of Sciences
A/duck/Beijing/CT01/2014	EPI543010	2014-01-22	Institute of Microbiology, Chinese Academy of Sciences	Institute of Microbiology, Chinese Academy of Sciences
A/goose/Shandong/01-01_JY-GS/2015-H5N2-	EPI659631	2015-01-01		Institute of Microbiology, Chinese Academy of Sciences
A/duck/Wuxi/6462/2015	EPI1055335	2015-08-18	Beijing Institute of Microbiology and Epidemiology	Beijing Institute of Microbiology and Epidemiology	Maijuan,Ma;Shanhui,Chen;Teng,Zhao
A/Environment/Hubei/45047/2015	EPI749481	2015-08-03		WHO Chinese National Influenza Center	Wang,Dayan;Li,Xiaodan;Zou,Shumei;Zhang,Ye;Bo,Hong;Li,Xiyan;Chen,Wenbing;Yang,Lei;Shu,Yuelong
A/Environment/Hubei/45046/2015	EPI749489	2015-08-03		WHO Chinese National Influenza Center	Wang,Dayan;Li,Xiaodan;Zou,Shumei;Zhang,Ye;Bo,Hong;Li,Xiyan;Chen,Wenbing;Yang,Lei;Shu,Yuelong
A/goose/Shandong/04-22_GT/2015-H5N2-	EPI659919	2015-04-22		Institute of Microbiology, Chinese Academy of Sciences
A/Environment/Qinghai/39266/2015	EPI749505	2015-04-07		WHO Chinese National Influenza Center	Wang,Dayan;Li,Xiaodan;Zou,Shumei;Zhang,Ye;Bo,Hong;Li,Xiyan;Chen,Wenbing;Yang,Lei;Shu,Yuelong
A/Environment/Qinghai/42934/2015	EPI749497	2015-07-28		WHO Chinese National Influenza Center	Wang,Dayan;Li,Xiaodan;Zou,Shumei;Zhang,Ye;Bo,Hong;Li,Xiyan;Chen,Wenbing;Yang,Lei;Shu,Yuelong
A/goose/Shandong/01-07_JQ-GS/2015-H5N2-	EPI659639	2015-01-07		Institute of Microbiology, Chinese Academy of Sciences
A/chicken/Wuxi/6074/2015	EPI1055332	2015-06-16	Beijing Institute of Microbiology and Epidemiology	Beijing Institute of Microbiology and Epidemiology	Maijuan,Ma;Shanhui,Chen;Teng,Zhao
A/Peacock/Hunan/14/2015	EPI1639919	2015-12-03	Harbin Veterinary Research Institute (CAAS)	Harbin Veterinary Research Institute (CAAS)	Yanbing,Li;Yanfang,Cui;Yulei,Li;Minghui,Li;Lu,Zhao;Deli,Wang
A/Environment/Chongqing/45355/2015	EPI749473	2015-08-20		WHO Chinese National Influenza Center	Wang,Dayan;Li,Xiaodan;Zou,Shumei;Zhang,Ye;Bo,Hong;Li,Xiyan;Chen,Wenbing;Yang,Lei;Shu,Yuelong
A/crane/Kagoshima/KU1/2014	EPI553208	2014-11-23	Kagoshima University	Kagoshima University
A/crane/Kagoshima/KU13/2014-H5N8-	EPI573638	2014-12-07	Kagoshima University	Kagoshima University
A/duck/Taiwan/a043/2015	EPI588960	2015-01-13	Animal Health Research Institute	Animal Health Research Institute	Yu-Ju,Lin; Li-Hsuan,Chen; Wan-Chen,Li; Yu-Pin,Liu; Ming-Shiuh,Lee; Ming-Chu,Cheng; Hsiang-Jung,Tsai
A/duck/Taiwan/a068/2015	EPI588976	2015-01-13	Animal Health Research Institute	Animal Health Research Institute	Yu-Ju,Lin; Li-Hsuan,Chen; Wan-Chen,Li; Yu-Pin,Liu; Ming-Shiuh,Lee; Ming-Chu,Cheng; Hsiang-Jung,Tsai
A/goose/Taiwan/a015/2015	EPI588952	2015-01-11	Animal Health Research Institute	Animal Health Research Institute	Yu-Ju,Lin; Li-Hsuan,Chen; Wan-Chen,Li; Yu-Pin,Liu; Ming-Shiuh,Lee; Ming-Chu,Cheng; Hsiang-Jung,Tsai
A/chicken/BC/FAV22/2014	EPI586534	2014-12-12	Animal Health Centre, Ministry of Agriculture	Canadian Food Inspection Agency
A/chicken/BC/FAV21/2014	EPI586526	2014-12-11	Animal Health Centre, Ministry of Agriculture	Canadian Food Inspection Agency
A/chicken/BC/FAV23/2014	EPI586542	2014-12-15	Animal Health Centre, Ministry of Agriculture	Canadian Food Inspection Agency
A/poultry/BC/FAV17/2014	EPI586501	2014-12-05	Animal Health Centre, Ministry of Agriculture	Canadian Food Inspection Agency
A/Northern_pintail/Washington/40964/2014	EPI569383	2014-12-08			Ip,H.S.; Kim-Torchetti,M.; Crespo,R.; Kohrs,P.; DeBruyn,P.; Mansfield,K.G.; Baszler,T.; Badcoe,L.; Bodenstein,B.; Shearn-Boschler,V.; Killian,M.L.; Pedersen,J.C.; Hines,N.; Gidlewski,T.; DeLiberto,T.; Sleeman,J.; Shearn-Bochsler,V.; Long,R.L.; Hines,N.L.
A/chicken/BC/FAV25/2014	EPI586558	2014-12-19	Animal Health Centre, Ministry of Agriculture	Canadian Food Inspection Agency
A/gyrfalcon/Washington/41088/6/2014	EPI860648	2014-01-01	National Institute of Animal Health	National Institute of Animal Health	Uchida,U.
A/American_wigeon/BC/050-31/2015	EPI587521	2014	Animal Health Centre, Ministry of Agriculture	Canadian Food Inspection Agency
A/American_wigeon/California/UCD58P/2015	EPI986665	2015-01-17			Ramey,A.M.; Reeves,A.B.; Boyce,W.M.; Plancarte,M.
A/chicken/Taiwan/x37/2016	EPI961933	2016-12-21		Animal Health Research Institute	Yu-Ju,Lin; Li-Hsuan,Chen; Wan-Chen,Li; Yen-Ping,Chen; Yu-Pin,Liu; Fan,Lee; Wen-Jane,Tu
A/chicken/Taiwan/u7/2016	EPI961922	2016-09-30		Animal Health Research Institute	Yu-Ju,Lin; Li-Hsuan,Chen; Wan-Chen,Li; Yen-Ping,Chen; Yu-Pin,Liu; Fan,Lee; Wen-Jane,Tu
A/Environment/Jiangxi/20983/2013	EPI593036	2013-11-26	WHO Chinese National Influenza Center	WHO Chinese National Influenza Center	Li, Xiaodan; Zhang, Ye; Dong, Libo; Gao, Rongbao; Bo, Hong; Wang, dayan; Shu, Yuelong
A/goose/Guangdong/SH7/2013-H5N1-	EPI1215862	2013-09-20	South China Agricultural University	South China Agricultural University	Yuandi,Yu;Zaoyue,Zhang;Wenbao,Qi;Ming,Liao
A/Environment/Hunan/18459/2014	EPI749417	2014-02-24		WHO Chinese National Influenza Center	Wang,Dayan;Li,Xiaodan;Zou,Shumei;Zhang,Ye;Bo,Hong;Li,Xiyan;Chen,Wenbing;Yang,Lei;Shu,Yuelong
A/chicken/Guizhou/4/2013	EPI675769	2013-12-30	Harbin Veterinary Research Institute (CAAS)	Harbin Veterinary Research Institute (CAAS)	Zeng, X.; Chen, P.; Liu, L.; Deng, G.; Li, Y.; Shi, J.; Kong, H.; Feng, H.; Bai, J.; Li, X.; Tian, G.; Chen, H.
A/Environment/Hunan/25952/2014	EPI749425	2014-03-25		WHO Chinese National Influenza Center	Wang,Dayan;Li,Xiaodan;Zou,Shumei;Zhang,Ye;Bo,Hong;Li,Xiyan;Chen,Wenbing;Yang,Lei;Shu,Yuelong
A/chicken/Yunnan/3/2014	EPI675771	2014-03-05	Harbin Veterinary Research Institute (CAAS)	Harbin Veterinary Research Institute (CAAS)	Zeng, X.; Chen, P.; Liu, L.; Deng, G.; Li, Y.; Shi, J.; Kong, H.; Feng, H.; Bai, J.; Li, X.; Tian, G.; Chen, H.
A/Environment/Hunan/28147/2014	EPI749337	2014-04-29		WHO Chinese National Influenza Center	Wang,Dayan;Li,Xiaodan;Zou,Shumei;Zhang,Ye;Bo,Hong;Li,Xiyan;Chen,Wenbing;Yang,Lei;Shu,Yuelong
A/duck/Hunan/12-17_YYGK014/2014-H5N6-	EPI657170	2014-12-17		Institute of Microbiology, Chinese Academy of Sciences
A/duck/Hunan/12-17_YYGK056/2014-H5N6-	EPI657370	2014-12-17		Institute of Microbiology, Chinese Academy of Sciences
A/duck/Hunan/12-17_YYGK082/2014-H5N6-	EPI657482	2014-12-17		Institute of Microbiology, Chinese Academy of Sciences
A/Environment/Chongqing/45134/2015	EPI749617	2015-01-20		WHO Chinese National Influenza Center	Wang,Dayan;Li,Xiaodan;Zou,Shumei;Zhang,Ye;Bo,Hong;Li,Xiyan;Chen,Wenbing;Yang,Lei;Shu,Yuelong
A/Environment/Chongqing/99178/2014	EPI749809	2014-11-19		WHO Chinese National Influenza Center	Wang,Dayan;Li,Xiaodan;Zou,Shumei;Zhang,Ye;Bo,Hong;Li,Xiyan;Chen,Wenbing;Yang,Lei;Shu,Yuelong
A/duck/Guangxi/12-25_GLGX-14-08/2014-Mixed-	EPI671653	2014-12-25	CAS Key Laboratory of Pathogenic Microbiology and Immunology, Institute of Microbiology, Chinese Academy of Sciences	Institute of Microbiology, Chinese Academy of Sciences	Bi, Yuhai
A/duck/Hunan/HN13/2015	EPI956982	2015-04-06		Wuhan Institute of Virology
A/duck/Hunan/HN16/2015	EPI956990	2015-04-06		Wuhan Institute of Virology
A/muscovy/duck/Hunan/101/2014	EPI958808	2014-11-11		Wuhan Institute of Virology
A/muscovy/duck/Hunan/229/2014	EPI958906	2014-11-13		Wuhan Institute of Virology
A/muscovy/duck/Hunan/167/2014	EPI958874	2014-11-13		Wuhan Institute of Virology
A/muscovy/duck/Hunan/216/2014	EPI958898	2014-11-13		Wuhan Institute of Virology
A/Environment/Guangxi/42586/2015	EPI749657	2015-04-02		WHO Chinese National Influenza Center	Wang,Dayan;Li,Xiaodan;Zou,Shumei;Zhang,Ye;Bo,Hong;Li,Xiyan;Chen,Wenbing;Yang,Lei;Shu,Yuelong
A/Phalacrocorax/Hubei/01-09_V5/2015-H5N6-	EPI658911	2015-01-09		Institute of Microbiology, Chinese Academy of Sciences
A/Environment/Chongqing/45349/2015	EPI749561	2015-08-20		WHO Chinese National Influenza Center	Wang,Dayan;Li,Xiaodan;Zou,Shumei;Zhang,Ye;Bo,Hong;Li,Xiyan;Chen,Wenbing;Yang,Lei;Shu,Yuelong
A/Green_pheasant/Hunan/10/2015	EPI1639879	2015-12-03	Harbin Veterinary Research Institute (CAAS)	Harbin Veterinary Research Institute (CAAS)	Yanbing,Li;Yanfang,Cui;Yulei,Li;Minghui,Li;Lu,Zhao;Deli,Wang
A/duck/Hunan/03-09_YYFQH0047-O/2015-H5N6-	EPI658823	2015-03-09		Institute of Microbiology, Chinese Academy of Sciences
A/Environment/Chongqing/45185/2015	EPI749593	2015-03-11		WHO Chinese National Influenza Center	Wang,Dayan;Li,Xiaodan;Zou,Shumei;Zhang,Ye;Bo,Hong;Li,Xiyan;Chen,Wenbing;Yang,Lei;Shu,Yuelong
A/Environment/Guangxi/44389/2015	EPI749641	2015-10-13		WHO Chinese National Influenza Center	Wang,Dayan;Li,Xiaodan;Zou,Shumei;Zhang,Ye;Bo,Hong;Li,Xiyan;Chen,Wenbing;Yang,Lei;Shu,Yuelong
A/Hunan/55555/2016	EPI873668	2016-11-18		WHO Chinese National Influenza Center	Wang, Dayan;Bo, Hong;Gao, Rongbao;Li, Xiaodan;Chen, Wenbin;Yang, Lei;Shu, Yuelong
A/chicken/Hunan/HN263/2015	EPI956298	2015-12-16		Wuhan Institute of Virology
A/chicken/Hunan/HN264/2015	EPI956314	2015-12-17		Wuhan Institute of Virology
A/chicken/Hunan/HN265/2015	EPI956322	2015-12-17		Wuhan Institute of Virology
A/chicken/Hunan/HN266/2015	EPI956330	2015-12-17		Wuhan Institute of Virology
A/duck/Hunan/HN336/2015	EPI958080	2015-12-18		Wuhan Institute of Virology
A/muscovy/duck/Hunan/HN354/2015	EPI959034	2015-12-19		Wuhan Institute of Virology
A/goose/Hunan/HN310/2015	EPI958704	2015-12-17		Wuhan Institute of Virology
A/goose/Hunan/HN311/2015	EPI958712	2015-12-17		Wuhan Institute of Virology
A/muscovy/duck/Hunan/HN359/2015	EPI959066	2015-12-19		Wuhan Institute of Virology
A/muscovy/duck/Hunan/HN365/2015	EPI959090	2015-12-19		Wuhan Institute of Virology
A/muscovy/duck/Hunan/HN350/2015	EPI959002	2015-12-19		Wuhan Institute of Virology
A/muscovy/duck/Hunan/HN356/2015	EPI959050	2015-12-19		Wuhan Institute of Virology
A/duck/Hunan/HN339/2015	EPI958088	2015-12-18		Wuhan Institute of Virology
A/muscovy/duck/Hunan/HN348/2015	EPI958986	2015-12-19		Wuhan Institute of Virology
A/muscovy/duck/Hunan/HN347/2015	EPI958978	2015-12-19		Wuhan Institute of Virology
A/muscovy/duck/Hunan/HN349/2015	EPI958994	2015-12-19		Wuhan Institute of Virology
A/duck/Hunan/HN343/2015	EPI958112	2015-12-18		Wuhan Institute of Virology
A/muscovy/duck/Hunan/HN346/2015	EPI958970	2015-12-19		Wuhan Institute of Virology
A/muscovy/duck/Hunan/HN364/2015	EPI959082	2015-12-19		Wuhan Institute of Virology
A/muscovy/duck/Hunan/HN353/2015	EPI959026	2015-12-19		Wuhan Institute of Virology
A/muscovy/duck/Hunan/HN358/2015	EPI959058	2015-12-19		Wuhan Institute of Virology
A/muscovy/duck/Hunan/HN366/2015	EPI959098	2015-12-19		Wuhan Institute of Virology
A/duck/Hunan/HN333/2015	EPI958056	2015-12-18		Wuhan Institute of Virology
A/duck/Hunan/HN334/2015	EPI958064	2015-12-18		Wuhan Institute of Virology
A/muscovy/duck/Hunan/HN352/2015	EPI959018	2015-12-19		Wuhan Institute of Virology
A/duck/Hunan/HN341/2015	EPI958096	2015-12-18		Wuhan Institute of Virology
A/Environment/Hunan/07767/2015	EPI749785	2015-01-08		WHO Chinese National Influenza Center	Wang,Dayan;Li,Xiaodan;Zou,Shumei;Zhang,Ye;Bo,Hong;Li,Xiyan;Chen,Wenbing;Yang,Lei;Shu,Yuelong
A/goose/Hunan/107/2014	EPI958591	2014-11-13		Wuhan Institute of Virology
A/environment/Hunan/HN261/2015	EPI958559	2015-12-16		Wuhan Institute of Virology
A/goose/Hubei/113/2014	EPI958575	2014-11-13		Wuhan Institute of Virology
A/goose/Hunan/110/2014	EPI958607	2014-11-13		Wuhan Institute of Virology
A/muscovy/duck/Hunan/125/2014	EPI958850	2014-11-12		Wuhan Institute of Virology
A/duck/Hunan/HN42/2015	EPI958120	2015-04-06		Wuhan Institute of Virology
A/goose/Hunan/109/2014	EPI958599	2014-11-13		Wuhan Institute of Virology
A/duck/Hunan/HN74/2015	EPI958527	2015-04-06		Wuhan Institute of Virology
A/muscovy/duck/Hunan/148/2014	EPI958866	2014-11-13		Wuhan Institute of Virology
A/Environment/Hunan/98885/2014	EPI749857	2014-11-10		WHO Chinese National Influenza Center	Wang,Dayan;Li,Xiaodan;Zou,Shumei;Zhang,Ye;Bo,Hong;Li,Xiyan;Chen,Wenbing;Yang,Lei;Shu,Yuelong
A/duck/Jiangxi/02-05_YGYXG015-P/2015-H6N6-	EPI660975	2015-02-05		Institute of Microbiology, Chinese Academy of Sciences
A/Guangxi/55726/2016	EPI873669	2016-11-24		WHO Chinese National Influenza Center	Wang, Dayan;Zhao, Xiang;Li, Zi;Li, Xiaodan;Chen, Wenbin;Yang, Lei;Shu, Yuelong
A/Ostrich/Guangxi/GX-1/2017__-H5N6-	EPI1093302	2017-06-28	South China Agricultural University	South China Agricultural University	Jiahao, Zhang; Guangjie, Lao; Zhengji, Wei; Guanming, Su; Bo, Li; Wenbao, Qi; Ming, Liao
A/duck/Hunan/12-17_YYFQH0018-Z-P/2014-H5N6-	EPI657722	2014-12-17		Institute of Microbiology, Chinese Academy of Sciences
A/Common_pheasant/Hunan/11/2015	EPI1639887	2015-12-03	Harbin Veterinary Research Institute (CAAS)	Harbin Veterinary Research Institute (CAAS)	Yanbing,Li;Yanfang,Cui;Yulei,Li;Minghui,Li;Lu,Zhao;Deli,Wang
A/Peacock/Hunan/13/2015	EPI1639903	2015-12-03	Harbin Veterinary Research Institute (CAAS)	Harbin Veterinary Research Institute (CAAS)	Yanbing,Li;Yanfang,Cui;Yulei,Li;Minghui,Li;Lu,Zhao;Deli,Wang
A/chicken/Wuxi/7765/2016	EPI1055368	2016-03-14	Beijing Institute of Microbiology and Epidemiology	Beijing Institute of Microbiology and Epidemiology	Maijuan,Ma;Shanhui,Chen;Teng,Zhao
A/Quail/Zhanjiang/16887/2016	EPI1060753	2016-08-15	South China Agricultural University	South China Agricultural University
A/chicken/Ha_Tinh/73VTC/2017	EPI1584022	2017-11-01	State Research Center of Virology and Biotechnology (VECTOR)	State Research Center of Virology and Biotechnology (VECTOR)
A/chicken/Ba_Ria-Vung_Tau/21078VTC/2019	EPI1665376	2019-08-02	State Research Center of Virology and Biotechnology (VECTOR)	State Research Center of Virology and Biotechnology (VECTOR)
A/chicken/Vietnam/Raho4-Cd-20-421/2020	EPI1853938	2020-01-12	Center for Veterinary Diagnostics - Regional Animal Health Office No.6	Centers for Disease Control and Prevention
A/duck/Cambodia/e5PPOreu241D3/2020	EPI2068175	2020-06-13	Institut Pasteur du Cambodia	The University of Hong Kong
A/duck/Cambodia/e5PPOreu241D8/2020	EPI2068191	2020-06-13	Institut Pasteur du Cambodia	The University of Hong Kong
A/duck/Cambodia/e5PPOreu241D4/2020	EPI2068183	2020-06-13	Institut Pasteur du Cambodia	The University of Hong Kong
A/duck/Cambodia/e8T241D10/2020	EPI2068199	2020-08-21	Institut Pasteur du Cambodia	The University of Hong Kong
A/duck/Cambodia/e8T241D11/2020	EPI2068207	2020-08-21	Institut Pasteur du Cambodia	The University of Hong Kong
A/duck/Cambodia/e8T241D6/2020	EPI2068239	2020-08-21	Institut Pasteur du Cambodia	The University of Hong Kong
A/chicken/Dong_Nai/25437VTC/2019	EPI1665384	2019-08-26	State Research Center of Virology and Biotechnology (VECTOR)	State Research Center of Virology and Biotechnology (VECTOR)
A/duck/Jiangxi/95/2014	EPI530054	2014-01-10		Beijing Genomics Institute (BGI)	Bing,Xu;Tao,Zhang;Xiaowen,Li
A/Environment/Jiangxi/23094/2013	EPI593040	2013-12-14	WHO Chinese National Influenza Center	WHO Chinese National Influenza Center	Li, Xiaodan; Zhang, Ye; Dong, Libo; Gao, Rongbao; Bo, Hong; Wang, dayan; Shu, Yuelong
A/duck/Hunan/12-07_YYGK108-P/2013-H5N6-	EPI656626	2013-12-07		Institute of Microbiology, Chinese Academy of Sciences
A/chicken/Hunan/12-28_YYGK034-P/2013-H5N6-	EPI656602	2013-12-28		Institute of Microbiology, Chinese Academy of Sciences
A/Goose/_Guangdong_/JG125/2013-H5N6-	EPI687498	2014-04-10	South China Agricultural University	South China Agricultural University	Wenbao,Qi;Qian,Li;Lihong,Huang;Bo,Li;Weixin,Jia;Chenggang,Xu;Ming,Liao
A/Environment/Jiangxi/10717/2014	EPI749705	2014-01-15		WHO Chinese National Influenza Center	Wang,Dayan;Li,Xiaodan;Zou,Shumei;Zhang,Ye;Bo,Hong;Li,Xiyan;Chen,Wenbing;Yang,Lei;Shu,Yuelong
A/Environment/Jiangxi/10649/2014	EPI749697	2014-01-24		WHO Chinese National Influenza Center	Wang,Dayan;Li,Xiaodan;Zou,Shumei;Zhang,Ye;Bo,Hong;Li,Xiyan;Chen,Wenbing;Yang,Lei;Shu,Yuelong
A/duck/Hunan/12-07__YYGK111-P/2013-H5N6-	EPI656642	2013-12-07		Institute of Microbiology, Chinese Academy of Sciences
A/environment/Shenzhen/25-24/2013	EPI530063	2013-12-02		Beijing Genomics Institute (BGI)	Jinquan,Cheng;Renli,Zhang;Shisong,Fang
A/duck/Hunan/12-07__YYGK110-P/2013-H5N6-	EPI656634	2013-12-07		Institute of Microbiology, Chinese Academy of Sciences
A/duck/Hunan/12-07_YGK098-P/2013-H5N6-	EPI656722	2013-12-07		Institute of Microbiology, Chinese Academy of Sciences
A/Environment/Jiangxi/10733/2014	EPI680606	2014-01-14		WHO Chinese National Influenza Center	Lei, Yang; Xiaodan, Li; Ye, Zhang; Shumei, Zou; Wenbing, Chen; Dayan, Wang; Yuelong, Shu
A/environment/Jilin/04-25_NA004/2015-H5N6-	EPI657498	2015-04-25		Institute of Microbiology, Chinese Academy of Sciences
A/goose/Shandong/02-26_GD/2015-H5N6-	EPI661663	2015-02-26		Institute of Microbiology, Chinese Academy of Sciences
A/goose/Guangdong/674/2014-H5N6-	EPI1208376	2014-03-30	South China Agricultural University	South China Agricultural University	Yuandi,Yu;Zaoyue,Zhang;Wenbao,Qi;Ming,Liao
A/chicken/Fujian/09-16_GT101/2014-Mixed-	EPI671701	2014-09-16	CAS Key Laboratory of Pathogenic Microbiology and Immunology, Institute of Microbiology, Chinese Academy of Sciences	Institute of Microbiology, Chinese Academy of Sciences	Bi, Yuhai
A/duck/Hunan/12-07_YYGK112-P/2013-H5N6-	EPI656650	2013-12-07		Institute of Microbiology, Chinese Academy of Sciences
A/Environment/Guangdong/79900/2014	EPI680542	2014-10-22		WHO Chinese National Influenza Center	Lei, Yang; Xiaodan, Li; Ye, Zhang; Shumei, Zou; Wenbing, Chen; Dayan, Wang; Yuelong, Shu
A/duck/Jiangxi/E7/2014_-H5N6-	EPI1574355	2014-12-11	Tsinghua University	Tsinghua University
A/chickenl/Jiangxi/E84/2014_-H5N6-	EPI1574363	2014-12-10	Tsinghua University	Tsinghua University
A/Streptopelia_decaocto/Jiangxi/J8/2015_-H5N6-	EPI1574321	2015-10-01	Tsinghua University	Tsinghua University
A/Mallard/Jiangxi/JXH22/2014_-H5N6-	EPI1574337	2014-10-01	Tsinghua University	Tsinghua University
A/Mallard/Jiangxi/JXH9/2014_-H5N6-	EPI1574345	2014-10-01	Tsinghua University	Tsinghua University
A/duck/Anhui/S1300/2014	EPI675772	2014-05-06	Harbin Veterinary Research Institute (CAAS)	Harbin Veterinary Research Institute (CAAS)	Zeng, X.; Chen, P.; Liu, L.; Deng, G.; Li, Y.; Shi, J.; Kong, H.; Feng, H.; Bai, J.; Li, X.; Tian, G.; Chen, H.
A/Environment/Hunan/18327/2014	EPI680590	2014-02-28		WHO Chinese National Influenza Center	Lei, Yang; Xiaodan, Li; Ye, Zhang; Shumei, Zou; Wenbing, Chen; Dayan, Wang; Yuelong, Shu
A/chicken/Hunan/HN40/2015	EPI956496	2015-04-06		Wuhan Institute of Virology
A/goose/Hunan/159/2014	EPI958648	2015-11-13		Wuhan Institute of Virology
A/goose/Hunan/82/2014	EPI958680	2014-11-13		Wuhan Institute of Virology
A/goose/Hunan/160/2014	EPI958656	2014-11-13		Wuhan Institute of Virology
A/duck/Hunan/HN29/2015	EPI958048	2015-04-06		Wuhan Institute of Virology
A/duck/Hunan/HN45/2015	EPI958128	2015-04-06		Wuhan Institute of Virology
A/duck/Hunan/HN61/2015	EPI958169	2015-04-06		Wuhan Institute of Virology
A/duck/Hunan/HN78/2015	EPI958543	2015-04-06		Wuhan Institute of Virology
[truncated: 12,896 more rows]

## Sheet: S2
Antigen	Homologous serum	Accession number	Present in dataset 114x28	Present in dataset 117x29	Virus type	Origin of the HA gene/virus	CVV-(like)	Notes
A/CHICKEN/SCOTLAND/1959_C		GU052518	yes	yes	Full virus	St Jude's Children Hospital (United States)		Antigen located < 2.5 AU from map center.
A/TERN/SOUTH-AFRICA/1961_C		GU052822	yes	yes	Full virus	St Jude's Children Hospital (United States)
A/TURKEY/WISCONSIN/1968_C		HE802064	yes	yes	Full virus	St Jude's Children Hospital (United States)
A/DUCK/HONG-KONG/205/1977_C	A/DUCK/HONGKONG/205B/1977	CY014615	yes	yes	Full virus	St Jude's Children Hospital (United States)
A/CHICKEN/HIDALGO/28159-232/1994_C		CY006040	yes	yes	PR/8 or PR/8-HY recombinant virus	The Southeast Poultry Research Laboratory (United States)
A/EMU/NEW-YORK/12716/1994_C		EU743135	yes	yes	Full virus	The Southeast Poultry Research Laboratory (United States)
A/MALLARD/NETHERLANDS/3/1999_C	A/MALLARD/NETHERLANDS/3A/1999	CY064942	yes	yes	PR/8 or PR/8-HY recombinant virus	Erasmus MC - Viroscience
A/AVIAN/NEW-YORK/315883/2000_C		AY296070	yes	yes	Full virus	The Southeast Poultry Research Laboratory (United States)
A/ENVIRONMENT/DELAWARE/1346/2001_C		EF607889	yes	yes	Full virus	The Southeast Poultry Research Laboratory (United States)
A/MALLARD/SWEDEN/21/2002_C		KF695270	yes	yes	Full virus	Erasmus MC - Viroscience, in collaboration with Umeå University (Sweden)
A/MALLARD/SWEDEN/49/2002_C	A/MALLARD/SWEDEN/49B/2002	KF695328	yes	yes	PR/8 or PR/8-HY recombinant virus	Erasmus MC - Viroscience, in collaboration with Umeå University (Sweden)
A/MALLARD/SWEDEN/7/2002_C		KF695303	yes	yes	Full virus	Erasmus MC - Viroscience, in collaboration with Umeå University (Sweden)
A/HONG-KONG/156/1997_0	A/HONGKONG/156A/1997	AF046088	yes	yes	PR/8 or PR/8-HY recombinant virus	Erasmus MC - Viroscience, in collaboration with Queen Mary Hospital (Hong-Kong, China)		Antigen located < 2.5 AU from map center.
A/HONG-KONG/483/1997_0	A/HONGKONG/483B/1997	AF046097	yes	yes	PR/8 or PR/8-HY recombinant virus	Center for Disease Control and Prevention (United States)
A/HONG-KONG/486/1997_0		AF102671	yes	yes	Full virus	Center for Disease Control and Prevention (United States)		Antigen located < 2.5 AU from map center.
A/VIETNAM/1194/2004_1	A/VIETNAM/1194D/2004	EPI347615	yes	yes	PR/8 or PR/8-HY recombinant virus	Hong-Kong University (China)	CVV
A/VIETNAM/1203/2004_1		EPI1990181	yes	yes	PR/8 or PR/8-HY recombinant virus	St Jude's Children Hospital (United States)	CVV
A/VIETNAM/1204/2004_1		EPI1990182	yes	yes	Full virus	Hong-Kong University (China)
A/VIETNAM/3212/2004_1		EF451059	yes	yes	Full virus	Hong-Kong University (China)
A/VIETNAM/3218/2004_1		EPI3413662	yes	yes	Full virus	Hong-Kong University (China)
A/DUCK/VIETNAM/317/2005_1		DQ497689	yes	yes	PR/8 or PR/8-HY recombinant virus	gene synthesis
A/CAMBODIA/R0405050/2007_1-1		FJ225472	yes	yes	PR/8 or PR/8-HY recombinant virus	gene synthesis	CVV
A/DUCK/VIETNAM/OIE-0062/2012_1-1-1		AB727935	yes	yes	PR/8 or PR/8-HY recombinant virus	gene synthesis
A/DUCK/VIETNAM/NCVD-1279/2012_1-1-2		EPI425120	yes	yes	PR/8 or PR/8-HY recombinant virus	gene synthesis
A/CAMBODIA/X0810301/2013_1-1-2	A/CAMBODIA/X0810301B/2013	EPI485587	yes	yes	PR/8 or PR/8-HY recombinant virus	gene synthesis	CVV
A/MUSCOVY-DUCK/VIETNAM/NCVD-KA426/2013_1-1-2		KP097916	yes	yes	PR/8 or PR/8-HY recombinant virus	gene synthesis
A/DUCK/HUNAN/795/2002_2-1-1		CY028963	yes	yes	PR/8 or PR/8-HY recombinant virus	St Jude's Children Hospital (United States)	CVV
A/CHICKEN/INDONESIA/R60/2005_2-1-1		AM183670	yes	yes	PR/8 or PR/8-HY recombinant virus	gene synthesis		Antigen located < 2.5 AU from map center.
A/CHICKEN/DENPASAR/BBVD-182/2007_2-1-1		CY091775	yes	yes	PR/8 or PR/8-HY recombinant virus	gene synthesis		Antigen located < 2.5 AU from map center.
A/CHICKEN/MEDAN/BBPV1-571/2005_2-1-2		EPI1989689	yes	yes	PR/8 or PR/8-HY recombinant virus	gene synthesis
A/INDONESIA/538H/2006_2-1-2		EU146745	yes	yes	PR/8 or PR/8-HY recombinant virus	gene synthesis
A/CHICKEN/EAST-JAVA/UT6031/2007_2-1-3		GQ122396	yes	yes	PR/8 or PR/8-HY recombinant virus	gene synthesis
A/CHICKEN/SOUTH-SULAWESI/157/2011_2-1-3-1	A/CHICKEN/SOUTHSULAWESI/157A/2011	EPI533375	yes	yes	PR/8 or PR/8-HY recombinant virus	gene synthesis
A/INDONESIA/5/2005_2-1-3-2	A/INDONESIA/5F/2005	EU146622	yes	yes	PR/8 or PR/8-HY recombinant virus	Hong-Kong University (China)	CVV
A/CHICKEN/WEST-JAVA/30/2007_2-1-3-2	A/CHICKEN/WESTJAVA/EURRG30A/2007	EPI533406	no	yes	PR/8 or PR/8-HY recombinant virus	gene synthesis		Antigen in our dataset differs from EPI533403 in following positions: 165NK, 477GE.
A/CHICKEN/WESTJAVA/006/2008_2-1-3-2		EPI533450	no	no	Full virus	Vaksindo (Indonesia)
A/CHICKEN/CENTRAL-JAVA/51/2009_2-1-3-2	A/CHICKEN/CENTRALJAVA/051B/2009	EPI533397	yes	yes	PR/8 or PR/8-HY recombinant virus	gene synthesis
A/CHICKEN/NORTH-SUMATRA/27/2009_2-1-3-2		EPI533461	yes	yes	PR/8 or PR/8-HY recombinant virus	gene synthesis
A/CHICKEN/WEST-JAVA/119/2010_2-1-3-2A	A/CHICKEN/WESTJAVA/119A/2010	EPI533433	no	no	PR/8 or PR/8-HY recombinant virus	gene synthesis
A/CHICKEN/WEST-JAVA/90/2010_2-1-3-2A		EPI533403	yes	yes	PR/8 or PR/8-HY recombinant virus	gene synthesis		Antigen in our dataset differs from EPI533403 in following positions: 107KR, 120KN, 121KS, 122GW.
A/INDONESIA/NIHRD11771/2011_2-1-3-2A		EPI1377684	yes	yes	PR/8 or PR/8-HY recombinant virus	gene synthesis	CVV
A/CHICKEN/CENTRAL-JAVA/52/2009_2-1-3-2B		EPI533395	yes	yes	PR/8 or PR/8-HY recombinant virus	gene synthesis
A/CHICKEN/WEST-JAVA/47/2009_2-1-3-2B		EPI533424	yes	yes	PR/8 or PR/8-HY recombinant virus	gene synthesis
A/CHICKEN/WEST-JAVA/59/2009_2-1-3-2B		EPI533448	yes	yes	PR/8 or PR/8-HY recombinant virus	gene synthesis
A/CHICKEN/EAST-JAVA/121/2010_2-1-3-2B	A/CHICKEN/EASTJAVA/121B/2010	EPI533384	yes	yes	PR/8 or PR/8-HY recombinant virus	gene synthesis
A/ENVIRONMENT/KOTA-TANGERANG/0813207-005/2013_2-1-3-2B		KP742934	yes	yes	PR/8 or PR/8-HY recombinant virus	gene synthesis		Antigen located < 2.5 AU from map center.
A/INDONESIA/NIHRD13233/2013_2-1-3-2B		EPI492524	yes	yes	PR/8 or PR/8-HY recombinant virus	gene synthesis
A/CHICKEN/NORTH-SUMATRA/72/2010_2-1-3-3	A/CHICKEN/NORTHSUMATRA/072A/2010	EPI533460	yes	yes	PR/8 or PR/8-HY recombinant virus	gene synthesis
A/BAR-HEADED-GOOSE/QINGHAI/1A/2005_2-2		DQ659327	yes	yes	PR/8 or PR/8-HY recombinant virus	St Jude's Children Hospital (United States)	CVV	Also similar to CVV A/whooper swan/Mongolia/244/2005, difference is 154ND. Antigen located < 2.5 AU from map center.
A/CHICKEN/NIGERIA/BA209/2006_2-2		AM262541	yes	yes	Full virus	Erasmus MC -Viroscience, in collaboration with National Public Health Laboratory (Luxembourg)
A/CHICKEN/NIGERIA/BA210/2006_2-2		AM262542	yes	yes	Full virus	Erasmus MC -Viroscience, in collaboration with National Public Health Laboratory (Luxembourg)
A/COMMON-GOLDENEYE/MONGOLIA/12/2006_2-2		AB284324	yes	yes	PR/8 or PR/8-HY recombinant virus	gene synthesis	CVV-like	Difference compared to CVV A/chicken/India/NIV33487/2006: 495SA. Antigen located < 2.5 AU from map center.
A/IRAQ/755/2006_2-2	A/IRAQ/755A/2006	EU146869	yes	yes	PR/8 or PR/8-HY recombinant virus	gene synthesis		Antigen located < 2.5 AU from map center.
A/SWAN/GERMANY/R651/2006_2-2		DQ464354	yes	yes	Full virus	Friedrich-Loeffler Institut (Germany)
A/TURKEY/15/2006_2-2		EPI1990123	yes	yes	PR/8 or PR/8-HY recombinant virus	gene synthesis
A/TURKEY/65596/2006_2-2		EF619998	yes	yes	PR/8 or PR/8-HY recombinant virus	gene synthesis		Antigen located < 2.5 AU from map center.
A/TURKEY/TURKEY/1/2005_2-2-1	A/TURKEY/TURKEY/1A/2005	KF042152	yes	yes	PR/8 or PR/8-HY recombinant virus	Crick Institute London (United Kingdom)	CVV
A/CAT/AUSTRIA/P32V1/2006_2-2-1		EF395844	yes	yes	Full virus	Austrian Agency for Health and Food Safety, Mödling (Austria)
A/CHICKEN/EGYPT/3N/2006_2-2-1		EU146866	yes	yes	Full virus	Crick Institute London (United Kingdom)
A/CHICKEN/NIGERIA/SO452/2006_2-2-1		AM262547	yes	yes	Full virus	Erasmus MC -Viroscience, in collaboration with National Public Health Laboratory (Luxembourg)
A/CHICKEN/NIGERIA/SO493/2006_2-2-1		AM262553	yes	yes	Full virus	Erasmus MC -Viroscience, in collaboration with National Public Health Laboratory (Luxembourg)		Antigen located < 2.5 AU from map center.
A/SWAN/AUSTRIA/P2063/2006_2-2-1		EF395845	yes	yes	Full virus	Austrian Agency for Health and Food Safety, Mödling (Austria)		In Fig. 1A, table S1 and data S1, AM911090 was used, which is identical to EF395845 on the nucleotide level.
A/CHICKEN/EGYPT/0987-NLQP/2009_2-2-1		GU366078	yes	yes	PR/8 or PR/8-HY recombinant virus	gene synthesis	CVV-like	Difference compared to CVV A/Egypt/2321-NAMRU3/2007 is more than 10 amino acids. Difference to CVV A/Egypt/N03072/2010: 120NS, 134AV, 320GS.
A/CHICKEN/EGYPT/20NLQP-CLEVB238/2008_2-2-1-1		FJ686846	yes	yes	PR/8 or PR/8-HY recombinant virus	gene synthesis	CVV-like	Difference compared to CVV A/Egypt/3300-NAMRU3/2008 2.2.1.1: 126EG, 154DN, 156AT, 190LI, 192QK, 238AT.
A/EGYPT/N01753/2014_2-2-1-2	A/EGYPT/NO1753B/2014	KM392416	yes	yes	PR/8 or PR/8-HY recombinant virus	gene synthesis
A/DUCK/CAIRO/1578CA/2015_2-2-1-2		LC106072	yes	yes	Full virus	University of Wisconsin-Madison (United States)
A/DUCK/DAKAHLIA/1536CAG/2015_2-2-1-2		LC106073	yes	yes	Full virus	University of Wisconsin-Madison (United States)	CVV-like	Identical to CVV A/Egypt/N04915/2014 on amino acid level.
A/DUCK/GIZA/15292S/2015_2-2-1-2	A/DUCK/GIZA/15292SA/2015	LC106074	yes	yes	PR/8 or PR/8-HY recombinant virus	University of Wisconsin-Madison (United States)
A/CHICKEN/BANGLADESH/11RS1984-27/2011_2-2-2-1		JN795921	yes	yes	PR/8 or PR/8-HY recombinant virus	gene synthesis
A/DUCK/HUNAN/182/2005_2-3-1		DQ320909	yes	yes	PR/8 or PR/8-HY recombinant virus	gene synthesis
A/GOOSE/GUANGXI/345/2005_2-3-2		DQ320896	yes	yes	PR/8 or PR/8-HY recombinant virus	gene synthesis		Antigen located < 2.5 AU from map center.
A/COMMON-MAGPIE/HONG-KONG/5052/2007_2-3-2-1		CY036173	yes	yes	PR/8 or PR/8-HY recombinant virus	St Jude's Children Hospital (United States)	CVV
A/GREAT-EGRET/HONG-KONG/807/2008_2-3-2-1		CY036237	yes	yes	PR/8 or PR/8-HY recombinant virus	gene synthesis
A/BAR-HEADED-GOOSE/MONGOLIA/X53/2009_2-3-2-1C		AB521999	yes	yes	PR/8 or PR/8-HY recombinant virus	gene synthesis
A/CHICKEN/HONG-KONG/782/2009_2-3-2-1		KF169907	no	no	PR/8 or PR/8-HY recombinant virus	Hong-Kong University (China)
A/DUCK/VIETNAM/NCVD-851/2011_2-3-2-1A		EPI424768	yes	yes	PR/8 or PR/8-HY recombinant virus	gene synthesis	CVV-like	Difference compared to CVV A/Hubei/1/2010: 120DN, 140NK, 189KR, 320NS, 474ND.
A/CHICKEN/NEPAL/T299/2013_2-3-2-1A		EPI475773	yes	yes	PR/8 or PR/8-HY recombinant virus	gene synthesis
A/DUCK/BANGLADESH/19097/2013_2-3-2-1A	A/DUCK/BANGLADESH/19097B/2013	KF715205	yes	yes	PR/8 or PR/8-HY recombinant virus	St Jude's Children Hospital (United States)	CVV
A/NEPAL/19FL1997/2019_2-3-2-1A		EPI1435662	yes	yes	PR/8 or PR/8-HY recombinant virus	gene synthesis		Difference compared to CVV A/duck/Bangladesh/17D1012/2018: 153RK, 309TN, 374IV.
A/BARN-SWALLOW/HONG-KONG/1161/2010_2-3-2-1B		KC357320	yes	yes	PR/8 or PR/8-HY recombinant virus	gene synthesis	CVV
A/DUCK/HONG-KONG/1091/2011_2-3-2-1B		EPI3413661	yes	yes	Full virus	Hong-Kong University (China)
A/DUCK/HUNAN/S4220/2011_2-3-2-1B		CY146700	no	no	PR/8 or PR/8-HY recombinant virus	gene synthesis
A/DUCK/VIETNAM/NCVD-1283/2012_2-3-2-1B	A/DUCK/VIETNAM/NCVD-1283A/2012	EPI424394	no	yes	PR/8 or PR/8-HY recombinant virus	gene synthesis
A/PEACOCK/YUNNAN/1/2015_2-3-2-1D		KU057288	no	no	PR/8 or PR/8-HY recombinant virus	gene synthesis	CVV-like	Difference compared to CVV A/chicken/Guiyang/1153/2016: 129KM, 183DN, 225TR, 293IN, 295NH, 296TP.
A/DUCK/VIETNAM/NCVD-1584/2012_2-3-2-1E		EPI424984	yes	yes	PR/8 or PR/8-HY recombinant virus	gene synthesis	CVV
A/DUCK/VIETNAM/HU3-574/2015_2-3-2-1E		LC167526	yes	yes	PR/8 or PR/8-HY recombinant virus	gene synthesis
A/GUINEA-FOWL/GHANA/2/2015_2-3-2-1F		EPI770696	yes	yes	PR/8 or PR/8-HY recombinant virus	gene synthesis	CVV-like	Difference compared to CVV A/chicken/Ghana/20/2015: 43DN, 68GD, 154DG, 257VI, 372RK, 475DN, 478IM.
A/DUCK/BANTUL/1443-9/2012_2-3-2-1G		KC417272	yes	yes	PR/8 or PR/8-HY recombinant virus	gene synthesis
A/ANHUI/1/2005_2-3-4	A/ANHUI/1C/2005	MH748165	yes	yes	PR/8 or PR/8-HY recombinant virus	Hong-Kong University (China)	CVV	Various entries for the HA sequence of A/ANHUI/1/2005 exist. The sequence of the antigen in our map corresponds to the MH748165 entry, which is that of the CVV and has 134T, 216R and 225R. In the tree, HM172104 entry was used and has 134T, 216K and 225K. The two other database entries, DQ371928 and EPI164216 have 134A, 216R and 225R. Additionally, similar to CVV A/duck/Laos/3295/2006, differences…
A/JIANGXI/1/2005_2-3-4		EPI164266	yes	yes	PR/8 or PR/8-HY recombinant virus	gene synthesis
A/JAPANESE-WHITE-EYE/HONG-KONG/1038/2006_2-3-4		DQ992842	yes	yes	PR/8 or PR/8-HY recombinant virus	St Jude's Children Hospital (United States)	CVV
A/CHICKEN/HONG-KONG/AP156/2009_2-3-4		KC590650	yes	yes	PR/8 or PR/8-HY recombinant virus	Hong-Kong University (China)	CVV
A/CHICKEN/JIANGSU/K0101/2010_2-3-4	A/CHICKEN/JIANGSU/K0101B/2010	KC709803	yes	yes	PR/8 or PR/8-HY recombinant virus	gene synthesis
A/DUCK/VIETNAM/NCVD-293/2009_2-3-4-1		EPI284550	yes	yes	PR/8 or PR/8-HY recombinant virus	gene synthesis
A/MUSCOVY-DUCK/VIETNAM/TMU003/2008_2-3-4-2		CY099960	yes	yes	PR/8 or PR/8-HY recombinant virus	gene synthesis
A/GUIZHOU/1/2013_2-3-4-2	A/GUIZHOU/1A/2013	EPI420386	yes	yes	PR/8 or PR/8-HY recombinant virus	gene synthesis	CVV
A/CHICKEN/VIETNAM/NCVD-279/2009_2-3-4-3		EPI284466	yes	yes	PR/8 or PR/8-HY recombinant virus	gene synthesis
A/GOOSE/EASTERN-CHINA/1112/2011_2-3-4-4A	A/GOOSE/EASTERNCHINA/1112A/2011	JQ041402	yes	yes	PR/8 or PR/8-HY recombinant virus	gene synthesis
A/SICHUAN/26221/2014_2-3-4-4A	A/SICHUAN/26221A/2014	EPI533583	yes	yes	PR/8 or PR/8-HY recombinant virus	Hong-Kong University (China)	CVV
A/BLACK-HEADED-GULL/TYVA/41/2016_2-3-4-4B		EPI823756	yes	yes	PR/8 or PR/8-HY recombinant virus	gene synthesis
A/EURASIAN-WIGEON/NETHERLANDS/4/2016_2-3-4-4B		EPI959413	yes	yes	PR/8 or PR/8-HY recombinant virus	Erasmus MC - Viroscience
A/GREAT-BLACK-BACKED-GULL/NETHERLANDS/3/2016_2-3-4-4B		EPI1023567	yes	yes	Full virus	Erasmus MC - Viroscience
A/TUFTED-DUCK/GERMANY/AR8444/2016_2-3-4-4B		EPI1753775	yes	yes	Full virus	Friedrich-Loeffler Institut (Germany)
A/BLACK-HEADED-GULL/NETHERLANDS/29/2017_2-3-4-4B		EPI1131096	no	yes	PR/8 or PR/8-HY recombinant virus	Erasmus MC - Viroscience
A/FUJIAN-SANYUAN/21099/2017_2-3-4-4B	A/FUJIAN-SANYUAN/21099A/2017	EPI1369973	yes	yes	PR/8 or PR/8-HY recombinant virus	gene synthesis	CVV
A/GREAT-BLACK-BACKED-GULL/NETHERLANDS/1/2017_2-3-4-4B		EPI1131088	yes	yes	Full virus	Erasmus MC - Viroscience
A/CHICKEN/NETHERLANDS/EMC-1/2018_2-3-4-4B		EPI1195307	yes	yes	Full virus	Erasmus MC - Viroscience
A/ASTRAKHAN/3212/2020_2-3-4-4B		EPI1846961	yes	yes	PR/8 or PR/8-HY recombinant virus	gene synthesis	CVV	Also similar to CVV A/American wigeon/South Carolina/22-000345-001/2021, differences are 104LM, 210VA, 510IV; CVV A/chicken/Ghana/AVL-76321VIR7050-39/2021, differences are 156AT, 449DN; and A/Ezo red fox/Hokkaido/1/2022, no differences on amino acid level.
A/HERRING-GULL/NETHERLANDS/1/2020_2-3-4-4B		EPI1857447	yes	yes	Full virus	Erasmus MC - Viroscience
A/CASPIAN-GULL/NETHERLANDS/1/2022_2-3-4-4B		EPI1967017	yes	yes	Full virus	Erasmus MC - Viroscience
A/CHICKEN/NETHERLANDS/EMC-3/2014_2-3-4-4C	A/CHICKEN/NETHERLANDS/EMC-3C/2014	EPI552776	yes	yes	PR/8 or PR/8-HY recombinant virus	Erasmus MC - Viroscience
A/EURASIAN-WIGEON/NETHERLANDS/EMC-3/2014_2-3-4-4C		EPI3413663	yes	yes	Full virus	Erasmus MC - Viroscience
A/GYRFALCON/WASHINGTON/41088-6/2014_2-3-4-4C	A/GYRFALCON/WASHINGTON/41088-6B/2014	EPI860648	yes	yes	PR/8 or PR/8-HY recombinant virus	gene synthesis	CVV
A/EURASIAN-WIGEON/NETHERLANDS/1/2015_2-3-4-4C		EPI585111	yes	yes	Full virus	Erasmus MC - Viroscience
A/HUBEI/29578/2016_2-3-4-4D		EPI961183	no	no	PR/8 or PR/8-HY recombinant virus	Erasmus MC - Viroscience	CVV
A/GUANGZHOU/39715/2014_2-3-4-4E	A/GUANGZHOU/39715A/2014	KP765788	yes	yes	PR/8 or PR/8-HY recombinant virus	Hong-Kong University (China)
A/BLACK-SWAN/AKITA/1/2016_2-3-4-4E		LC198528	yes	yes	PR/8 or PR/8-HY recombinant virus	gene synthesis	CVV-like	Difference compared to CVV A/duck/Hyogo/1/2016: 188IT.
A/CHICKEN/VIETNAM/NCVD-15A59/2015_2-3-4-4F	A/CHICKEN/VIETNAM/NCVD-15A59A/2015	KY171732	yes	yes	PR/8 or PR/8-HY recombinant virus	gene synthesis	CVV
A/DUCK/JIANGXI/0114-NCJD064-P/2015_2-3-4-4F	A/DUCK/JIANGXI/0114-NCJD064-PB/2015	EPI661071	no	no	PR/8 or PR/8-HY recombinant virus	gene synthesis
A/MUSCOVY-DUCK/VIETNAM/823/2015_2-3-4-4F		LC174959	yes	yes	PR/8 or PR/8-HY recombinant virus	gene synthesis
A/MUSCOVY-DUCK/VIETNAM/LBM631/2014_2-3-4-4G		AB979455	yes	yes	PR/8 or PR/8-HY recombinant virus	gene synthesis
A/CHICKEN/VIETNAM/RAHO4-CD-20-421/2020_2-3-4-4G		EPI1853938	yes	yes	PR/8 or PR/8-HY recombinant virus	gene synthesis	CVV
A/GUANGDONG/18SF020/2018_2-3-4-4H	A/GUANGDONG/18SF020B/2018	EPI1352813	no	no	PR/8 or PR/8-HY recombinant virus	gene synthesis	CVV
A/CHICKEN/VIETNAM/NCVD-134/2008_7-1		GU108226	no	no	PR/8 or PR/8-HY recombinant virus	gene synthesis	CVV-like	Difference to CVV A/chicken/Vietnam/NCVD-03/2008: 137LM, 489PS.
A/CHICKEN/HUADONG/4/2008_7-2		HQ677023	yes	yes	PR/8 or PR/8-HY recombinant virus	gene synthesis
A/CHICKEN/CHIPING/0321/2014_7-2	A/CHICKEN/CHIPING/0321B/2014	KP000007	no	no	PR/8 or PR/8-HY recombinant virus	gene synthesis
A/GOOSE/GUANGDONG/72/2004_9		HM172089	yes	yes	PR/8 or PR/8-HY recombinant virus	gene synthesis

## Sheet: S3
Virus	Genetic clade	Virus type	boost	HA	HA accession number	NA	NA accession number	PR/8 backbone
A/DUCK/HONGKONG/205/1977	Non-GsGd	Full virus	-	A/DUCK/HONGKONG/205/1977	CY014615	A/DUCK/HONGKONG/205/1977	CY005591.1	-
A/MALLARD/NETHERLANDS/3/1999	Non-GsGd	Full virus	+	A/MALLARD/NETHERLANDS/3/1999	CY064942	A/MALLARD/NETHERLANDS/3/1999	CY064944.1	-
A/MALLARD/SWEDEN/49/2002	Non-GsGd	Full virus	-	A/MALLARD/SWEDEN/49/2002	KF695328	A/MALLARD/SWEDEN/49/2002	KF695330.1	-
A/HONGKONG/156/1997	0	PR/8 or PR/8-HY recombinant virus	+	A/HONGKONG/156/1997	AF046088	A/HONGKONG/156/1997	AF028708.1	-
A/HONGKONG/483/1997	0	PR/8 or PR/8-HY recombinant virus	+	A/HONGKONG/483/1997	AF046097	A/HONGKONG/483/1997	AF102668.1	PR/8 HY
A/CHICKEN/CHIPING/0321/2014	7.2	PR/8 or PR/8-HY recombinant virus	+	A/CHICKEN/CHIPING/0321/2014	KP000007	PR/8	-	PR/8 HY
A/VIETNAM/1194/2004	1	PR/8 or PR/8-HY recombinant virus	+	A/VIETNAM/1194/2004	EPI347615	A/VIETNAM/1194/2004	EPI1256206	PR/8 HY
A/CAMBODIA/X0810301/2013	1.1.2	PR/8 or PR/8-HY recombinant virus	+	A/CAMBODIA/X0810301/2013	EPI485587	A/VIETNAM/1203/2004	AY651447.1	PR/8 HY
A/CHICKEN/SOUTHSULAWESI/157/2011	2.1.3.1	PR/8 or PR/8-HY recombinant virus	+	A/CHICKEN/SOUTHSULAWESI/157/2011	EPI533375	A/HONGKONG/156/1997	AF028708.1	PR/8
A/INDONESIA/5/2005	2.1.3.2	PR/8 or PR/8-HY recombinant virus	+	A/INDONESIA/5/2005	EU146622	A/INDONESIA/5/2005	CY116648.1	PR/8 HY
A/CHICKEN/WESTJAVA/EURRG30/2007	2.1.3.2	PR/8 or PR/8-HY recombinant virus	+	A/CHICKEN/WESTJAVA/EURRG30/2007	EPI533406	A/INDONESIA/5/2005	CY116648.1	PR/8
A/CHICKEN/CENTRALJAVA/051/2009	2.1.3.2	PR/8 or PR/8-HY recombinant virus	+	A/CHICKEN/CENTRALJAVA/051/2009	EPI533397	A/HONGKONG/156/1997	AF028708.1	PR/8
A/CHICKEN/WEST-JAVA/119/2010	2.1.3.2a	PR/8 or PR/8-HY recombinant virus	+	A/CHICKEN/WEST-JAVA/119/2010	EPI533433	A/HONGKONG/156/1997	AF028708.1	PR/8
A/CHICKEN/EASTJAVA/121/2010	2.1.3.2b	PR/8 or PR/8-HY recombinant virus	+	A/CHICKEN/EASTJAVA/121/2010	EPI533384	A/HONGKONG/156/1997	AF028708.1	PR/8
A/CHICKEN/NORTHSUMATRA/072/2010	2.1.3.3	PR/8 or PR/8-HY recombinant virus	+	A/CHICKEN/NORTHSUMATRA/072/2010	EPI533460	A/HONGKONG/156/1997	AF028708.1	PR/8
A/IRAQ/755/2006	2.2	PR/8 or PR/8-HY recombinant virus	+	A/IRAQ/755/2006	EU146869	A/TURKEY/TURKEY/1/2005	EF619973.1	PR/8 HY
A/TURKEY/TURKEY/1/2005	2.2.1	Full virus	+	A/TURKEY/TURKEY/1/2005	KF042152	A/TURKEY/TURKEY/1/2005	EF619973.1	-
A/EGYPT/NO1753/2014	2.2.1.2	PR/8 or PR/8-HY recombinant virus	+	A/EGYPT/NO1753/2014	KM392416	A/TURKEY/TURKEY/1/2005	EF619973.1	PR/8 HY
A/DUCK/GIZA/15292S/2015	2.2.1.2	PR/8 or PR/8-HY recombinant virus	+	A/DUCK/GIZA/15292S/2015	LC106074	A/DUCK/GIZA/15292S/2015	LC106092.1	PR/8 HY
A/DUCK/BANGLADESH/19097/2013	2.3.2.1a	PR/8 or PR/8-HY recombinant virus	+	A/DUCK/BANGLADESH/19097/2013	KF715205	A/DUCK/BANGLADESH/19097/2013	KF715206.1	PR/8 HY
A/DUCK/VIETNAM/NCVD-1283/2012	2.3.2.1b	PR/8 or PR/8-HY recombinant virus	+	A/DUCK/VIETNAM/NCVD-1283/2012	EPI424394	A/BARN-SWALLOW/HONG-KONG/1161/2010	KF735645.1	PR/8 HY
A/ANHUI/1/2005	2.3.4	PR/8 or PR/8-HY recombinant virus	+	A/ANHUI/1/2005	MH748165	A/ANHUI/1/2005	HM172189.1	PR/8 HY
A/CHICKEN/JIANGSU/K0101/2010	2.3.4	PR/8 or PR/8-HY recombinant virus	+	A/CHICKEN/JIANGSU/K0101/2010	KC709803	A/ANHUI/1/2005	HM172189.1	PR/8 HY
A/GUIZHOU/1/2013	2.3.4.2	PR/8 or PR/8-HY recombinant virus	+	A/GUIZHOU/1/2013	EPI420386	A/ANHUI/1/2005	KP765790.1	PR/8 HY
A/GOOSE/EASTERNCHINA/1112/2011	2.3.4.4a	PR/8 or PR/8-HY recombinant virus	+	A/GOOSE/EASTERNCHINA/1112/2011	JQ041402	A/ANHUI/1/2005	HM172189.1	PR/8 HY
A/SICHUAN/26221/2014	2.3.4.4a	PR/8 or PR/8-HY recombinant virus	+	A/SICHUAN/26221/2014	JQ041402	A/GUANGZHOU/39715/2014	KP765790.1	PR/8 HY
A/FUJIAN-SANYUAN/21099/2017	2.3.4.4b	PR/8 or PR/8-HY recombinant virus	+	A/FUJIAN-SANYUAN/21099/2017	EPI1369973	A/GUANGZHOU/39715/2014	KP765790.1	PR/8 HY
A/CHICKEN/NETHERLANDS/EMC-3/2014	2.3.4.4c	PR/8 or PR/8-HY recombinant virus	+	A/CHICKEN/NETHERLANDS/EMC-3/2014	EPI552776	A/CHICKEN/NETHERLANDS/EMC-3/2014	EPI552778	PR/8 HY
A/GYRFALCON/WASHINGTON/41088-6/2014	2.3.4.4c	PR/8 or PR/8-HY recombinant virus	+	A/GYRFALCON/WASHINGTON/41088-6/2014	EPI860648	A/CHICKEN/NETHERLANDS/EMC-3/2014	EPI552778	PR/8 HY
A/GUANGZHOU/39715/2014	2.3.4.4e	PR/8 or PR/8-HY recombinant virus	+	A/GUANGZHOU/39715/2014	KP765788	A/GUANGZHOU/39715/2014	KP765790.1	PR/8 HY
A/DUCK/JIANGXI/0114-NCJD064-P/2015	2.3.4.4f	PR/8 or PR/8-HY recombinant virus	+	A/DUCK/JIANGXI/0114-NCJD064-P/2015	EPI661071	A/GUANGZHOU/39715/2014	KP765790.1	PR/8 HY
A/CHICKEN/VIETNAM/NCVD-15A59/2015	2.3.4.4f	PR/8 or PR/8-HY recombinant virus	+	A/CHICKEN/VIETNAM/NCVD-15A59/2015	KY171732	A/GUANGZHOU/39715/2014	KP765790.1	PR/8 HY
A/GUANGDONG/18SF020/2018	2.3.4.4h	PR/8 or PR/8-HY recombinant virus	+	A/GUANGDONG/18SF020/2018	EPI1352813	A/GUANGZHOU/39715/2014	KP765790.1	PR/8 HY

## Sheet: S4
			HI titers of post-infection sera against indicated antigens
			A/DUCK/HONGKONG/205B/1977	A/MALLARD/NETHERLANDS/3A/1999	A/MALLARD/SWEDEN/49B/2002	A/HONGKONG/156A/1997	A/HONGKONG/483B/1997	A/VIETNAM/1194D/2004	A/CAMBODIA/X0810301B/2013	A/CHICKEN/SOUTHSULAWESI/157A/2011	A/CHICKEN/CENTRALJAVA/051B/2009	A/CHICKEN/WESTJAVA/EURRG30A/2007	A/INDONESIA/5F/2005	A/CHICKEN/WESTJAVA/119A/2010	A/CHICKEN/EASTJAVA/121B/2010	A/CHICKEN/NORTHSUMATRA/072A/2010	A/IRAQ/755A/2006	A/TURKEY/TURKEY/1A/2005	A/DUCK/GIZA/15292SA/2015	A/EGYPT/NO1753B/2014	A/DUCK/BANGLADESH/19097B/2013	A/DUCK/VIETNAM/NCVD-1283A/2012	A/ANHUI/1C/2005	A/CHICKEN/JIANGSU/K0101B/2010	A/GUIZHOU/1A/2013	A/GOOSE/EASTERNCHINA/1112A/2011	A/SICHUAN/26221A/2014	A/FUJIAN-SANYUAN/21099A/2017	A/CHICKEN/NETHERLANDS/EMC-3C/2014	A/GYRFALCON/WASHINGTON/41088-6B/2014	A/GUANGZHOU/39715A/2014	A/CHICKEN/VIETNAM/NCVD-15A59A/2015	A/DUCK/JIANGXI/0114-NCJD064-PB/2015	A/GUANGDONG/18SF020B/2018	A/CHICKEN/CHIPING/0321B/2014
		clade
Antigens	A/CHICKEN/SCOTLAND/1959_C		783.837	480	480	320	2715.29	391.918	320	20	80	40	160	<60	120	60	*	240	480	195.959	*	120	*	60	60	320	640	240	160	320	<10	320	<10	<10	30
	A/TERN/SOUTH-AFRICA/1961_C		320	160	160	80	1226.77	160	20	<10	20	<10	20	<10	28.2843	40	80	120	320	80	28.2843	<10	*	<10	<10	60	40	160	160	160	<10	160	<10	<10	<10
	A/TURKEY/WISCONSIN/1968_C		113.137	80	<10	40	320	80	<40	<10	<10	<10	<10	<10	80	<10	113.137	160	120	31.748	23.7841	40	<10	160	<10	<10	<10	<10	10	<10	<10	<10	<10	<10	<10
	A/DUCK/HONG-KONG/205/1977_C		391.918	80	17.3205	60	403.175	*	40	<10	<10	<10	*	<10	<10	<10	56.5685	17.3205	120	<40	<40	*	69.282	<10	<10	<10	*	<10	<10	<40	<10	<10	<10	<10	<10
	A/CHICKEN/HIDALGO/28159-232/1994_C		640	80	240	80	640	138.564	60	<10	20	<10	40	<10	20	20	160	160	60	<40	28.2843	<10	80	<10	<10	<10	<10	<10	<10	<10	<10	<10	<10	<10	<10
	A/EMU/NEW-YORK/12716/1994_C		113.137	40	<10	28.2843	403.175	*	*	<10	<10	<10	<10	<10	20	<10	69.282	<10	320	22.8943	<40	*	<10	80	<10	<10	*	<10	<10	<10	<10	<10	<10	<10	<10
	A/MALLARD/NETHERLANDS/3/1999_C		507.968	*	*	*	1076.35	128.948	63.496	<10	<40	<60	<60	<10	<40	*	80	*	195.959	*	<60	*	100.794	<20	<10	*	*	<10	<10	132.077	<10	30	<10	<10	<10
	A/AVIAN/NEW-YORK/315883/2000_C		960	160	320	160	1280	80	120	<10	20	<10	80	<10	40	40	160	80	<10	*	<40	20	160	<10	<10	120	240	<10	<10	160	<10	<10	<10	<10	<10
	A/ENVIRONMENT/DELAWARE/1346/2001_C		320	80	80	60	640	97.9796	80	<10	30	<10	40	<10	<20	80	80	160	320	226.274	45.7886	20	80	<10	20	640	1280	640	640	640	<10	480	<10	<10	<10
	A/MALLARD/SWEDEN/21/2002_C		480	120	160	80	640	97.9796	40	<10	20	<10	80	<10	<40	<10	160	80	60	*	<20	<10	160	<10	60	240	320	<10	<10	320	<10	30	<10	<10	<10
	A/MALLARD/SWEDEN/49/2002_C		1015.94	160	230.76	115.38	1318.25	177.069	52.4148	<10	<40	<10	<80	*	20.5977	40	126.992	80	320	44.2673	<80	<10	80	<10	<10	<10	*	40	30	*	<10	80	<10	<10	<10
	A/MALLARD/SWEDEN/7/2002_C		640	80	80	80	960	195.959	160	<10	20	<10	80	<10	34.641	40	160	120	240	*	*	80	160	<10	60	160	480	320	<10	320	<10	240	<10	<10	<10
	A/HONG-KONG/156/1997_0		1162.96	240	113.137	277.128	2003.31	507.968	195.959	<20	56.5685	<20	113.137	<60	28.845	69.282	253.984	226.274	640	183.154	47.5683	42.4264	145.37	<10	40	195.959	452.548	80	160	320	<10	160	<10	<10	<10
	A/HONG-KONG/483/1997_0		230.76	<40	<20	<40	452.548	210.572	<40	<10	25.1984	<10	<10	<10	<10	<40	63.496	<10	60	<10	<40	<10	<10	<10	<10	<10	<10	<10	<10	<10	<10	<10	<10	<10	<10
	A/HONG-KONG/486/1997_0		2217.03	320	320	320	3047.81	1280	480	40	160	20	320	*	138.564	160	452.548	640	1920	480	226.274	80	195.959	20	80	640	1280	1280	1280	960	20	2560	20	80	<10
	A/VIETNAM/1194/2004_1		45.7886	<10	<10	<10	138.564	1076.35	100.794	<10	12.5992	<10	<10	<10	<10	<10	15.874	<10	40	<10	<40	<10	<40	<10	<10	<10	<10	<10	<10	<10	<10	<10	<10	<10	<10
	A/VIETNAM/1203/2004_1		40	<10	<10	<10	126.992	806.349	160	<10	17.3205	<10	20	<10	<10	<10	28.2843	<10	30	<10	<40	<40	*	<40	<10	<10	<10	<10	<10	<10	<10	<10	<10	<10	<10
	A/VIETNAM/1204/2004_1		40	<10	<10	<10	160	1108.51	160	<10	20	<10	<10	<10	<10	<10	40	<10	30	<10	20	<10	<10	<10	<10	<10	<10	<10	<10	<10	<10	<10	<10	<10	<10
	A/VIETNAM/3212/2004_1		80	<10	<10	<10	320	1567.67	320	<10	40	<10	20	<10	<10	20	60	<10	40	<10	28.845	40	40	40	20	<10	<10	<10	<10	<10	<10	<10	<10	<10	<10
	A/VIETNAM/3218/2004_1		40	<10	<10	<10	160	905.097	160	<10	20	<10	<10	<10	<10	<10	20	<10	40	<10	<20	20	10	<10	<10	<10	<10	<10	<10	<10	<10	<10	<10	<10	<10
	A/DUCK/VIETNAM/317/2005_1		80	<10	<10	<10	138.564	1280	160	<10	<10	<10	<30	<10	<10	<10	20	<10	40	<10	<10	<10	10	<10	<10	<10	<10	<10	<10	<10	<10	<10	<10	<10	<10
	A/CAMBODIA/R0405050/2007_1-1		<10	<10	<10	<10	69.282	48.9898	20	<10	<10	<10	<10	<10	<40	<10	<10	<10	40	<10	<10	30	<10	80	<10	<10	<10	20	<10	20	<10	<10	<10	<10	<10
	A/DUCK/VIETNAM/OIE-0062/2012_1-1-1		40	<10	<10	<10	69.282	320	320	<10	<10	<10	<10	<10	<10	<10	40	20	40	<10	<10	<10	20	<10	<10	<10	<10	<10	<10	<10	<10	<10	<10	<10	<10
	A/DUCK/VIETNAM/NCVD-1279/2012_1-1-2		42.4264	<10	<10	<10	80	419.319	63.496	<10	<10	<10	<10	<10	<10	<10	<10	<10	20	<10	<10	<10	<10	<10	<10	<10	<10	<10	<10	<10	<10	<10	<10	<10	<10
	A/CAMBODIA/X0810301/2013_1-1-2		80	<10	<10	<40	230.76	640	1108.51	24.4949	80	<10	80	<10	33.0193	56.5685	113.137	56.5685	160	<40	74.4484	113.137	226.274	160	56.5685	<10	<10	<10	40	28.2843	<10	<10	<10	<10	<10
	A/MUSCOVY-DUCK/VIETNAM/NCVD-KA426/2013_1-1-2		56.5685	<10	<10	<10	115.38	320	126.992	<40	17.3205	<10	<10	<10	<40	<10	<10	<10	<10	<10	<80	28.2843	<10	<40	<20	<10	<10	20	<10	<10	<10	<10	<10	<10	<10
	A/DUCK/HUNAN/795/2002_2-1-1		40	<10	<10	<10	80	145.37	<10	<10	97.9796	<10	195.959	<10	<10	<40	226.274	113.137	120	<10	58.259	<10	<10	<10	<10	<10	<10	<10	<10	<10	<10	<10	<10	<10	<10
	A/CHICKEN/INDONESIA/R60/2005_2-1-1		80	<10	<10	<10	80	72.6848	40	640	1108.51	34.641	1567.67	<10	80	113.137	160	120	1280	126.992	500.827	97.9796	113.137	<10	<10	452.548	640	320	320	391.918	<10	240	40	80	<10
	A/CHICKEN/DENPASAR/BBVD-182/2007_2-1-1		80	<10	<10	14.1421	253.984	528.308	1015.94	640	34.641	<10	226.274	<10	80	*	452.548	195.959	1280	83.2034	195.959	*	<10	17.3205	<20	<10	*	60	80	97.9796	<10	40	<10	<10	<10
	A/CHICKEN/MEDAN/BBPV1-571/2005_2-1-2		80	<10	<10	<10	113.137	195.959	80	160	40	<10	120	<10	24.4949	<10	320	40	80	<10	104.83	20	<10	<10	<10	<10	<10	<10	<10	<10	<10	<10	<10	<10	<10
	A/INDONESIA/538H/2006_2-1-2		80	<10	<10	<10	97.9796	84.8528	138.564	320	30	<10	160	<10	<20	<10	320	30	80	<10	183.154	40	<10	60	<10	<10	<10	<10	<10	<10	<10	<10	<10	<10	<10
	A/CHICKEN/EAST-JAVA/UT6031/2007_2-1-3		48.9898	<10	<10	<10	100.794	91.5771	*	<10	69.282	<10	28.2843	<10	<10	*	80	<10	20	<10	<40	<40	113.137	<10	<10	<10	<10	<10	<10	<10	<10	<10	<10	<10	<10
	A/CHICKEN/SOUTH-SULAWESI/157/2011_2-1-3-1		28.2843	<10	<10	<10	<60	*	34.641	640	113.137	<20	391.918	<10	22.8943	<40	56.5685	<10	20	<40	380.546	56.5685	<10	48.9898	<10	*	<10	<10	<10	<10	<10	<10	<10	<10	<10
	A/INDONESIA/5/2005_2-1-3-2		50.3968	<10	<10	<10	91.5771	*	<10	126.992	640	20	1162.96	<10	104.83	100.794	230.76	<10	80	<10	164.781	<20	52.4148	<10	<10	<10	<10	<10	20	<10	<10	<10	<10	<10	<10
	A/CHICKEN/WEST-JAVA/30/2007_2-1-3-2		*	<10	<10	<10	<60	<40	<10	<10	113.137	113.137	34.641	<10	<10	*	56.5685	<10	<10	<10	*	<20	<10	<10	<10	<10	<10	<10	<10	<10	<10	<10	<10	<10	<10
	A/CHICKEN/WESTJAVA/006/2008_2-1-3-2		<10	<10	<10	<10	<10	<10	<10	<10	<10	<10	<10	40	<10	<10	<10	<10	<10	<10	<40	<10	<10	<10	<10	<10	<10	40	<10	<10	<10	<10	20	30	<10
	A/CHICKEN/CENTRAL-JAVA/51/2009_2-1-3-2		24.4949	<10	<10	<10	57.69	57.69	<40	80	554.256	28.2843	640	<10	<10	40	28.2843	<10	10	<10	*	<10	48.9898	<10	<10	<10	<10	<10	<10	<10	<10	<10	<10	<10	<10
	A/CHICKEN/NORTH-SUMATRA/27/2009_2-1-3-2		40	<10	<10	<10	80	*	<10	480	640	30	1280	<10	80	160	240	30	40	<40	253.984	<10	120	<10	<10	20	<10	<10	10	<10	<10	<10	<10	<10	<10
	A/CHICKEN/WEST-JAVA/119/2010_2-1-3-2A		<10	<10	<10	<10	<10	<10	<10	<10	<40	<10	<10	1505.38	57.69	*	<10	<10	<10	<10	<10	<10	<10	<10	<10	<10	<10	<10	<10	<10	<10	<10	<10	<10	80
	A/CHICKEN/WEST-JAVA/90/2010_2-1-3-2A		<10	<10	<10	<10	34.641	*	40	20	80	<10	80	183.154	554.256	60	20	<10	<10	<10	80	160	60	640	<10	20	160	60	30	<10	<10	<10	<10	<10	80
	A/INDONESIA/NIHRD11771/2011_2-1-3-2A		<10	<10	<10	<10	41.6017	34.641	40	<10	80	20	160	290.739	1920	80	20	<10	20	<10	72.6848	80	<10	160	<10	80	160	60	40	<10	20	<10	<10	<10	40
	A/CHICKEN/CENTRAL-JAVA/52/2009_2-1-3-2B		<10	<10	<10	<10	40	69.282	80	30	60	20	60	209.659	960	80	20	<10	10	<10	132.077	320	60	320	<10	60	240	160	40	<10	<10	<10	<10	30	80
	A/CHICKEN/WEST-JAVA/47/2009_2-1-3-2B		<10	<10	<10	<10	20	*	40	<10	40	<10	80	145.37	905.097	30	<10	<10	<10	<10	50.3968	80	<10	320	<10	30	120	80	40	<10	<10	<10	<10	<10	40
[truncated: 84 more rows]

## Sheet: S5
		Antigen
[truncated: 118 more rows]
[truncated: 69 more columns]

## Sheet: S6
		HA titer with TRBCs treated with the following conditions (HAU/25 µL)
[truncated: 26 more rows]

[truncated: 5 more sheets: S7, S8, S9, S10, S11]
