# Supplementary material for: A vaccine central in A(H5) influenza antigenic space confers broad immunity
Source: Nature. 2025 Oct 15;647(8091):1005–13. doi: 10.1038/s41586-025-09626-3 (PMC12657240; doi:10.1038/s41586-025-09626-3)
Supplement: Supplementary file 5 — Supplementary Data 1–10 [file 41586_2025_9626_MOESM5_ESM.zip]

Archive with 10 entries (10 files):
- 2024-10-22817B-s5/Supplementary-Data-1.pdf
- 2024-10-22817B-s5/Supplementary-Data-10.html
- 2024-10-22817B-s5/Supplementary-Data-2.html
- 2024-10-22817B-s5/Supplementary-Data-3.html
- 2024-10-22817B-s5/Supplementary-Data-4.html
- 2024-10-22817B-s5/Supplementary-Data-5.html
- 2024-10-22817B-s5/Supplementary-Data-6.html
- 2024-10-22817B-s5/Supplementary-Data-7.html
- 2024-10-22817B-s5/Supplementary-Data-8.html
- 2024-10-22817B-s5/Supplementary-Data-9.html
