# Supplementary material for: A vaccine central in A(H5) influenza antigenic space confers broad immunity
Source: Nature. 2025 Oct 15;647(8091):1005–13. doi: 10.1038/s41586-025-09626-3 (PMC12657240; doi:10.1038/s41586-025-09626-3)
Supplement: Supplementary file 7 — Source Data Fig. 4, 5 and Source Data Extended Data Fig. 9 [file 41586_2025_9626_MOESM7_ESM.xlsx]

## Sheet: Fig. 4A
Body weight (expressed as percentage of starting body weight)
Experimental group	Time (days post-inoculation)
	0	1	2	3	4
MockVACC	100	94.5545	91.5842	90.099	88.1188
	100	94.4134	91.0615	89.3855	87.1508
	100	94.9153	92.3729	91.1017	88.9831
	100	96.7742	92.3387	92.3387	90.7258
	100	97.4359	94.5055	92.674	90.4762
	100	95.2381	91.9048	89.0476	86.1905
AnhuiVACC	100	96.6667	95.2381	96.6667	97.1429
	100	101.667	99.4444	100	100.556
	100	101.754	98.8304	97.6608	97.6608
	100	100.526	100	99.4737	100
	100	97.4619	96.9543	96.4467	96.4467
	100	99.4475	99.4475	97.7901	98.895
AC-AnhuiVACC	100	98.8889	97.2222	97.7778	97.2222
	100	100	98.3264	96.2343	95.8159
	100	100	97.8142	97.2678	98.3607
	100	99.0909	95.4545	94.0909	96.3636
	100	100	101.212	100	98.7879
	100	97.7273	97.7273	97.1591	96.0227
GizaVACC	100	99.0338	98.5507	98.0676	96.6184
	100	98.3607	98.3607	96.1749	96.7213
	100	97.1098	98.2659	97.6879	96.5318
	100	95.8115	94.7644	92.6702	91.623
	100	100.503	101.005	100.503	97.9899
	100	97.6526	97.1831	96.7136	96.2441

## Sheet: Fig. 4B
Body weight (expressed as percentage of starting body weight)
Experimental group	Time (days post-inoculation)
	0	1	2	3	4
MockVACC	100	92.6829	89.0244	86.5854	82.9268
	100	97.2222	93.5185	90.7407	88.8889
	100	96.5909	89.7727	86.3636	84.0909
	100	96.7391	91.3043	88.0435	86.9565
	100	93.0556	86.1111	81.9444	80.5556
	100	94.382	91.0112	87.6404	85.3933
AnhuiVACC	100	97	96	94	91.5
	100	95.0276	95.0276	92.8177	93.3702
	100	95.3216	91.2281	88.3041	87.1345
	100	97.1429	94.2857	95.2381	93.3333
	100	98.4211	98.4211	96.8421	96.8421
	100	98.0645	97.4194	96.7742	98.0645
AC-AnhuiVACC	100	99.4286	100.571	100	97.7143
	100	104.455	100	102.475	102.475
	100	99.4382	98.8764	98.8764	98.3146
	100	97.5	95	94.375	93.75
	100	97.8947	96.8421	97.3684	98.4211
	100	97.5369	97.0443	96.5517	97.5369
SichuanVACC	100	100	100	99.4382	100
	100	99.4475	98.3425	98.895	98.3425
	100	96.6216	95.9459	95.9459	96.6216
	100	98.5401	97.8102	97.8102	99.2701
	100	100	97.3154	97.3154	98.6577
	100	97.6879	97.6879	98.2659	98.2659

## Sheet: Fig. 4C
	Body temperature change from baseline (°C)
Days post-inoculation	MockVACC						AnhuiVACC						AC-AnhuiVACC						GizaVACC
-3	0.65963	0.723834	0.291132	0.624527	0.755081	0.580254	1.73143	0.39649	0.169007	-0.107067	0.227298	-0.969677	-0.102148	0.605335	-0.526559	-0.209053	0.5906	-0.169284	-0.147598	0.677252	1.00441	0.432402	0.534758	-0.30388
	0.77963	0.573834	-0.00886836	0.524527	0.555081	0.450254	1.58143	0.54649	0.459007	0.182933	0.307298	-0.709677	-0.142148	0.545335	-0.0865589	0.0209469	0.2206	0.290716	0.122402	0.507252	0.544411	0.312402	0.524758	-0.0238799
	0.78963	0.383834	-0.0388684	0.324527	0.445081	0.390254	1.37143	0.45649	0.449007	0.812933	0.337298	-0.869677	-0.112148	0.165335	0.373441	0.240947	0.0206005	-0.0292841	0.212402	0.287252	0.424411	0.232402	0.564758	-0.0438799
	0.69963	0.183834	-0.188868	0.304527	0.365081	0.320254	1.22143	0.24649	0.349007	0.672933	0.277298	-0.899677	-0.322148	-0.724665	-0.356559	-0.159053	0.0206005	-0.0492841	-0.257598	-0.302748	0.794411	-0.497598	0.394758	0.46612
	0.50963	0.0438337	-0.288868	0.274527	0.235081	0.350254	0.811432	0.33649	-0.000993072	0.542933	-1.0527	-1.15968	-0.782148	-0.154665	-0.286559	-0.0790531	0.0406005	-0.699284	-0.597598	-0.212748	0.694411	-0.597598	0.324758	0.59612
	0.17963	-0.106166	-0.568868	0.154527	0.155081	0.190254	0.841432	0.32649	0.0590069	0.222933	-1.4627	-1.58968	-0.382148	-0.294665	-0.476559	-0.249053	0.1206	-0.109284	-0.307598	0.00725173	0.704411	-0.547598	0.0947575	-0.20388
	0.00963048	-0.536166	-0.548868	0.0545266	0.0850808	0.010254	0.841432	0.44649	-0.110993	0.052933	-1.5127	-2.12968	-0.732148	-0.444665	0.243441	-0.129053	0.2006	0.0407159	-0.147598	-0.00274827	0.684411	-0.507598	0.00475751	-0.37388
	0.00963048	-0.846166	-0.668868	0.144527	-0.0249192	0.040254	0.691432	0.51649	0.529007	-0.097067	-1.0227	-1.33968	-1.27215	-0.634665	0.503441	-0.609053	0.2506	-0.0192841	-0.0975982	-0.102748	0.224411	-0.877598	-0.0652425	0.20612
	0.19963	-0.956166	-0.648868	-0.00547344	-0.0949192	0.150254	0.241432	0.0764896	0.0590069	0.222933	-0.972702	-0.709677	-1.10215	-0.664665	0.533441	-0.349053	0.3506	0.140716	-0.277598	-0.212748	-0.135589	-0.337598	-0.455242	-0.0138799
	-0.13037	-1.05617	-0.628868	0.274527	-0.364919	0.130254	-0.0385681	0.21649	-0.0209931	0.582933	-1.0327	-0.659677	-0.782148	-0.294665	0.503441	0.0209469	0.3806	-0.179284	-0.227598	-0.192748	-0.145589	0.192402	-0.0952425	0.0561201
	-0.0803695	-1.21617	-0.548868	0.454527	-0.494919	0.100254	-0.238568	0.25649	0.139007	0.572933	-0.982702	-1.09968	-0.482148	-0.214665	0.673441	-0.0590531	0.1706	-0.589284	-0.147598	-0.902748	0.0444111	0.302402	0.114758	0.23612
	0.49963	-1.31617	-0.578868	0.434527	-0.234919	0.150254	-0.268568	0.33649	-0.0709931	0.182933	-0.942702	-1.01968	0.0478522	-0.224665	0.683441	-0.0590531	0.2006	-0.509284	-0.387598	-0.332748	-0.175589	0.352402	-0.655242	0.00612009
	0.47963	-1.48617	-0.468868	0.194527	0.135081	-0.129746	-0.528568	0.36649	0.399007	1.02293	-0.822702	-1.15968	0.387852	-0.204665	0.843441	-0.0290531	0.0906005	-0.249284	0.302402	-0.362748	-0.315589	0.442402	-0.505242	-0.32388
	-0.0103695	-1.59617	-0.488868	-0.315473	0.125081	0.080254	-0.728568	0.00648961	0.519007	0.982933	-0.872702	-0.669677	0.397852	-0.144665	0.713441	-0.399053	0.1206	0.0607159	0.372402	0.337252	-0.445589	0.182402	-0.305242	-0.37388
	0.28963	-1.46617	-0.668868	-0.285473	0.0850808	0.080254	-0.738568	-0.11351	0.429007	0.972933	-0.422702	-0.589677	0.367852	-0.294665	0.623441	-0.489053	0.2506	0.0707159	0.412402	0.257252	-0.505589	-0.307598	0.494758	0.0661201
	0.10963	-1.44617	-1.06887	0.0945266	0.0550808	0.170254	-0.808568	-0.31351	0.0890069	0.782933	-0.362702	-0.709677	0.417852	-0.384665	0.913441	-0.189053	0.2806	0.500716	0.932402	0.877252	-0.715589	0.0924018	0.464758	0.0761201
	0.0396305	-1.48617	-1.15887	0.204527	-0.314919	-0.059746	-0.858568	-0.55351	-0.0109931	0.562933	-0.152702	-1.20968	0.537852	-1.01467	1.05344	-0.389053	0.0206005	0.750716	0.372402	0.757252	-0.775589	0.182402	0.614758	-0.0638799
	-0.22037	-1.02617	-0.838868	0.264527	-0.664919	-0.029746	-0.0485681	-0.71351	-0.360993	0.382933	-0.252702	-1.54968	0.407852	-0.504665	0.883441	-0.309053	0.0206005	0.170716	0.272402	0.497252	-0.635589	0.0124018	0.354758	0.0161201
	-0.47037	-0.296166	-0.618868	0.354527	-0.814919	0.010254	-0.368568	-0.71351	-0.200993	0.182933	-0.252702	-1.64968	0.647852	-0.404665	1.13344	-0.109053	-0.0693995	-0.229284	-0.157598	0.397252	-0.555589	0.232402	0.664758	-0.15388
	-0.58037	-0.0961663	-0.488868	0.374527	-0.544919	0.080254	-0.278568	-0.44351	-0.640993	-0.737067	-0.392702	-0.699677	1.03785	-0.204665	1.06344	0.790947	-0.3794	-0.359284	0.0724018	0.237252	-0.275589	0.312402	0.244758	0.69612
	-0.99037	-0.0961663	0.381132	0.254527	-0.474919	0.000254042	-0.128568	-0.47351	-1.25099	-1.48707	0.397298	-0.529677	0.907852	0.155335	0.933441	0.980947	-0.5494	-0.629284	0.0824018	0.197252	0.274411	0.322402	-0.0152425	1.06612
	-0.91037	-0.156166	0.481132	-0.275473	-0.394919	0.070254	-0.288568	-0.16351	-1.27099	-1.69707	0.677298	-0.399677	0.907852	0.465335	0.693441	0.930947	-0.2094	-0.399284	0.112402	0.547252	1.03441	0.272402	0.0947575	1.12612
	-1.17037	-0.316166	-0.288868	-0.375473	-0.534919	-0.159746	-0.138568	-0.0835104	-0.440993	-1.80707	0.397298	-0.269677	0.557852	0.765335	-0.296559	0.950947	0.0906005	-0.249284	-0.247598	0.847252	0.904411	0.0824018	-0.205242	0.43612
	-0.46037	-0.466166	-0.408868	-0.475473	-0.184919	-0.389746	-0.738568	0.0264896	-1.06099	-1.75707	-0.392702	-0.0696767	0.867852	0.855335	-0.716559	0.940947	0.2106	-0.289284	-0.617598	0.677252	0.744411	0.832402	-0.735242	0.61612
	-0.52037	-0.00616628	0.371132	0.0245266	-0.364919	-0.379746	-0.488568	0.38649	-1.14099	-0.777067	-0.0927021	-0.549677	0.867852	0.315335	-0.606559	0.340947	-0.00939954	-0.119284	-0.0775982	0.447252	0.434411	0.442402	-1.06524	0.46612
	0.0396305	0.583834	0.451132	-0.0254734	0.455081	0.550254	0.161432	0.66649	-1.58099	-0.507067	0.657298	-0.569677	0.477852	0.145335	-0.286559	-0.959053	-0.1094	-0.0492841	0.502402	0.647252	-0.215589	1.3624	0.884758	-0.0438799
	0.24963	0.0938337	0.301132	0.524527	0.225081	0.810254	-0.838568	0.0964896	-1.10099	-0.427067	0.807298	-0.00967667	0.337852	0.265335	-0.386559	-0.109053	-0.3894	0.210716	0.562402	1.32725	1.31441	1.3424	1.02476	-0.27388
	0.25963	1.16383	0.461132	-0.0754734	0.745081	0.600254	-1.15857	0.28649	-1.10099	-0.427067	0.867298	-0.189677	1.03785	-0.204665	-0.306559	0.740947	-0.7994	-0.0992841	1.0124	-0.122748	1.30441	1.4224	1.39476	0.35612
	0.11963	1.06383	0.0611316	0.294527	0.455081	0.740254	-0.478568	0.18649	-0.560993	-0.047067	0.687298	-0.0796767	1.77785	0.685335	0.543441	0.930947	1.1406	0.230716	0.922402	-0.0927483	1.31441	1.0524	1.20476	0.82612
	0.14963	0.503834	0.361132	-0.335473	0.455081	0.480254	-0.408568	-0.19351	-0.950993	0.362933	0.637298	-0.579677	1.58785	0.0353349	0.183441	0.100947	1.4406	1.24072	0.822402	1.17725	1.21441	0.372402	-0.0152425	0.76612
	0.64963	0.0138337	-0.378868	0.0545266	0.615081	0.420254	-0.438568	-0.0835104	-0.210993	0.452933	0.497298	-0.549677	1.86785	0.195335	0.743441	0.410947	1.4706	1.28072	0.902402	1.52725	1.00441	0.652402	-0.185242	0.82612
	0.80963	0.233834	-0.00886836	0.0445266	0.485081	0.480254	-0.438568	-0.0935104	-0.450993	0.082933	-0.422702	-0.859677	0.877852	0.185335	0.923441	0.410947	1.3006	0.960716	0.852402	0.857252	0.894411	0.382402	-0.485242	0.94612
	0.70963	-0.0161663	-0.108868	-0.175473	0.295081	-0.459746	0.0914319	-0.0835104	-0.230993	0.222933	0.297298	-1.19968	0.837852	0.0653349	0.503441	0.400947	1.0806	1.09072	1.0524	1.13725	0.374411	0.732402	0.134758	1.12612
	1.09963	0.293834	0.331132	-0.0554734	0.455081	-0.629746	-0.138568	-0.24351	-0.0909931	-0.247067	-0.162702	-0.539677	0.707852	0.385335	0.543441	1.10095	1.2406	1.40072	0.892402	1.03725	-0.00558891	0.502402	0.874758	0.61612
	1.33963	0.143834	0.531132	-0.00547344	0.585081	-0.369746	0.0914319	-0.21351	-0.490993	-0.407067	-0.0627021	-0.0496767	1.03785	0.385335	0.583441	1.05095	0.7306	1.80072	0.822402	1.44725	-0.405589	0.632402	0.824758	0.30612
	1.10963	-0.306166	0.601132	-0.0354734	0.585081	-0.129746	0.761432	0.15649	-0.560993	-0.507067	-0.512702	0.110323	1.03785	0.135335	0.513441	0.790947	1.0806	1.71072	0.932402	0.917252	-0.635589	0.0624018	0.314758	0.33612
	0.39963	0.263834	0.531132	0.0345266	0.455081	-0.079746	0.721432	-0.34351	-0.520993	-0.777067	-0.322702	0.150323	0.237852	0.595335	0.443441	0.670947	0.9206	1.29072	0.502402	1.44725	-0.195589	-0.267598	0.464758	0.47612
	-0.29037	0.373834	0.381132	-0.295473	0.665081	-0.259746	0.471432	-0.64351	-0.550993	-0.747067	-0.422702	-0.0896767	0.307852	0.945335	0.343441	0.620947	1.0006	1.47072	0.272402	1.21725	0.00441109	-0.347598	0.714758	-0.44388
	0.0796305	0.613834	-0.718868	0.294527	0.795081	-0.099746	0.601432	-0.77351	-0.510993	-0.727067	0.127298	0.340323	0.517852	0.965335	0.443441	0.420947	0.7306	1.73072	0.352402	0.357252	-0.225589	0.0924018	0.514758	0.85612
	0.60963	0.783834	-0.758868	0.174527	0.675081	-0.179746	0.561432	-0.69351	-0.250993	-0.917067	0.397298	0.420323	0.577852	1.20533	0.143441	0.120947	0.0406005	1.14072	0.272402	0.257252	-0.585589	0.282402	0.374758	1.14612
	0.67963	0.823834	-0.108868	-0.225473	-0.0449192	-0.229746	0.651432	-0.41351	-0.410993	-0.907067	0.557298	0.930323	0.797852	0.815335	-0.296559	-0.0290531	-0.1494	1.15072	0.122402	-0.0427483	-0.705589	0.382402	1.24476	1.13612
	0.11963	0.823834	-0.318868	-0.365473	0.105081	0.100254	0.491432	-0.34351	-0.120993	-0.547067	0.0972979	1.00032	0.757852	0.335335	-0.0265589	0.0909469	-0.1694	1.44072	0.0624018	-0.172748	-1.25559	0.392402	0.864758	0.98612
	-0.0603695	1.10383	0.611132	-0.655473	-0.00491917	-0.099746	0.321432	-0.0435104	-0.240993	0.102933	0.847298	0.890323	0.667852	-0.174665	-0.586559	0.380947	-0.00939954	1.18072	-0.677598	-0.242748	-1.64559	0.632402	1.29476	0.80612
	-0.10037	0.573834	0.151132	-0.485473	0.205081	0.260254	0.231432	0.0864896	-0.260993	0.282933	0.717298	0.790323	0.707852	-0.354665	-0.856559	0.520947	-0.00939954	1.04072	-1.0176	-0.462748	-1.70559	0.552402	1.38476	0.72612
	-0.40037	0.763834	0.531132	-0.0854734	-0.304919	-0.029746	-0.408568	-0.16351	-0.110993	0.312933	0.557298	0.630323	0.347852	-0.554665	-0.516559	0.480947	0.3406	0.900716	-1.0876	0.657252	-0.235589	0.502402	1.02476	0.59612
	-0.49037	0.343834	0.541132	-0.405473	-0.974919	0.050254	-0.618568	-0.34351	0.379007	0.512933	0.657298	0.260323	0.397852	-0.844665	0.0534411	0.400947	0.5606	0.900716	-0.867598	0.847252	0.204411	0.432402	0.774758	0.20612
	-0.59037	0.163834	0.891132	-0.575473	0.255081	-0.189746	-0.698568	-0.59351	0.159007	0.652933	0.637298	-0.479677	0.507852	-0.804665	0.133441	0.410947	0.5206	0.550716	-0.647598	-0.612748	0.594411	0.192402	0.794758	0.38612
	-0.64037	0.483834	1.06113	-0.505473	0.0550808	-0.559746	-0.768568	-0.29351	0.319007	0.542933	0.127298	-0.399677	0.197852	-0.244665	-0.206559	0.250947	0.5206	0.570716	-0.547598	-1.37275	0.964411	-0.117598	0.604758	0.51612
	-0.28037	0.893834	1.28113	-0.685473	0.0950808	-0.059746	-0.898568	-0.27351	0.639007	0.362933	-0.352702	-0.619677	0.147852	-0.00466513	-0.0565589	0.270947	0.1806	0.240716	-0.867598	-1.51275	1.17441	-0.397598	0.134758	0.51612
	-0.000369515	1.03383	1.49113	0.0645266	-0.0449192	-0.239746	-0.538568	-0.44351	0.849007	0.272933	-0.0727021	-0.859677	-0.0521478	0.665335	0.263441	0.220947	-0.0893995	0.0307159	-0.497598	-0.602748	0.994411	0.182402	-0.485242	0.59612
	-0.33037	0.963834	1.19113	1.05453	-0.254919	-0.239746	-0.238568	-0.54351	0.849007	0.082933	0.0872979	-0.909677	-0.122148	0.605335	0.373441	0.240947	-0.2894	-0.0492841	-0.367598	0.317252	0.634411	0.382402	-0.255242	0.43612
	-0.63037	0.863834	0.971132	1.09453	-0.274919	-0.399746	-0.268568	-0.74351	0.929007	-0.017067	-0.00270208	-0.899677	-0.122148	0.685335	0.743441	0.470947	-0.4494	-0.349284	-0.0575982	0.407252	0.314411	0.412402	0.534758	0.67612
	-0.34037	0.773834	0.631132	1.02453	-0.174919	-0.489746	-0.0285681	-0.86351	0.929007	-0.047067	0.177298	-0.519677	-0.122148	1.07533	0.513441	0.630947	-0.5394	-0.579284	-0.0275982	0.567252	0.154411	-0.0975982	0.494758	0.67612
	-0.28037	0.573834	0.381132	0.764527	-0.274919	-0.719746	-0.218568	-0.64351	0.979007	-0.197067	0.0772979	-0.0896767	-0.0621478	1.41533	0.453441	0.680947	-0.6594	-0.359284	0.122402	0.267252	-0.395589	-0.377598	0.214758	0.57612
	-0.41037	0.463834	0.151132	0.834527	-0.524919	-0.529746	-0.0385681	-0.65351	0.949007	0.122933	0.0372979	0.380323	0.147852	1.55533	0.343441	0.670947	-0.8494	0.410716	-0.307598	0.527252	-0.605589	-0.627598	0.524758	0.57612
	-0.28037	0.393834	-0.108868	0.614527	-0.434919	-0.359746	0.0714319	-0.71351	0.879007	0.352933	-0.152702	0.460323	-0.0821478	1.37533	-0.756559	0.220947	-1.2094	0.130716	-0.657598	0.847252	-0.755589	-0.577598	0.914758	0.49612
	-0.31037	0.343834	-0.288868	0.424527	-0.674919	-0.619746	0.361432	-0.57351	0.529007	0.372933	-0.392702	-0.129677	-0.152148	0.385335	-1.02656	0.310947	-1.1194	-0.0592841	-0.807598	0.0572517	-0.515589	-0.117598	0.734758	0.68612
	-0.21037	0.0438337	0.511132	0.374527	-0.554919	-0.679746	0.231432	0.12649	0.409007	0.632933	-0.122702	-0.269677	-0.352148	-0.0446651	-0.636559	0.270947	-0.4894	0.580716	-0.587598	-0.152748	-0.855589	-0.367598	1.03476	0.63612
	-0.28037	-0.0761663	0.691132	0.104527	-0.454919	-0.509746	0.391432	0.0664896	-0.0309931	0.562933	-0.312702	0.320323	-0.682148	-0.214665	-0.586559	0.170947	-0.0693995	0.810716	-0.407598	-0.232748	-0.605589	0.382402	0.424758	0.66612
	-0.11037	-0.316166	0.631132	-0.0954734	-0.904919	-0.099746	0.571432	0.26649	0.0290069	0.572933	-0.402702	0.620323	-0.172148	-0.444665	-0.286559	0.140947	-0.00939954	1.01072	-0.737598	0.117252	-0.545589	0.202402	0.134758	0.83612
	-0.36037	-0.446166	0.601132	-0.245473	-0.554919	0.140254	-0.528568	0.0864896	0.189007	0.382933	-0.462702	0.290323	0.327852	-0.174665	-0.0765589	-0.229053	-0.0893995	0.460716	-1.0676	0.517252	-0.545589	-0.277598	-0.205242	0.17612
	-0.17037	-0.426166	0.481132	-0.205473	-0.714919	0.040254	-0.618568	0.11649	0.0990069	0.222933	-0.392702	0.350323	0.307852	-0.0646651	0.0134411	-0.489053	-0.00939954	0.560716	-1.0076	0.497252	-0.765589	-0.117598	-0.0252425	-0.17388
	-0.53037	-0.666166	0.421132	-0.295473	-0.654919	-0.229746	-0.728568	0.39649	0.0490069	0.272933	-0.412702	0.370323	-0.302148	-0.484665	0.153441	-0.479053	0.3106	-0.259284	-0.387598	0.317252	-0.985589	0.102402	0.244758	1.06612
	-0.63037	-1.35617	-0.328868	-0.225473	-0.144919	-0.109746	-0.568568	-0.0935104	-0.600993	0.042933	0.117298	-0.189677	-0.412148	0.0153349	0.783441	-0.349053	0.1206	-0.559284	-0.467598	0.717252	-1.13559	0.272402	0.204758	1.27612
	-0.0803695	-0.546166	-0.488868	-0.735473	-0.554919	-0.659746	0.0914319	0.0864896	-1.13099	-0.247067	-0.212702	-0.149677	-0.152148	0.565335	1.20344	0.140947	0.4606	0.250716	-0.337598	0.677252	-0.645589	0.772402	0.0847575	0.82612
	-0.11037	-0.196166	-0.728868	-0.635473	-0.374919	0.040254	0.211432	0.18649	-0.590993	-0.277067	-0.00270208	-0.419677	-0.212148	1.22533	1.13344	0.400947	0.3206	0.680716	0.212402	0.577252	-0.355589	0.602402	-0.215242	0.72612
	-0.0903695	-0.416166	-0.658868	0.0945266	-0.00491917	0.570254	0.441432	0.18649	-0.620993	0.552933	0.187298	-0.239677	-0.352148	1.23533	0.583441	0.820947	0.0906005	0.550716	0.392402	0.457252	-0.425589	0.722402	-0.525242	0.43612
	0.0196305	0.143834	-0.158868	0.354527	-0.384919	0.900254	-0.0585681	-0.16351	-0.550993	0.652933	-0.132702	0.390323	-0.312148	1.46533	0.183441	0.830947	-0.0593995	0.540716	-0.0875982	0.417252	0.244411	-0.0175982	-0.125242	0.17612
	0.13963	0.503834	0.111132	0.124527	-0.434919	0.490254	0.231432	-0.22351	-0.320993	0.542933	-0.0427021	0.0303233	-0.432148	1.34533	-0.256559	0.880947	-0.1394	0.770716	0.122402	-0.102748	0.504411	-0.707598	-0.235242	0.56612
	0.0596305	0.543834	0.461132	0.254527	-0.794919	0.350254	0.141432	-0.39351	-0.0809931	-0.057067	-0.522702	0.290323	0.457852	0.975335	-0.286559	0.890947	-0.2894	0.760716	0.262402	-0.952748	0.744411	-0.557598	0.134758	0.44612
	-0.52037	0.693834	0.541132	-0.0454734	-0.254919	-0.00974596	0.0414319	-0.26351	-0.0309931	0.052933	-0.0127021	0.430323	0.157852	0.855335	-0.0365589	0.670947	-0.0193995	0.510716	-0.147598	-0.322748	0.774411	-0.437598	-0.0952425	0.32612
	0.0596305	0.773834	0.541132	-0.125473	-0.0849192	-0.609746	-0.00856813	-0.19351	-0.0709931	0.272933	0.287298	0.850323	-0.172148	0.645335	-0.156559	0.840947	0.000600462	0.450716	-0.267598	-0.302748	0.544411	-0.197598	-0.375242	0.21612
	0.12963	1.04383	0.621132	-0.155473	-0.00491917	-0.839746	0.301432	-0.16351	-0.620993	0.632933	0.0272979	0.710323	0.0378522	0.295335	-0.0865589	0.870947	-0.0793995	0.410716	-0.127598	0.0172517	0.394411	-0.147598	-0.535242	0.0861201
	0.23963	0.913834	0.611132	-0.0554734	0.00508083	-0.599746	0.191432	-0.12351	-0.920993	0.292933	0.217298	0.980323	-0.0621478	-0.114665	0.433441	1.00095	-0.2794	0.220716	-0.0875982	0.177252	0.374411	-0.127598	-0.525242	0.0161201
	0.85963	1.06383	0.481132	0.0945266	0.125081	0.010254	0.231432	-0.22351	-1.06099	-0.107067	0.457298	0.390323	0.417852	0.0553349	-0.576559	0.610947	-0.4594	-0.199284	-0.0175982	0.207252	0.284411	0.172402	-0.305242	0.13612
	1.06963	0.753834	1.19113	0.194527	0.175081	0.570254	0.141432	-0.29351	-0.730993	-0.247067	0.227298	0.870323	0.487852	-0.154665	-0.886559	0.420947	-0.4294	-0.529284	-0.147598	0.577252	0.734411	0.362402	0.0447575	0.28612
	0.74963	0.233834	1.09113	0.124527	0.205081	0.700254	0.00143187	-0.0235104	-0.350993	-0.137067	0.197298	0.950323	0.287852	-0.0746651	-0.976559	0.100947	-0.5094	-0.689284	0.512402	0.737252	0.584411	-0.00759815	0.364758	-0.11388
	0.74963	-0.116166	0.911132	0.134527	0.355081	0.770254	-0.00856813	0.32649	-0.800993	-0.277067	0.267298	1.27032	-0.0721478	0.0853349	-0.236559	-0.549053	-0.4494	-0.639284	0.272402	0.217252	0.674411	-0.0275982	0.194758	-0.27388
	0.63963	-0.316166	0.301132	0.0645266	0.295081	1.00025	-0.118568	0.61649	0.0290069	-0.287067	0.217298	0.850323	-0.202148	-0.0946651	0.143441	-0.639053	-0.0593995	-0.809284	0.312402	-0.172748	-0.00558891	-0.167598	0.154758	-0.29388
	0.48963	-0.316166	0.231132	-0.125473	0.155081	0.960254	-0.128568	0.51649	0.129007	-0.437067	0.107298	0.700323	-0.202148	-0.164665	0.213441	-0.00905312	-0.2394	-1.19928	0.122402	0.157252	0.0144111	-0.457598	0.274758	-0.38388
	0.32963	-0.316166	0.301132	-0.305473	0.00508083	0.760254	-0.688568	0.72649	0.269007	-0.827067	0.317298	0.750323	-0.482148	-0.464665	0.0634411	0.0209469	0.2006	-0.839284	0.702402	-0.362748	0.0544111	-0.427598	0.224758	-0.13388
	-0.25037	-0.906166	0.251132	0.214527	-0.0449192	0.830254	-0.618568	0.65649	0.0790069	-0.677067	0.607298	0.520323	-0.0621478	-0.494665	0.263441	0.350947	0.3506	-0.669284	0.562402	-0.612748	0.474411	-0.0575982	-0.125242	-0.90388
	-0.53037	-1.24617	0.111132	0.304527	-0.204919	0.670254	-0.328568	0.45649	0.559007	0.252933	-0.412702	0.440323	0.387852	-0.534665	0.373441	0.480947	0.1506	-1.00928	0.212402	-0.00274827	0.794411	-0.167598	-0.325242	-0.63388
	0.24963	-1.07617	0.281132	0.364527	0.345081	0.260254	-0.518568	0.54649	0.659007	0.442933	-0.252702	0.700323	0.387852	-0.704665	0.253441	0.730947	-0.1394	-0.839284	0.172402	-0.122748	0.644411	0.0724018	-0.295242	0.20612
	0.29963	-0.586166	0.221132	0.324527	0.485081	0.140254	-0.858568	0.69649	0.509007	0.502933	0.207298	0.390323	0.0878522	-0.0146651	0.503441	0.870947	-0.7094	-0.559284	-0.167598	0.107252	0.734411	0.212402	0.0447575	0.12612
	-0.0303695	-0.186166	0.201132	0.234527	0.505081	-0.029746	-0.698568	0.58649	0.529007	0.492933	0.317298	0.480323	-0.182148	-0.604665	0.733441	0.940947	-0.8294	-0.589284	-0.187598	0.237252	0.764411	-0.137598	0.394758	0.15612
	0.23963	-0.226166	0.251132	-0.435473	0.355081	-0.489746	-0.718568	0.44649	0.619007	-0.257067	-1.0827	0.750323	-0.122148	-0.614665	0.983441	0.180947	-0.6094	-0.0292841	-0.127598	-0.0727483	0.594411	-0.527598	0.504758	-0.36388
	0.31963	-0.256166	0.201132	-0.525473	0.385081	-0.579746	-0.478568	0.42649	0.689007	-0.607067	-0.292702	0.760323	-0.242148	-0.484665	0.633441	0.440947	-0.00939954	0.0607159	-0.157598	-0.392748	0.494411	-0.597598	1.12476	-0.42388
	0.00963048	-0.256166	-0.0588684	-0.615473	0.385081	-0.639746	-0.258568	0.54649	0.659007	-0.457067	0.567298	0.770323	-0.172148	-0.534665	0.423441	0.660947	0.2006	0.210716	-0.287598	-0.662748	0.304411	-0.547598	1.26476	-0.56388
	0.10963	-0.426166	-0.0888684	-0.485473	0.345081	-0.219746	-1.07857	0.48649	0.459007	-0.837067	0.337298	0.510323	0.107852	-0.264665	0.603441	0.530947	0.2406	0.180716	-0.187598	-1.26275	-0.265589	-0.697598	1.09476	-0.58388
	0.32963	-0.496166	0.411132	-0.405473	0.285081	0.260254	-1.35857	0.20649	0.489007	-0.847067	0.677298	0.120323	0.377852	-0.674665	1.16344	0.550947	0.1206	0.140716	-0.0375982	-1.30275	-0.235589	0.232402	0.644758	0.57612
	0.45963	-0.716166	0.491132	-0.375473	0.175081	0.300254	-0.758568	0.30649	0.119007	-0.317067	0.0272979	-0.459677	0.527852	-0.364665	1.00344	-0.0990531	0.3706	-0.299284	-0.387598	-1.16275	0.0444111	-0.497598	0.164758	0.45612
	0.32963	-0.526166	0.171132	-0.405473	-0.544919	0.080254	-1.09857	0.33649	0.139007	-0.507067	-0.102702	-0.419677	0.247852	0.0653349	0.873441	-0.0490531	0.4006	0.130716	-0.0375982	-1.24275	-0.235589	-0.307598	-0.0952425	-0.51388
	0.18963	-0.426166	0.111132	-0.435473	-0.444919	-0.759746	-1.12857	0.10649	0.379007	-0.707067	0.0972979	-0.659677	0.557852	0.0453349	0.643441	-0.179053	0.2406	0.170716	0.112402	-0.372748	-0.105589	-0.567598	0.184758	-0.43388
	0.14963	-0.476166	-0.318868	-0.405473	-0.184919	-0.719746	-1.19857	0.31649	0.349007	-0.777067	0.0372979	-0.529677	0.747852	-0.0346651	0.483441	-0.0990531	0.0606005	0.170716	0.192402	-0.612748	0.254411	-0.167598	-0.275242	-0.90388
	0.31963	-0.316166	-0.368868	-0.155473	0.235081	-0.719746	-1.10857	0.69649	-0.0909931	-0.547067	0.0772979	-1.21968	0.797852	-0.134665	0.403441	-0.0590531	-0.0393995	-0.0292841	-0.0175982	-0.152748	0.364411	-0.0375982	-0.195242	-0.83388
	-0.11037	-0.116166	-0.948868	-0.815473	0.555081	-0.999746	-0.998568	0.75649	0.289007	-0.637067	0.157298	-1.58968	0.767852	-0.704665	0.243441	-0.169053	-0.1394	-0.169284	-0.437598	-0.282748	-0.205589	-0.0575982	0.0847575	-0.60388
	0.0896305	-0.306166	-1.02887	-1.26547	0.515081	-1.27975	-0.988568	0.77649	0.499007	0.252933	0.0472979	-1.40968	0.607852	-1.07467	0.0134411	-0.109053	-0.4194	-0.299284	-0.647598	-0.362748	-0.795589	-0.197598	0.314758	-0.54388
	0.14963	-0.486166	-0.928868	-1.16547	0.485081	-1.56975	-0.0585681	0.50649	-0.260993	0.582933	-0.172702	-0.459677	0.957852	-1.31467	-0.116559	-0.0290531	-0.6594	-0.359284	-0.587598	-0.392748	-0.795589	-0.477598	0.264758	-0.20388
	0.23963	-0.286166	-0.688868	-0.475473	0.435081	-1.45975	0.141432	0.62649	-0.800993	0.382933	-0.692702	-0.239677	0.807852	-0.544665	-0.216559	-0.229053	-0.1794	-0.489284	-0.997598	-0.662748	0.0944111	-0.457598	0.324758	0.15612
	-0.31037	-1.04617	-0.548868	-1.20547	0.205081	-0.989746	0.501432	0.31649	-0.460993	-0.617067	-0.652702	-0.959677	0.767852	-0.514665	-0.216559	0.000946882	-0.1494	-0.499284	-0.517598	-0.582748	-0.295589	-0.527598	-0.0652425	0.26612
	0.12963	-0.946166	-0.298868	-1.44547	0.185081	-0.419746	0.0714319	0.17649	-0.320993	-0.807067	-0.0227021	-0.829677	0.847852	-0.544665	-0.796559	-0.179053	-0.3094	-0.739284	0.0724018	-0.712748	-0.0155889	-1.0576	-0.395242	-0.13388
	-0.19037	-0.0661663	-0.488868	-1.67547	0.295081	-0.819746	0.231432	0.0264896	-0.830993	-0.827067	-0.732702	0.0203233	0.617852	-0.194665	-0.926559	-0.0590531	-0.4094	-0.549284	-0.147598	-0.472748	-0.0255889	-1.0376	-0.865242	-0.51388
	-0.31037	0.0738337	-0.688868	-1.53547	0.235081	-0.979746	0.741432	-0.0235104	-0.160993	-0.347067	-0.702702	0.150323	0.427852	-0.304665	-0.976559	-0.189053	-0.4394	-0.679284	0.272402	-0.262748	0.114411	-0.557598	-1.17524	-0.30388
	-0.15037	0.0138337	-0.798868	-1.73547	0.0550808	-0.769746	0.971432	-0.74351	-0.210993	-0.177067	-0.922702	0.250323	-0.482148	-0.244665	-0.896559	0.360947	-0.7294	-0.639284	0.622402	-0.202748	0.524411	-0.0775982	-1.69524	-0.48388
	-0.0303695	-0.156166	-0.788868	-1.69547	0.00508083	-0.209746	0.391432	-0.44351	-0.620993	-1.06707	-1.0427	0.390323	-0.682148	0.115335	-0.276559	0.210947	-0.8894	-0.699284	0.232402	-0.00274827	1.03441	0.0324018	-1.01524	-0.71388
	-0.15037	-0.216166	-0.948868	-1.53547	0.185081	-0.109746	0.491432	-0.35351	-0.650993	-0.567067	-0.502702	0.470323	-0.272148	0.145335	0.0834411	0.220947	-0.9994	-0.679284	0.342402	0.0572517	0.804411	-0.0575982	-0.685242	-0.67388
	-0.15037	-0.346166	-0.608868	-1.50547	0.175081	-0.219746	0.131432	-0.61351	-0.640993	-0.117067	-0.172702	0.540323	-0.462148	0.0853349	0.293441	0.150947	-0.9694	-0.229284	0.342402	-0.00274827	0.794411	-0.147598	-0.265242	-0.65388
	-0.13037	-0.326166	0.00113164	-1.48547	-0.384919	-0.109746	0.461432	-0.37351	-0.700993	-0.257067	-0.432702	0.640323	-0.752148	-0.164665	0.113441	-0.0490531	-0.5394	0.270716	0.152402	-0.0127483	0.984411	-0.257598	-0.345242	-0.55388
	-0.20037	-0.466166	0.201132	-1.42547	-0.714919	-0.049746	-0.538568	-1.26351	0.119007	-0.387067	-0.512702	0.550323	-0.732148	-0.244665	-0.0165589	0.210947	-0.5394	-0.0392841	-0.0575982	-0.0427483	0.944411	0.132402	-0.765242	-0.59388
	-0.28037	-0.366166	-0.318868	-0.825473	-0.144919	-0.049746	-0.948568	-0.32351	-0.000993072	-0.227067	-0.322702	-0.779677	-0.352148	-0.414665	-0.146559	0.170947	-0.7394	0.150716	-0.257598	-0.0427483	0.804411	0.242402	0.134758	-0.60388
	-0.65037	-0.436166	-0.288868	-0.655473	-0.434919	-0.419746	-0.768568	0.0564896	-0.000993072	-0.647067	0.257298	-0.799677	-0.542148	-0.414665	0.243441	0.370947	-0.1994	0.290716	-0.317598	-0.0427483	0.614411	-0.377598	-0.00524249	-0.50388
	-0.64037	-0.566166	-0.398868	-0.365473	-0.754919	-0.769746	-0.698568	-0.00351039	-0.480993	-0.407067	-0.152702	-0.0496767	-0.552148	-0.584665	0.333441	0.350947	0.2206	0.340716	-0.417598	-0.432748	0.354411	-0.657598	-0.185242	-0.48388
	-0.63037	-0.446166	-0.358868	0.174527	-0.804919	-1.10975	-0.218568	-0.0735104	-0.570993	0.00293303	-0.252702	-1.27968	-0.632148	-1.01467	0.373441	0.310947	0.4306	0.390716	-0.397598	0.0672517	0.00441109	-0.687598	-0.195242	-0.61388
	-0.38037	-1.16617	-0.0688684	0.394527	-0.854919	-0.259746	0.181432	-0.0435104	-1.01099	-0.037067	0.637298	-1.16968	-0.492148	-1.05467	-0.546559	0.200947	0.1006	0.770716	-0.277598	0.117252	-1.02559	-0.817598	-0.225242	-0.75388
	-0.60037	-1.10617	-0.0388684	-0.255473	-0.744919	-0.259746	-0.0585681	-0.0735104	-0.660993	0.122933	0.997298	-0.829677	-0.502148	-0.674665	-0.726559	0.490947	-0.0793995	0.770716	0.0124018	-0.662748	-0.885589	-0.777598	-0.305242	-0.22388
	-0.47037	-0.236166	0.0411316	-0.955473	-0.804919	-0.339746	-0.0785681	-0.24351	-0.660993	0.272933	1.1373	-1.48968	-0.512148	-0.744665	-0.0365589	0.550947	-0.1794	0.760716	0.00240185	-0.802748	-0.585589	-0.827598	-0.855242	-0.83388
	-0.49037	0.0338337	-0.918868	-0.925473	-0.454919	0.240254	-0.288568	-0.25351	-0.600993	0.242933	0.967298	-0.159677	-0.782148	-0.384665	-0.00655889	0.480947	-0.0393995	0.780716	-0.257598	-0.472748	-0.825589	-0.857598	-0.195242	-0.55388
	-0.0503695	-0.586166	-0.428868	-0.495473	-0.174919	0.630254	-0.688568	-0.0935104	0.269007	0.152933	0.457298	0.260323	-0.602148	-0.384665	-0.0165589	0.0409469	0.000600462	0.640716	-0.357598	-0.442748	-0.535589	-0.607598	-0.625242	-0.34388
	0.15963	0.0438337	-0.318868	-0.205473	0.0650808	0.570254	-0.698568	-0.0335104	0.499007	0.232933	0.767298	0.320323	-0.392148	-0.0846651	0.0234411	-0.269053	0.2206	0.0107159	-0.697598	0.107252	-0.375589	-0.197598	-0.215242	0.46612
	0.20963	0.873834	-0.288868	-0.495473	0.225081	0.250254	-0.458568	0.0564896	-0.130993	0.252933	1.0273	0.0103233	-0.462148	0.525335	-0.0165589	-0.459053	-0.1894	-0.159284	-0.187598	-0.0627483	-0.935589	-0.157598	-0.0352425	0.25612
	-0.11037	0.673834	0.161132	-1.13547	0.445081	0.010254	-0.458568	-0.14351	0.119007	0.192933	1.0173	0.310323	-0.882148	-0.374665	0.0634411	0.240947	-0.4094	-0.0792841	0.252402	-0.242748	-0.545589	-0.0875982	-0.195242	0.12612
	0.40963	0.963834	0.741132	-1.44547	0.425081	0.050254	-0.208568	-0.34351	0.399007	0.282933	0.757298	0.380323	-0.752148	-1.00467	0.103441	0.500947	-0.2494	-0.0292841	0.282402	-0.572748	-0.685589	-0.257598	-0.125242	0.40612
	0.36963	0.953834	1.09113	-1.06547	-0.184919	0.080254	-0.408568	-0.21351	0.549007	0.102933	0.217298	0.300323	-0.622148	-0.444665	0.113441	0.500947	-0.0993995	-0.869284	0.242402	-0.682748	-0.605589	-0.427598	-0.965242	0.64612
	0.30963	0.873834	0.571132	-0.755473	0.455081	0.240254	-0.638568	-0.37351	0.519007	0.122933	0.277298	0.290323	-0.432148	0.0753349	-0.0165589	0.160947	-0.0193995	-0.279284	-0.00759815	-0.862748	-0.245589	-0.427598	-0.965242	0.67612
	0.21963	0.533834	0.961132	-0.195473	0.435081	0.340254	-0.668568	-0.79351	0.889007	0.082933	0.277298	0.330323	-1.53215	-0.264665	-0.0565589	0.140947	-0.0393995	0.250716	0.112402	-0.222748	0.364411	-0.0175982	-0.385242	0.82612
	-0.34037	0.363834	0.831132	-0.0354734	0.305081	-0.179746	-0.868568	-0.50351	0.849007	0.282933	0.867298	0.0303233	-0.652148	-0.544665	-0.206559	-0.539053	-0.4394	0.340716	-0.127598	0.157252	0.194411	-0.167598	-0.135242	0.72612
	-0.0903695	0.193834	0.901132	-0.255473	0.295081	-0.179746	0.121432	0.30649	0.499007	0.592933	1.0673	0.0703233	-0.522148	-0.644665	-0.186559	-0.659053	-0.0193995	0.300716	-0.417598	0.367252	0.254411	-0.167598	-0.0952425	0.25612
	0.0996305	0.0238337	0.921132	-0.225473	0.295081	-0.039746	0.511432	-0.26351	0.289007	0.052933	-0.0327021	-0.0396767	-0.442148	-0.614665	-0.196559	-0.939053	0.2806	-0.00928406	-0.0675982	-0.0127483	-1.13559	-0.217598	0.164758	0.0861201
	0.23963	0.353834	0.831132	-0.185473	0.495081	-0.129746	0.741432	-0.38351	-0.230993	-0.287067	-0.392702	0.220323	-1.21215	-0.684665	-0.526559	-0.859053	0.4906	0.150716	0.212402	-0.0327483	-1.54559	-0.307598	0.0247575	0.62612
	0.0396305	0.543834	0.701132	-0.205473	0.565081	-0.00974596	1.00143	0.10649	0.169007	-0.277067	-0.532702	-0.0496767	-0.252148	-0.414665	-0.116559	-0.799053	0.9406	-0.0192841	0.122402	-0.192748	-0.305589	-0.517598	0.244758	0.46612
	0.29963	0.703834	0.971132	-0.225473	0.275081	-0.389746	0.661432	0.19649	-0.670993	0.572933	-0.552702	-0.209677	-0.972148	-0.0846651	-0.126559	-0.359053	0.9606	-0.269284	0.0324018	-0.492748	-0.125589	0.0124018	0.0147575	0.49612
	-0.11037	0.393834	1.04113	-0.175473	0.0950808	-0.489746	0.561432	0.29649	-0.800993	0.192933	0.427298	-0.319677	-0.972148	-0.134665	0.0434411	-0.319053	1.1106	-0.429284	0.292402	-0.352748	-0.315589	0.492402	-0.875242	-0.19388
	-0.36037	-0.846166	0.771132	-0.245473	0.245081	0.040254	0.561432	0.26649	0.529007	0.072933	0.537298	0.270323	-0.842148	-0.244665	0.523441	-0.689053	0.9106	-0.779284	0.192402	0.197252	-0.0155889	0.532402	-0.635242	-0.28388
	-0.35037	-0.796166	-0.0388684	-0.215473	0.235081	0.240254	0.921432	0.48649	0.739007	0.382933	0.177298	0.200323	-0.552148	-0.314665	0.723441	-0.539053	0.8606	-0.0692841	0.562402	0.677252	0.614411	-0.347598	-0.425242	-0.73388
	-0.15037	-0.886166	-0.488868	-0.0454734	-0.0749192	0.010254	0.971432	0.44649	0.899007	0.322933	-0.0727021	0.0903233	-0.172148	-0.274665	0.413441	-0.399053	0.5706	-0.0292841	0.372402	0.517252	0.534411	0.0824018	0.0347575	-0.63388
	-0.11037	-0.696166	-0.288868	0.144527	-0.304919	-0.309746	0.761432	0.39649	0.739007	0.652933	-1.0827	-0.279677	0.0478522	0.0853349	0.0234411	-0.109053	0.5506	0.360716	0.462402	0.687252	0.834411	-0.207598	-0.275242	-0.21388
	-0.20037	-0.456166	-0.288868	0.494527	0.195081	0.240254	0.521432	-0.0335104	0.419007	0.182933	-0.212702	-0.919677	-0.122148	0.185335	0.0334411	0.140947	0.6806	0.520716	0.432402	0.837252	0.644411	0.122402	-0.525242	0.10612
	-0.13037	-0.166166	0.0211316	0.224527	0.125081	0.110254	0.0914319	-0.31351	0.419007	-0.367067	0.607298	-0.509677	0.377852	-0.194665	-0.136559	-0.349053	0.6606	0.390716	0.782402	0.437252	0.774411	-0.0675982	-0.195242	0.76612
	-0.11037	0.273834	0.591132	0.624527	0.405081	0.400254	0.101432	-0.57351	0.169007	-0.427067	0.707298	-0.169677	0.767852	0.305335	-0.156559	-0.699053	0.6906	1.01072	0.622402	0.187252	0.864411	0.172402	-0.635242	0.82612
	-0.49037	0.773834	1.02113	0.674527	0.625081	0.700254	0.341432	0.0464896	-0.440993	-1.39707	-0.402702	0.400323	0.767852	0.455335	-0.256559	0.370947	0.8006	0.960716	0.622402	0.547252	0.644411	0.182402	0.204758	0.23612
	-0.51037	0.623834	0.941132	0.394527	0.705081	0.900254	0.561432	0.33649	0.269007	-1.36707	-0.232702	0.420323	0.387852	0.455335	-0.196559	0.460947	0.7806	1.01072	0.992402	0.747252	0.684411	0.552402	-0.155242	0.41612
	-0.39037	0.833834	1.05113	-0.205473	0.515081	0.870254	0.491432	0.38649	0.279007	-1.36707	0.127298	0.330323	0.617852	0.525335	-0.146559	0.390947	0.5106	1.19072	0.732402	1.24725	0.504411	0.742402	0.154758	0.67612
	-0.27037	1.18383	0.861132	-0.455473	0.395081	0.720254	-0.188568	0.18649	0.629007	-1.57707	-0.162702	0.840323	0.317852	0.485335	-0.116559	0.880947	0.3906	0.770716	0.442402	1.08725	0.314411	0.852402	0.604758	0.71612
-2	-0.0903695	1.25383	0.161132	0.654527	0.215081	0.550254	0.571432	0.18649	0.599007	-1.59707	0.737298	1.19032	0.147852	0.345335	0.553441	0.770947	0.4806	0.790716	0.812402	0.617252	0.504411	0.742402	0.684758	0.35612
	0.0496305	1.19383	0.241132	0.614527	0.105081	0.420254	1.19143	0.14649	0.459007	-1.48707	0.307298	1.08032	0.317852	0.455335	0.373441	0.790947	0.3506	0.970716	0.812402	0.0272517	0.184411	1.6124	0.734758	-0.00387991
	-0.0903695	1.15383	0.131132	0.494527	-0.114919	0.270254	0.931432	0.18649	0.299007	-1.50707	0.837298	0.840323	0.207852	0.325335	0.343441	0.810947	0.3506	0.370716	0.932402	-0.302748	0.284411	1.8524	0.964758	-0.32388
	0.20963	0.693834	0.191132	0.394527	-0.474919	0.140254	0.571432	0.25649	0.319007	-0.427067	0.837298	0.500323	-0.0221478	0.595335	0.303441	0.630947	0.4206	0.110716	0.832402	-0.252748	0.194411	1.9024	1.06476	0.20612
	0.68963	0.0638337	0.441132	0.224527	-0.344919	0.170254	0.331432	0.34649	0.469007	0.302933	1.1873	0.330323	0.107852	0.635335	0.273441	0.450947	0.4606	0.510716	0.402402	0.707252	0.0944111	1.8224	1.04476	0.46612
	0.73963	-0.596166	1.07113	-0.435473	-0.284919	0.100254	0.111432	0.38649	0.399007	-0.067067	0.687298	0.340323	0.507852	0.555335	0.493441	0.270947	0.5406	0.950716	0.0724018	0.447252	-0.0355889	1.7524	1.08476	0.36612
	0.80963	-0.786166	1.03113	-1.03547	-0.144919	0.120254	0.391432	0.46649	0.529007	-0.367067	0.507298	0.220323	0.577852	0.565335	0.463441	0.480947	0.4506	1.00072	-0.0475982	0.0872517	-0.00558891	1.7224	1.06476	0.43612
	0.70963	-0.966166	0.761132	-1.18547	0.155081	0.080254	0.521432	0.0864896	0.459007	-0.067067	-0.132702	-0.169677	0.407852	0.575335	0.613441	0.710947	0.5306	1.01072	-0.637598	-0.372748	-0.195589	1.6924	0.384758	0.15612
	0.70963	-1.11617	0.541132	-1.36547	0.285081	0.180254	0.561432	-0.40351	0.389007	-0.057067	0.387298	-0.359677	0.507852	0.545335	0.503441	0.800947	0.4906	0.840716	-0.727598	-0.0327483	-0.315589	1.5624	-0.135242	0.23612
	0.33963	-0.746166	-0.0188684	-1.58547	0.325081	0.090254	0.371432	-0.0435104	0.219007	-0.477067	0.297298	-0.439677	0.177852	0.215335	0.263441	0.430947	-0.0193995	0.290716	-0.337598	0.0672517	-0.405589	1.4424	-0.375242	0.17612
	0.0596305	-0.686166	0.0811316	-1.11547	0.0250808	-0.189746	-0.0485681	-0.0835104	0.179007	-0.677067	0.237298	-1.02968	0.107852	0.245335	0.193441	0.000946882	-0.1894	0.560716	-0.317598	0.137252	-0.545589	1.3824	0.234758	0.10612
	-0.12037	-0.486166	0.261132	-1.15547	0.0750808	-0.359746	-0.878568	-0.14351	0.129007	-0.177067	0.277298	-0.589677	-0.0221478	0.845335	0.143441	0.0409469	-0.7794	0.310716	-0.417598	0.177252	-0.405589	1.1224	0.384758	-0.14388
	-0.000369515	-0.786166	0.481132	-0.405473	-0.0349192	-0.619746	-1.12857	-0.14351	0.0890069	-0.297067	-0.00270208	-1.28968	-0.0421478	1.06533	0.0934411	-0.329053	-0.8494	0.0207159	-0.257598	0.137252	-1.06559	1.0924	-0.0352425	-0.40388
	-0.34037	-0.686166	0.471132	-0.355473	0.0250808	-0.869746	-0.728568	-0.31351	-0.210993	-0.277067	0.00729792	-1.26968	-0.152148	1.17533	0.443441	-0.559053	-1.4294	0.0507159	-0.327598	-0.0427483	-1.18559	1.1824	0.314758	-0.57388
	-0.32037	-0.246166	0.911132	-0.115473	0.325081	-0.689746	-0.448568	-0.31351	-0.180993	0.082933	0.177298	-1.70968	-0.522148	0.705335	-0.416559	-0.579053	-0.7794	0.330716	-0.647598	-1.05275	-1.43559	0.792402	0.264758	-0.56388
	-0.13037	-0.356166	0.481132	-0.555473	0.255081	-0.329746	-0.658568	-0.0335104	-0.0709931	0.482933	0.267298	-0.369677	-1.05215	0.665335	0.223441	-0.699053	-0.3794	-0.0592841	-0.127598	-0.702748	-1.18559	0.202402	-0.195242	0.0161201
	0.21963	-0.406166	0.131132	-0.475473	0.435081	-0.619746	-0.258568	-0.26351	0.229007	-0.367067	0.0272979	-0.639677	-0.712148	0.315335	0.433441	-0.439053	-0.5594	-0.259284	0.302402	-0.472748	-0.835589	-0.207598	-0.505242	0.0461201
	0.21963	0.123834	0.881132	-0.135473	-0.284919	-1.01975	-0.00856813	0.57649	-0.0309931	0.252933	0.597298	-0.829677	-0.552148	0.325335	0.573441	-0.419053	-0.9994	-0.0592841	0.122402	-0.682748	-0.755589	-0.0575982	-0.0952425	-0.0738799
	0.53963	0.0538337	0.761132	0.444527	-0.204919	-0.529746	0.471432	0.48649	0.159007	-0.067067	0.147298	-1.03968	-0.472148	0.0853349	0.473441	-0.639053	-1.3994	0.440716	-0.0575982	0.337252	-0.445589	-0.177598	0.0247575	-0.27388
	0.60963	-0.146166	0.861132	0.394527	-0.534919	-0.569746	-0.0885681	0.21649	-0.310993	0.302933	0.117298	-1.18968	-0.422148	-0.244665	0.373441	-0.559053	-1.2794	0.280716	0.272402	0.0572517	-0.705589	0.112402	-0.255242	-0.0338799
	0.0896305	-0.186166	1.15113	0.534527	0.515081	-0.659746	-0.918568	0.0464896	-0.0409931	0.202933	0.477298	-0.869677	-0.392148	-0.154665	0.0234411	-0.589053	-1.0494	-0.0792841	0.992402	0.107252	-0.785589	-0.0775982	-0.0152425	-0.14388
	-0.0703695	-0.396166	0.971132	-0.245473	0.465081	-0.049746	-0.878568	-0.78351	0.459007	0.242933	0.507298	-0.849677	-0.722148	-0.0546651	-0.626559	-0.129053	-0.9994	0.0407159	0.672402	0.0572517	-0.435589	-0.577598	-0.805242	0.35612
	-0.25037	-0.216166	0.921132	-0.295473	0.345081	0.470254	-0.458568	0.0264896	0.599007	-0.207067	0.527298	-1.75968	-0.0821478	0.105335	-0.486559	0.300947	-1.2494	0.320716	0.682402	-0.112748	-0.455589	0.272402	-0.545242	0.77612
	0.12963	-0.0961663	1.03113	-0.215473	0.0350808	0.690254	-0.718568	0.20649	0.309007	0.562933	0.467298	-0.419677	0.177852	-0.0846651	-0.646559	-0.729053	-1.5094	-0.189284	0.592402	0.577252	-1.02559	0.412402	0.314758	0.51612
	0.42963	-0.0961663	0.731132	0.0145266	0.535081	0.630254	-0.148568	0.39649	-0.260993	0.012933	0.267298	-0.489677	0.157852	-0.224665	-0.746559	-0.839053	-1.4694	-0.639284	0.212402	0.567252	-1.01559	0.842402	0.0247575	0.60612
	0.21963	-0.216166	0.171132	0.194527	0.655081	-0.339746	-0.838568	-0.21351	-0.320993	0.032933	-0.732702	-0.409677	-0.0421478	0.695335	-0.386559	-0.909053	-1.2494	-0.599284	-0.0275982	0.547252	-1.28559	1.0324	0.694758	0.46612
	-0.0803695	-0.216166	-0.458868	0.224527	0.00508083	-0.339746	0.371432	0.52649	-0.0109931	0.352933	-0.472702	0.0103233	0.117852	0.645335	-0.506559	-0.959053	-0.7194	-0.299284	-0.227598	0.667252	-0.935589	0.642402	0.694758	0.22612
	0.37963	0.433834	-0.308868	0.154527	0.145081	0.240254	0.461432	0.33649	0.709007	1.06293	0.507298	1.11032	-0.182148	0.415335	-0.286559	-0.959053	-0.5094	-0.539284	-0.487598	0.847252	-0.835589	0.882402	0.734758	0.30612
	0.37963	0.443834	-0.128868	0.624527	0.0850808	0.140254	1.20143	0.42649	0.249007	1.19293	1.2673	0.670323	0.407852	0.835335	-0.166559	-0.779053	-0.4794	-0.629284	-1.1176	0.937252	-0.975589	0.962402	0.464758	0.18612
	1.03963	0.833834	0.501132	1.01453	0.285081	0.870254	0.871432	0.51649	-0.440993	0.632933	0.857298	0.380323	0.267852	0.775335	-0.106559	-0.529053	-0.4394	-0.499284	-0.567598	0.967252	-0.795589	0.682402	0.894758	-0.33388
	1.13963	1.19383	0.561132	0.644527	1.44508	0.720254	1.05143	0.0964896	0.439007	1.27293	0.747298	0.760323	-0.0121478	0.625335	-0.296559	-0.669053	-0.6294	-0.589284	-0.597598	0.867252	-0.805589	0.662402	0.484758	-0.79388
	1.03963	1.18383	0.611132	0.754527	1.26508	1.05025	0.871432	0.85649	1.07901	1.22293	0.297298	0.680323	-0.232148	0.245335	-0.336559	-0.539053	-0.7994	-0.479284	-0.687598	0.777252	-0.745589	0.652402	0.234758	-0.88388
	1.29963	1.06383	0.451132	0.874527	0.645081	0.870254	0.851432	0.85649	1.39901	1.38293	0.457298	0.530323	-0.472148	-0.00466513	0.503441	-0.409053	-0.8094	-0.709284	0.0224018	0.587252	-0.455589	-0.137598	0.204758	-1.25388
	1.33963	0.783834	0.331132	0.954527	0.825081	0.850254	0.841432	0.74649	1.10901	1.04293	-0.192702	0.480323	-0.712148	-0.644665	0.303441	0.140947	-0.6894	0.190716	-0.787598	0.487252	-0.0555889	-0.0475982	0.0947575	-0.97388
	1.39963	0.733834	0.291132	0.274527	0.895081	-0.189746	1.14143	0.83649	0.409007	1.36293	-0.402702	-0.159677	-1.41215	-1.06467	-0.136559	0.170947	-0.5394	0.0107159	-0.547598	0.577252	-0.295589	-0.0475982	-0.155242	-0.75388
	1.01963	0.783834	-0.0288684	0.504527	0.465081	0.100254	0.951432	0.77649	-0.0709931	0.762933	-0.422702	-0.219677	-1.41215	-1.25467	-0.536559	-0.529053	-0.4894	-0.739284	-1.4576	0.547252	-0.235589	-0.127598	-0.125242	-0.37388
	0.59963	0.703834	-0.108868	0.0745266	0.0850808	1.19025	0.271432	0.55649	-0.440993	0.812933	0.147298	0.400323	-0.242148	-0.174665	-0.236559	-0.909053	-0.6694	-0.719284	-1.4376	0.557252	0.424411	-0.347598	-0.295242	-0.14388
	0.19963	0.563834	-0.158868	0.984527	-0.224919	1.06025	0.281432	0.26649	-1.03099	0.562933	0.317298	0.660323	-0.0921478	0.0653349	-0.0965589	-1.00905	-1.0694	-0.799284	-1.4276	0.627252	0.484411	-0.557598	-0.355242	-0.42388
	0.14963	0.0338337	-0.408868	0.934527	-0.0749192	0.930254	-0.178568	-0.0535104	-1.45099	0.842933	0.447298	0.510323	-0.282148	-0.0446651	-0.386559	-1.01905	-0.8694	-0.389284	-1.3676	0.347252	-0.0455889	-0.557598	-0.205242	-0.0938799
	-0.14037	-0.116166	-0.918868	0.914527	-0.0449192	1.00025	-0.308568	-0.37351	-1.15099	0.642933	0.357298	0.930323	-0.0421478	-0.274665	-0.486559	-0.459053	-0.2294	-0.839284	-1.0376	0.177252	-0.505589	-0.457598	-0.335242	0.54612
	-0.80037	0.393834	-1.15887	1.19453	0.265081	1.28025	-0.168568	-0.53351	-0.870993	0.632933	-0.152702	0.510323	-0.0621478	-0.474665	-0.716559	0.0909469	0.0106005	-1.13928	-0.557598	0.507252	0.0944111	-0.557598	-0.265242	0.0961201
	-0.73037	0.653834	-1.01887	1.18453	0.485081	1.12025	-0.278568	-0.25351	-0.660993	0.572933	0.637298	1.08032	-0.382148	-0.484665	-0.336559	0.220947	0.3706	-0.789284	-0.287598	-0.502748	0.144411	-0.257598	0.134758	-1.03388
	-0.71037	0.723834	-0.858868	1.07453	0.505081	0.800254	0.791432	-0.54351	-0.270993	0.492933	0.637298	0.840323	-0.0321478	-0.424665	-0.466559	-0.949053	0.0706005	-1.14928	-0.447598	-0.612748	0.144411	-0.277598	0.384758	-0.44388
	-0.71037	0.733834	-0.328868	0.924527	0.515081	0.910254	1.20143	-1.10351	-0.150993	0.282933	0.527298	0.650323	-0.392148	-0.684665	-0.756559	-1.05905	-0.2794	-0.709284	-0.307598	-0.602748	0.204411	-1.0076	0.434758	-0.19388
	-0.81037	0.743834	-0.208868	0.814527	0.255081	1.00025	1.15143	-1.22351	-0.0309931	0.122933	0.377298	0.530323	-0.332148	0.0653349	-0.496559	-0.809053	-0.4794	-0.299284	-0.307598	-0.902748	-0.0355889	-0.787598	0.464758	-0.0938799
	-0.19037	0.673834	-0.0588684	0.834527	-0.0949192	0.840254	0.431432	-0.62351	-0.0909931	0.122933	0.237298	0.910323	-0.102148	-0.514665	-0.196559	0.160947	-0.3294	-0.229284	-0.617598	-0.762748	0.0244111	-0.857598	0.394758	-0.22388
	-0.0303695	0.543834	-1.31887	0.594527	0.0950808	0.410254	0.0714319	-0.52351	-0.270993	0.362933	0.157298	0.690323	-0.222148	-0.314665	-0.0765589	-0.689053	-0.5194	-0.229284	-0.657598	-0.582748	-0.445589	-0.927598	-0.0652425	-0.15388
	0.67963	0.573834	-1.54887	0.524527	0.275081	0.630254	0.0114319	-0.26351	-0.320993	0.412933	-0.0627021	0.650323	-0.252148	-0.764665	0.0134411	-0.579053	-0.00939954	-0.259284	-0.547598	-0.352748	0.0244111	-1.0876	0.294758	-0.98388
	0.90963	0.523834	-1.81887	0.384527	0.485081	0.550254	0.621432	-0.0135104	-0.0909931	0.362933	-0.322702	0.590323	-0.862148	-0.784665	0.0534411	-0.669053	-0.0593995	-0.189284	-0.567598	-0.252748	0.0444111	-1.2076	0.00475751	-1.15388
	0.77963	0.423834	-2.00887	0.224527	0.335081	0.410254	0.811432	-0.0135104	0.0390069	0.822933	-0.702702	0.580323	-1.19215	-0.494665	-0.126559	-0.529053	0.2506	-0.509284	-0.617598	-0.192748	0.0944111	-1.3876	-0.125242	-0.52388
	0.41963	0.143834	-1.15887	-0.705473	0.405081	0.260254	0.451432	0.13649	0.0590069	0.282933	-1.2227	0.380323	-0.862148	-0.364665	0.163441	-0.489053	0.2706	-0.499284	-0.657598	0.177252	0.744411	-0.677598	-0.225242	-0.72388
	-0.15037	-0.246166	-0.618868	0.0645266	0.425081	-0.029746	0.491432	0.49649	0.209007	0.992933	-1.0227	0.510323	-1.04215	-0.284665	0.363441	-0.859053	0.3206	-0.689284	-0.737598	0.367252	0.704411	-0.257598	-0.595242	-0.77388
	0.60963	-0.0861663	-0.508868	0.0845266	0.125081	-0.099746	0.821432	0.52649	0.239007	0.282933	-0.162702	0.520323	-1.23215	-0.284665	0.353441	-0.829053	0.4006	-0.839284	-0.587598	-0.212748	0.844411	-0.227598	-0.765242	-0.80388
	0.67963	-0.0761663	-0.308868	0.124527	-0.0549192	-0.189746	0.911432	0.70649	0.129007	-0.00706697	-0.342702	0.910323	-0.0521478	-0.0546651	0.303441	-0.369053	0.3806	-0.539284	-0.647598	-0.00274827	0.814411	-0.817598	-0.0652425	-0.78388
	0.50963	-0.516166	0.0911316	0.354527	-0.984919	-0.289746	1.02143	0.85649	0.219007	-0.117067	-0.472702	1.04032	0.157852	0.255335	0.563441	-0.279053	0.3706	-0.189284	-0.887598	0.0172517	0.614411	-1.4976	0.0947575	-0.12388
	0.36963	-0.836166	0.291132	0.554527	-1.25492	-0.319746	-0.448568	0.47649	0.119007	-0.717067	-0.452702	0.950323	0.0178522	0.295335	0.593441	-0.309053	0.2206	-0.219284	-0.587598	0.267252	0.424411	-0.937598	-0.165242	-0.74388
	0.27963	-0.806166	0.171132	0.214527	-0.964919	-0.329746	-0.838568	0.64649	0.119007	0.252933	-0.492702	0.870323	0.277852	0.455335	0.373441	0.110947	0.1906	-0.499284	-0.357598	-1.16275	0.404411	-0.827598	0.224758	-0.79388
	0.31963	-0.746166	0.0711316	-0.0454734	-0.894919	-0.309746	-1.20857	0.71649	0.289007	0.632933	-0.572702	0.780323	0.377852	-0.194665	0.343441	0.200947	0.0206005	-1.39928	-0.517598	-1.41275	-0.275589	-0.347598	0.0647575	-0.38388
	0.20963	-0.486166	-0.0588684	0.144527	-0.804919	0.050254	-1.37857	0.92649	0.389007	0.752933	-0.572702	0.760323	0.0978522	-0.584665	0.293441	0.480947	-0.00939954	-1.23928	-0.697598	-1.35275	-0.405589	-0.237598	0.504758	-0.20388
	-0.31037	-0.516166	-0.778868	0.0945266	-0.364919	-0.189746	-1.29857	1.02649	0.399007	0.862933	-0.522702	0.830323	0.107852	-0.344665	0.133441	-0.399053	-0.2194	-0.599284	-0.297598	-1.21275	-0.715589	-0.0575982	0.664758	-0.15388
	-0.26037	0.0438337	-0.548868	0.0345266	0.0250808	-0.259746	-1.05857	0.87649	0.0690069	0.052933	-0.0927021	0.880323	0.207852	-0.394665	-0.0565589	-0.429053	-0.0693995	-0.729284	-0.257598	-1.01275	-0.875589	0.332402	0.424758	-0.36388
	-0.28037	-0.116166	-0.188868	-0.0454734	-0.314919	-0.289746	-1.16857	0.51649	-0.710993	1.06293	-0.0527021	0.420323	0.0578522	-0.224665	-0.116559	-0.359053	-0.1394	-0.629284	-0.197598	0.327252	-1.12559	0.0124018	0.254758	-0.0438799
	-0.15037	-0.356166	-1.43887	0.0245266	-0.0449192	-0.159746	-1.13857	0.11649	-0.900993	1.31293	0.227298	0.390323	-0.00214781	-0.254665	0.313441	-0.409053	-0.3094	-0.889284	0.372402	-0.422748	-0.695589	-0.457598	-0.135242	-0.35388
	-0.12037	0.213834	-0.828868	0.394527	0.395081	-0.099746	-1.03857	-0.17351	-0.850993	1.05293	0.167298	0.390323	0.0578522	0.485335	0.433441	-0.179053	0.2806	-1.01928	-0.287598	0.237252	-0.875589	-0.337598	-0.0752425	-0.90388
	-0.11037	0.833834	-1.01887	0.524527	0.695081	0.080254	0.211432	-0.37351	-0.340993	1.01293	0.347298	0.680323	0.247852	0.615335	0.543441	0.160947	0.7206	-0.229284	-0.687598	0.327252	-0.995589	0.202402	0.124758	0.25612
	-0.31037	0.933834	-0.848868	-0.0454734	0.685081	0.190254	-0.178568	-0.44351	-0.110993	0.772933	0.237298	1.01032	-0.0221478	0.375335	0.333441	-0.389053	0.9406	0.0107159	0.0424018	-0.162748	-0.185589	0.292402	0.264758	-0.72388
	-0.41037	0.643834	-0.978868	0.114527	0.455081	0.570254	-0.328568	-0.35351	-0.000993072	0.632933	0.277298	1.04032	0.0878522	0.285335	0.143441	-0.139053	0.9106	-0.329284	0.262402	0.227252	0.394411	-0.207598	0.314758	-0.62388
	-0.44037	1.11383	-0.298868	0.204527	0.385081	0.570254	-0.308568	-0.0635104	0.219007	0.242933	-0.132702	1.08032	-0.202148	0.315335	-0.146559	-0.129053	0.8606	-0.0292841	0.0324018	0.157252	-0.415589	-0.427598	0.0847575	-0.58388
	-0.37037	1.10383	0.211132	0.494527	0.315081	0.500254	0.161432	0.11649	0.309007	-0.267067	-0.272702	1.00032	-0.232148	0.485335	-0.246559	0.400947	0.8106	-0.0292841	0.602402	-0.272748	-0.375589	-0.197598	-0.195242	-0.56388
	-0.29037	0.833834	0.211132	0.574527	0.615081	0.740254	-0.478568	0.34649	0.169007	-0.037067	0.0572979	-0.239677	-0.0621478	0.795335	-0.306559	0.390947	0.9206	0.200716	0.712402	0.0672517	-0.0955889	-0.157598	-0.225242	-0.22388
	-0.36037	0.793834	0.341132	0.474527	0.305081	0.630254	-0.768568	-0.20351	-0.110993	0.112933	-0.562702	-0.149677	-0.0221478	0.135335	-0.416559	0.920947	0.3106	0.160716	0.732402	0.0472517	0.224411	0.0224018	-0.365242	-0.48388
	-0.16037	1.01383	0.611132	0.324527	0.915081	0.770254	-0.568568	0.52649	-0.240993	-0.737067	-0.372702	-0.549677	-0.0421478	0.0553349	-0.346559	1.26095	-0.0293995	0.160716	0.902402	0.487252	-0.105589	-0.0875982	0.384758	-0.29388
	-0.57037	0.573834	0.681132	0.0745266	0.225081	0.620254	-0.738568	0.52649	0.219007	-0.207067	-0.502702	-0.909677	0.307852	0.265335	-0.446559	1.19095	0.2706	0.290716	0.492402	0.707252	0.594411	-0.457598	0.594758	-0.0438799
	-0.48037	0.803834	0.501132	0.124527	0.275081	0.400254	0.641432	0.61649	0.359007	1.02293	-0.522702	-0.999677	0.457852	0.375335	-0.586559	1.26095	-0.0693995	0.220716	0.672402	0.747252	0.504411	-0.697598	0.224758	-0.13388
	0.50963	0.883834	0.351132	0.124527	0.245081	0.330254	0.991432	-0.29351	0.229007	1.17293	-0.842702	-0.699677	0.507852	0.605335	-0.826559	1.05095	-0.5694	0.390716	0.932402	0.207252	0.244411	-0.947598	0.674758	-0.20388
	0.75963	0.983834	0.241132	-0.165473	0.675081	0.340254	1.66143	-0.95351	0.149007	1.19293	-0.432702	-0.829677	-0.262148	0.575335	-0.206559	0.780947	0.0406005	-0.319284	0.992402	0.117252	0.0844111	-0.857598	1.11476	-0.17388
	0.63963	0.653834	0.171132	-0.205473	0.445081	0.260254	1.39143	-0.44351	0.309007	0.482933	0.417298	-0.929677	-0.0721478	0.545335	-0.336559	0.880947	0.1306	0.240716	0.932402	0.197252	0.234411	-0.787598	0.974758	-0.42388
	1.02963	0.553834	-0.688868	0.274527	0.295081	0.280254	1.28143	-0.32351	0.439007	-0.057067	0.857298	-0.639677	-0.192148	0.215335	-0.426559	0.840947	0.1106	0.470716	0.612402	0.0572517	0.504411	-0.467598	0.634758	0.0761201
	1.00963	0.403834	0.611132	0.294527	0.195081	0.300254	0.921432	-0.12351	0.639007	-0.247067	0.957298	-0.239677	-0.252148	0.125335	-0.436559	0.0909469	0.1206	0.570716	0.282402	0.0572517	-0.135589	-0.227598	-0.175242	0.65612
	1.01963	-0.0161663	0.391132	0.194527	0.475081	0.280254	0.911432	-0.27351	0.639007	-0.207067	0.937298	0.340323	-0.142148	0.0153349	-0.426559	0.340947	0.1406	0.120716	0.0724018	0.807252	-0.245589	0.0724018	0.0247575	0.48612
	0.99963	0.483834	0.461132	-0.0954734	0.175081	0.180254	0.871432	-0.31351	0.519007	-0.297067	0.587298	0.290323	-0.222148	0.185335	-0.696559	0.370947	0.0506005	0.380716	-0.237598	0.567252	-0.345589	0.202402	-0.0952425	0.28612
	0.98963	0.893834	0.611132	-0.495473	-0.00491917	0.360254	0.621432	0.0464896	0.819007	-0.477067	0.707298	0.510323	0.717852	-0.414665	-0.806559	0.600947	-0.00939954	0.200716	0.182402	0.447252	0.274411	0.742402	0.304758	-0.0938799
	0.89963	0.833834	0.591132	-0.915473	-0.0349192	0.280254	0.251432	-0.17351	0.869007	-0.637067	0.377298	0.0603233	0.587852	-0.574665	-1.14656	0.660947	0.3306	0.0607159	-0.0975982	0.587252	-0.245589	0.602402	-0.825242	-0.0638799
	0.64963	0.753834	0.861132	-1.05547	-0.544919	0.500254	-0.228568	-0.43351	0.979007	-0.777067	0.127298	0.100323	0.257852	0.445335	-1.04656	0.320947	0.3706	0.190716	0.432402	0.847252	-0.475589	0.732402	-0.145242	-0.32388
	0.61963	0.903834	0.951132	-1.09547	-0.144919	0.450254	-0.398568	0.0964896	0.999007	-0.947067	-0.122702	0.500323	0.337852	0.835335	-0.496559	0.120947	0.4406	0.340716	0.192402	0.677252	-0.455589	0.752402	0.00475751	-0.27388
	0.74963	0.873834	0.801132	-1.33547	-0.464919	0.440254	-0.258568	0.22649	0.299007	-0.807067	-0.392702	0.480323	0.177852	0.925335	-0.566559	0.460947	0.6106	0.480716	-0.117598	0.817252	-0.615589	0.892402	0.244758	-0.0238799
	0.80963	0.853834	0.771132	-1.23547	-0.0149192	0.400254	-0.348568	0.23649	0.0590069	-1.01707	0.0472979	0.970323	0.0378522	0.915335	-0.586559	0.350947	0.2306	0.480716	-0.167598	0.447252	-0.615589	0.922402	0.124758	-0.37388
	0.80963	0.313834	0.941132	-1.11547	0.285081	0.190254	-0.348568	0.00648961	0.0790069	-0.737067	-0.0227021	1.01032	-0.152148	0.745335	-0.406559	-0.279053	0.4206	0.470716	0.0424018	-0.732748	0.414411	0.712402	-0.115242	-0.25388
	0.90963	0.543834	0.161132	-1.23547	0.0450808	0.130254	-0.328568	0.0264896	-0.0709931	0.102933	0.00729792	1.07032	-0.462148	0.615335	0.0134411	0.0209469	0.3006	0.640716	0.372402	-1.25275	0.164411	0.402402	-0.0352425	0.0361201
	0.76963	0.833834	0.151132	-0.795473	0.00508083	0.060254	-0.308568	0.16649	-0.0109931	0.372933	0.137298	1.19032	-0.882148	0.165335	0.473441	-0.259053	0.2506	0.340716	0.732402	-1.49275	0.284411	0.382402	-0.345242	0.0361201
	0.25963	0.833834	0.241132	-0.655473	-0.394919	0.030254	-0.698568	0.0264896	0.409007	0.412933	0.517298	1.07032	-0.882148	-0.114665	0.403441	-0.529053	0.2506	0.470716	0.472402	-1.47275	-0.205589	-0.257598	-0.355242	0.26612
	-0.50037	1.13383	-0.00886836	-0.775473	-0.354919	0.170254	-0.868568	0.28649	0.399007	0.402933	0.467298	0.930323	-0.652148	-0.384665	0.0734411	-0.189053	0.1506	0.330716	0.372402	-1.04275	-0.295589	-0.527598	-0.395242	-0.0238799
	-0.71037	1.21383	0.241132	-0.655473	-0.334919	0.140254	-0.798568	0.48649	0.259007	-0.477067	0.327298	0.480323	-0.872148	-0.514665	-0.0165589	0.0909469	0.1406	0.240716	0.392402	-1.01275	0.524411	-0.557598	-0.515242	-0.0438799
	-0.77037	0.783834	0.0311316	-0.595473	-0.374919	-0.449746	-0.508568	0.51649	-0.440993	0.732933	0.297298	0.0803233	-0.122148	-0.524665	0.0134411	-0.219053	0.2106	0.370716	0.502402	-0.832748	0.714411	-0.617598	-0.535242	-0.14388
	-0.23037	0.813834	0.571132	-0.365473	-0.374919	-0.679746	-0.458568	0.49649	-0.770993	0.412933	0.287298	-0.00967667	0.137852	-0.604665	-0.296559	-1.37905	0.1706	0.160716	0.472402	-1.21275	0.474411	-0.637598	-0.595242	-0.0638799
	0.52963	0.663834	0.641132	-0.295473	-0.184919	-0.839746	-0.578568	0.44649	-0.620993	0.382933	0.237298	0.0203233	0.217852	-0.564665	-0.576559	-1.10905	0.0606005	-0.329284	0.302402	-1.30275	0.204411	-0.397598	-0.685242	0.0361201
	0.73963	0.353834	0.631132	-0.205473	-0.0749192	-0.889746	-0.468568	0.35649	0.0290069	0.362933	-0.0327021	0.0603233	0.567852	-1.10467	-0.346559	-0.349053	-0.2794	0.0507159	0.282402	-1.36275	-0.0655889	0.242402	-0.365242	-0.0638799
	0.70963	-0.0661663	0.441132	-0.475473	-0.0649192	-0.699746	-0.618568	0.22649	0.239007	0.322933	-0.0227021	-0.179677	0.437852	-0.384665	-0.276559	-0.119053	-0.4094	0.390716	-0.0275982	-1.41275	-0.255589	0.392402	-0.335242	-0.19388
	0.29963	-0.456166	-0.408868	-0.405473	0.585081	-1.09975	-0.838568	0.15649	0.249007	0.282933	-0.112702	-0.809677	0.197852	-0.204665	-0.236559	-0.0690531	-0.2894	0.320716	-0.117598	-1.40275	0.0344111	0.362402	-0.435242	-0.27388
	-0.19037	-0.666166	-0.598868	-0.545473	0.505081	-1.21975	0.0314319	0.0664896	0.389007	0.162933	-0.552702	-0.979677	-0.162148	-0.194665	-0.0265589	-0.309053	-0.5594	-0.379284	-0.417598	-0.492748	-0.175589	-0.157598	-0.765242	-0.20388
	0.0596305	0.0438337	-0.0988684	-0.685473	0.555081	-1.07975	0.351432	-0.13351	0.549007	0.072933	-0.452702	-0.369677	-0.0921478	-0.244665	-0.576559	-0.629053	-0.0393995	-0.149284	-0.817598	-1.66275	0.134411	-0.527598	-0.645242	-0.19388
	-0.0103695	-0.0461663	-0.248868	-0.655473	0.555081	-0.349746	0.661432	-0.12351	0.419007	0.102933	-0.722702	-0.549677	-0.122148	-0.0846651	-0.946559	-0.729053	-0.3094	-0.279284	-0.527598	-1.07275	-0.135589	-0.457598	-0.195242	0.0161201
	-0.28037	0.273834	-0.708868	-0.685473	-0.0949192	0.200254	0.771432	-0.16351	0.179007	0.382933	-0.602702	-0.439677	-0.142148	-0.0946651	-1.07656	-0.829053	-0.5094	0.0307159	-0.837598	-1.18275	0.324411	-0.667598	-0.145242	-0.0938799
	-0.52037	0.173834	-0.728868	-1.00547	-0.234919	0.360254	0.801432	-0.16351	-0.650993	0.492933	0.267298	0.0403233	-0.482148	-0.184665	-0.846559	-0.689053	-0.5194	0.270716	0.0324018	-0.272748	-0.0955889	-0.737598	-0.825242	-0.13388
	-0.58037	0.123834	-0.748868	-0.425473	-0.374919	0.430254	0.761432	-0.19351	-0.340993	0.452933	0.617298	0.150323	-0.802148	0.0253349	-0.276559	-0.729053	-0.5194	0.510716	0.472402	0.187252	-0.975589	0.0524018	-0.495242	-0.22388
	-0.51037	0.0338337	-0.948868	-0.315473	-0.224919	0.430254	0.531432	-0.21351	-0.0509931	0.432933	0.627298	0.190323	-0.422148	-0.0746651	0.393441	-0.859053	-0.8694	0.160716	0.652402	0.657252	-1.13559	0.532402	-0.575242	-0.27388
	0.0196305	-0.0861663	-1.30887	-0.0554734	-0.0249192	0.460254	0.491432	-0.21351	0.109007	0.542933	0.617298	-0.00967667	0.0378522	-0.144665	0.243441	-0.0990531	-0.8894	0.140716	0.432402	0.277252	-0.445589	0.592402	-0.625242	0.70612
	0.12963	-0.226166	-1.01887	0.254527	0.0350808	0.430254	0.361432	-0.29351	-0.0409931	0.322933	0.0872979	-0.739677	0.127852	-0.534665	0.0434411	-1.08905	-0.7294	-0.0992841	0.212402	0.457252	-0.0855889	0.662402	-0.695242	0.93612
	-0.25037	0.0338337	-0.528868	-0.0954734	-0.0449192	0.200254	-0.0385681	-0.24351	0.0790069	-0.507067	-0.252702	-0.369677	0.437852	-0.404665	0.0934411	-1.10905	-0.4794	-0.299284	0.0424018	0.317252	-0.0855889	0.682402	-0.195242	0.27612
	-0.41037	-0.146166	-0.218868	0.00452656	-0.174919	0.200254	-0.0985681	-0.19351	0.189007	-0.637067	-0.0527021	-0.329677	-0.0421478	-0.0146651	-0.116559	-0.689053	-0.7894	-0.469284	-0.217598	0.117252	-0.295589	0.752402	-0.0452425	0.17612
	-0.69037	-0.266166	-0.0888684	0.194527	-0.154919	0.330254	0.241432	0.0464896	0.149007	-0.517067	-0.0727021	-0.599677	-0.252148	0.395335	-0.226559	-0.729053	-0.9294	-0.469284	-0.0575982	-0.112748	-0.845589	0.272402	0.00475751	-0.0838799
	-0.74037	-0.386166	-0.418868	0.564527	-0.294919	0.300254	-0.318568	-0.41351	0.0890069	-0.277067	0.0872979	-0.439677	-0.812148	0.485335	-0.786559	-0.0190531	-0.2194	-0.539284	0.0524018	-0.252748	-0.665589	0.152402	-0.0452425	-0.0638799
	-0.67037	-0.516166	-0.198868	0.454527	-0.794919	0.180254	0.401432	-0.74351	0.0590069	-0.347067	0.0872979	-0.219677	-0.972148	0.175335	-1.13656	0.130947	-0.1294	-0.429284	0.0124018	-0.372748	-0.375589	0.272402	-0.265242	-0.10388
	-0.85037	-0.586166	0.0711316	0.354527	-0.554919	-0.519746	0.271432	0.0564896	-0.500993	-0.377067	-0.202702	0.0203233	-1.20215	0.0253349	-1.08656	0.140947	-0.00939954	-0.419284	0.0324018	-0.332748	-0.425589	0.132402	-0.395242	0.0661201
	-0.81037	-0.716166	0.271132	0.194527	-0.404919	-0.809746	-0.418568	-0.42351	-0.860993	-0.247067	-0.552702	0.0703233	-1.29215	-0.604665	-0.606559	-0.489053	0.0206005	-0.579284	-0.0675982	-0.132748	0.234411	0.0724018	-0.725242	0.13612
	-1.21037	-1.41617	0.281132	0.0245266	-0.494919	-0.839746	-0.838568	0.11649	-0.190993	-0.217067	-0.582702	-0.0196767	-1.38215	-0.814665	-0.316559	-0.449053	-0.0493995	-0.689284	-0.0275982	-0.0427483	0.544411	0.0124018	-0.575242	0.0661201
	-1.39037	-1.40617	-0.0588684	-0.155473	-0.764919	-0.729746	-0.408568	0.28649	0.179007	-0.177067	-0.142702	-0.0496767	-0.322148	-0.894665	-0.0665589	-0.309053	-0.2294	-0.999284	0.0424018	-0.862748	0.664411	-0.397598	-0.155242	-0.55388
	-1.50037	-1.39617	-0.188868	-0.295473	-0.824919	-0.759746	0.191432	0.28649	0.359007	-0.117067	0.537298	-0.209677	0.0478522	-0.644665	-0.0165589	0.240947	-0.0993995	-0.119284	0.0124018	-1.04275	0.854411	-0.647598	0.424758	-1.00388
	-1.39037	-0.796166	-0.218868	-0.675473	-0.414919	-0.829746	0.0814319	-0.0735104	0.409007	0.082933	0.457298	-0.139677	-0.522148	-0.554665	0.0134411	0.530947	0.0906005	0.280716	-0.0475982	-1.36275	0.844411	-0.337598	0.894758	-1.17388
	-0.50037	-0.446166	-0.848868	-0.905473	-0.204919	-0.799746	0.301432	-0.22351	0.299007	0.372933	0.417298	-0.0396767	-0.522148	-0.604665	-0.286559	0.230947	0.1506	-0.449284	0.00240185	-1.25275	0.264411	-0.0875982	0.864758	-1.10388
	-0.41037	-0.256166	-1.17887	-0.345473	-0.0549192	-1.07975	0.561432	-0.26351	0.269007	0.352933	0.317298	0.240323	-0.422148	-0.794665	-0.396559	-0.189053	0.3206	-1.55928	-0.00759815	-0.572748	0.0744111	0.202402	0.614758	-0.0238799
	-0.53037	-0.486166	-1.05887	-0.0154734	-0.304919	-0.599746	1.09143	-0.28351	0.269007	0.492933	0.117298	0.0803233	-0.322148	-0.984665	-0.486559	0.210947	-0.0593995	-0.799284	-0.857598	-0.502748	-0.00558891	-0.257598	0.384758	-0.75388
	-0.46037	-0.546166	-0.318868	0.0945266	-0.534919	-0.499746	0.511432	-0.46351	0.379007	0.392933	0.147298	-0.0696767	-0.602148	-0.984665	-0.586559	0.630947	-0.3794	-0.919284	-1.5476	-0.332748	0.284411	-0.997598	0.234758	-0.90388
	-0.96037	-0.596166	-0.998868	-0.395473	0.225081	-0.229746	0.301432	-0.53351	0.399007	0.412933	0.00729792	0.220323	-1.16215	-0.874665	-0.716559	0.830947	-0.2394	-1.11928	-1.2376	0.177252	-0.00558891	-0.947598	0.214758	-1.17388
	-0.91037	-0.616166	-1.08887	-0.335473	0.385081	-0.129746	0.191432	-0.63351	0.379007	0.362933	0.347298	0.450323	-1.28215	-0.764665	-0.646559	0.860947	-0.0993995	-0.929284	-0.757598	0.0572517	-0.315589	-1.2876	0.0947575	-1.21388
	-0.84037	-0.646166	-1.47887	-0.335473	0.305081	0.080254	-0.168568	-0.69351	0.339007	0.022933	0.407298	0.550323	-0.972148	-0.534665	-0.406559	0.480947	0.2306	-0.559284	-0.897598	-0.0927483	-0.365589	-0.927598	-0.155242	-1.01388
	-0.52037	-0.646166	-1.01887	-0.495473	-0.0949192	-0.099746	0.261432	-0.99351	0.419007	0.272933	-0.502702	-0.369677	-0.652148	-0.384665	-1.16656	0.690947	0.3306	-0.619284	-0.627598	-0.302748	0.414411	-0.787598	-0.455242	-0.45388
	-0.38037	-1.14617	-1.04887	-0.105473	-0.0949192	0.120254	-0.138568	-1.43351	0.589007	-0.077067	0.0872979	-0.789677	-0.392148	-0.574665	-0.136559	0.700947	0.3206	-0.189284	0.192402	-0.0627483	0.534411	-0.0575982	-0.595242	0.13612
	-0.35037	-1.10617	-0.698868	0.304527	0.375081	0.190254	-0.0185681	-1.60351	0.629007	-0.187067	0.487298	-0.469677	-0.672148	0.215335	0.123441	0.390947	0.6406	-0.429284	-0.0175982	-0.342748	0.514411	0.412402	-0.805242	0.40612
	-0.52037	-0.786166	-0.108868	0.194527	0.0950808	0.210254	0.0114319	-0.72351	0.409007	0.192933	0.507298	-1.24968	-0.532148	0.385335	0.00344111	0.560947	0.6706	-0.399284	-0.747598	0.0772517	0.464411	0.432402	-0.995242	0.59612
	-0.36037	-0.216166	-0.418868	-0.0654734	-0.654919	0.100254	0.191432	-0.61351	0.449007	-0.377067	0.337298	0.120323	-0.472148	0.415335	0.273441	0.610947	0.1506	-0.189284	-0.807598	0.0372517	0.494411	0.262402	-1.10524	0.69612
	-0.47037	-0.0161663	-0.408868	-0.335473	-0.374919	0.060254	0.0914319	-0.74351	0.749007	-0.787067	0.747298	0.550323	-0.552148	0.355335	1.02344	0.100947	-0.1794	0.210716	-0.127598	-0.0727483	0.374411	0.162402	-0.155242	0.49612
	-0.23037	-0.406166	-0.338868	0.324527	-0.144919	0.150254	-0.318568	-0.61351	0.999007	-0.827067	0.807298	0.470323	-0.602148	0.505335	0.913441	-0.189053	-0.3694	0.410716	0.0724018	-0.212748	0.474411	0.0324018	0.0847575	0.13612
	0.44963	-0.246166	-0.218868	0.584527	-0.0749192	0.870254	-0.438568	-0.44351	0.919007	0.022933	0.577298	0.590323	-0.0421478	0.275335	0.703441	0.240947	0.0506005	0.260716	-0.0575982	-0.292748	0.364411	-0.0275982	0.124758	0.12612
	0.47963	-0.326166	-0.248868	0.794527	-0.304919	0.570254	0.491432	-0.37351	0.949007	0.332933	0.607298	0.610323	-0.352148	0.515335	0.733441	0.420947	0.2106	0.370716	-0.187598	-0.312748	0.354411	0.0324018	0.304758	0.18612
	0.0896305	-0.586166	-0.318868	0.594527	0.0650808	0.630254	0.391432	-0.26351	0.919007	0.442933	0.717298	0.500323	-0.832148	0.385335	-0.546559	-0.0790531	0.0906005	-0.369284	-0.207598	-0.242748	-0.0355889	-0.0775982	0.354758	0.16612
	0.46963	-0.00616628	-0.338868	0.654527	0.425081	0.980254	0.521432	-0.19351	0.809007	0.042933	0.527298	-0.319677	-0.302148	-0.324665	0.373441	-0.249053	0.0806005	-0.519284	-0.397598	0.317252	-0.205589	-0.497598	0.134758	0.34612
	0.40963	0.303834	-0.218868	0.454527	0.225081	0.730254	0.901432	-0.16351	0.559007	-0.497067	-0.352702	-0.139677	-0.102148	-0.194665	0.533441	-0.189053	0.0606005	-0.0792841	-0.217598	0.747252	-0.285589	-0.997598	-0.195242	0.67612
	0.71963	0.853834	0.111132	-0.295473	-0.154919	0.430254	1.01143	-0.26351	0.769007	-0.127067	-0.282702	0.290323	-0.142148	0.305335	0.673441	-0.409053	0.2106	-0.0292841	-0.0575982	0.557252	-0.375589	-0.957598	-0.185242	-0.35388
	0.35963	0.163834	0.151132	-0.0454734	-0.0949192	0.020254	0.901432	-0.10351	0.409007	-0.197067	-0.292702	0.250323	-0.142148	0.765335	0.193441	-0.269053	-0.2294	0.200716	0.412402	0.857252	0.464411	-0.727598	-0.385242	0.0961201
	0.0496305	0.843834	0.181132	-0.185473	-0.144919	0.470254	0.811432	0.10649	0.649007	0.122933	-0.0527021	-0.169677	0.107852	0.165335	0.423441	-0.179053	-0.1494	0.370716	0.602402	0.997252	0.644411	-0.377598	-0.275242	0.0861201
	0.11963	0.873834	0.181132	0.534527	-0.204919	0.550254	0.921432	0.0664896	0.859007	-0.00706697	-0.642702	-0.339677	-0.442148	1.03533	0.203441	0.0209469	0.1906	0.390716	0.612402	1.00725	0.774411	0.162402	0.244758	-0.11388
	-0.73037	0.873834	0.171132	0.0545266	-0.364919	0.300254	0.931432	0.0864896	0.849007	0.102933	-0.652702	-0.229677	-0.442148	0.905335	0.0734411	0.600947	0.1806	0.430716	0.722402	0.567252	0.774411	0.162402	0.434758	-0.0238799
	-0.99037	1.05383	0.571132	0.124527	-0.184919	0.290254	0.931432	0.16649	0.729007	0.102933	0.207298	0.120323	-0.482148	0.505335	0.113441	0.690947	0.2806	0.350716	0.492402	0.897252	0.474411	0.762402	0.714758	0.0761201
-1	-0.38037	0.923834	0.251132	0.974527	-0.0649192	0.200254	0.611432	0.45649	-0.500993	0.482933	0.537298	0.390323	-0.422148	-0.134665	0.373441	0.730947	0.0706005	0.560716	0.342402	0.347252	0.474411	0.652402	-0.0652425	0.10612
	-0.11037	0.703834	0.631132	0.774527	0.325081	-0.119746	0.531432	0.41649	-1.15099	0.902933	0.617298	0.650323	-0.412148	0.325335	0.493441	1.14095	-0.2594	0.770716	0.512402	0.187252	0.414411	0.462402	0.164758	0.35612
	-0.0603695	0.593834	0.751132	1.14453	0.505081	-0.179746	0.201432	0.58649	-1.06099	0.802933	-0.602702	0.410323	-0.292148	0.715335	0.353441	0.960947	0.0906005	0.480716	0.712402	-0.0727483	0.454411	0.632402	0.674758	0.28612
	-0.15037	0.403834	0.121132	1.03453	0.665081	-0.289746	0.241432	0.40649	-0.740993	0.902933	-0.592702	0.130323	-0.262148	0.905335	0.233441	0.780947	-0.1694	0.130716	0.592402	-0.392748	0.474411	0.822402	0.894758	0.64612
	-0.51037	0.143834	0.681132	0.874527	0.565081	-0.459746	0.151432	0.53649	-0.940993	0.702933	0.467298	-0.0196767	-0.302148	0.615335	-0.816559	0.590947	0.2106	0.230716	0.822402	-0.442748	0.464411	0.662402	0.964758	0.70612
	-0.28037	-0.0561663	0.961132	0.554527	0.225081	-0.529746	0.111432	0.44649	-1.14099	0.882933	0.537298	0.110323	-0.552148	0.485335	-0.926559	0.600947	0.1206	0.0907159	0.792402	0.0272517	0.114411	0.512402	1.06476	0.57612
	-0.27037	-0.256166	0.991132	0.474527	0.0350808	-0.519746	0.231432	0.0864896	-0.720993	0.152933	0.537298	0.280323	0.0178522	0.245335	-0.0765589	-0.0290531	-0.3394	0.600716	0.912402	-0.0727483	0.0144111	0.642402	0.924758	-0.18388
	-0.35037	-0.386166	0.811132	0.534527	-0.00491917	-0.479746	0.0614319	-0.0635104	-0.390993	-0.147067	0.537298	0.160323	0.0978522	0.565335	-0.0665589	-0.0790531	-0.0393995	-0.0292841	0.752402	-0.112748	0.0944111	-0.0575982	0.734758	0.38612
	-0.76037	-0.566166	0.401132	0.654527	-0.534919	-0.669746	0.351432	-0.18351	-0.390993	-0.327067	-0.322702	-0.00967667	0.217852	-0.0646651	-0.106559	0.0709469	0.5306	0.170716	0.252402	-0.0827483	0.0944111	0.222402	0.684758	0.66612
	-0.50037	-0.256166	0.191132	0.704527	-0.304919	-0.359746	0.141432	-0.72351	-0.450993	0.262933	0.107298	0.120323	0.577852	-0.354665	-0.336559	0.180947	0.7006	0.100716	-0.177598	0.187252	0.0444111	-0.137598	0.774758	-0.24388
	-0.0503695	-0.236166	-0.358868	0.144527	-0.394919	-0.349746	0.111432	-0.85351	0.0590069	0.192933	0.377298	-0.199677	0.147852	0.235335	-0.366559	0.220947	0.7806	0.150716	-0.167598	0.437252	0.0344111	0.712402	0.764758	0.23612
	0.16963	-0.346166	-0.188868	0.134527	-0.414919	-0.129746	0.0314319	0.0664896	-0.810993	0.352933	0.237298	-0.109677	0.457852	0.415335	-0.446559	0.100947	0.6406	0.420716	0.0724018	0.397252	-0.105589	1.1124	0.694758	0.67612
	-0.35037	-0.356166	0.151132	0.614527	-0.374919	0.130254	-0.768568	-0.00351039	-0.190993	-0.00706697	0.117298	-0.669677	0.357852	0.415335	-0.746559	-0.129053	0.4406	0.220716	-0.377598	0.487252	0.234411	0.832402	0.694758	0.38612
	-0.0403695	-0.406166	0.131132	0.544527	-0.334919	0.150254	-0.408568	-0.13351	-0.0809931	-0.077067	0.257298	-0.779677	0.507852	0.315335	-1.11656	-0.339053	0.5706	0.000715935	-0.877598	0.577252	0.514411	0.412402	0.514758	0.0361201
	0.11963	-0.326166	0.0211316	0.0345266	-0.434919	0.170254	-0.00856813	-0.13351	-0.170993	0.452933	0.207298	-0.459677	0.507852	-0.154665	-0.816559	-0.769053	0.7206	0.320716	-0.847598	0.597252	0.594411	0.542402	0.554758	-0.42388
	0.0596305	-0.316166	-0.258868	0.424527	-0.604919	0.000254042	-0.0985681	-0.19351	-0.0909931	0.352933	0.547298	-0.0796767	-0.222148	-0.414665	0.163441	0.000946882	0.1406	0.530716	-0.417598	0.497252	0.654411	0.932402	0.294758	-0.42388
	-0.11037	-0.216166	-0.478868	0.434527	-0.574919	0.090254	-0.278568	-0.24351	0.0190069	0.252933	0.437298	-0.319677	0.0778522	-0.344665	0.543441	0.300947	-0.2394	0.280716	-0.257598	0.0472517	0.474411	0.862402	-0.495242	-0.23388
	-0.31037	-0.256166	-0.418868	0.134527	-0.434919	-0.259746	-0.348568	0.0364896	0.0290069	0.282933	0.337298	-0.439677	0.377852	-0.504665	0.533441	0.0609469	-0.0493995	0.230716	-0.137598	-0.942748	-0.125589	0.502402	0.404758	0.12612
	-0.47037	-0.516166	-0.238868	0.524527	-0.484919	-0.289746	-0.0385681	0.10649	-0.0209931	0.362933	0.437298	-0.169677	-0.0421478	-0.554665	0.353441	-0.559053	-0.0793995	0.400716	-0.197598	-1.43275	-0.455589	0.0924018	0.714758	-0.35388
	-0.60037	-0.526166	-0.448868	0.704527	-0.424919	-0.129746	-0.188568	0.20649	-0.360993	0.482933	0.307298	0.470323	-0.0421478	-0.494665	0.553441	-0.459053	-0.2094	0.790716	-0.247598	-0.272748	0.0444111	0.232402	0.564758	-0.48388
	-0.12037	-0.646166	-0.328868	0.774527	-0.244919	-0.229746	-0.278568	0.15649	-0.620993	0.152933	0.127298	0.690323	-0.552148	-0.594665	0.673441	-0.239053	-0.0493995	0.600716	-0.517598	0.00725173	0.134411	-0.527598	0.284758	-0.62388
	-0.52037	-0.706166	-0.458868	1.08453	-0.644919	-0.419746	-0.338568	0.0264896	-0.820993	0.122933	0.0772979	-0.459677	0.207852	-0.464665	0.443441	-0.0990531	-0.1094	0.270716	-0.407598	-0.132748	-0.725589	-0.987598	-0.255242	-0.78388
	0.41963	-0.736166	-0.458868	1.21453	-0.634919	-0.289746	-0.658568	0.0864896	-0.830993	-0.067067	0.0972979	0.0503233	0.807852	-0.634665	-0.0765589	-0.0490531	0.1406	0.460716	-0.267598	0.337252	-0.475589	-0.557598	0.114758	0.17612
	0.33963	-0.0861663	-0.568868	1.04453	-0.264919	-0.229746	0.0314319	0.0164896	-0.650993	0.182933	0.367298	0.220323	1.06785	-0.354665	-0.00655889	0.270947	0.8106	0.490716	0.342402	0.807252	0.204411	-0.0975982	0.734758	0.46612
	-0.0803695	-0.376166	-0.588868	0.804527	-0.524919	-0.439746	-0.518568	-0.35351	-0.570993	-0.357067	0.187298	0.220323	0.767852	-0.584665	-0.306559	0.0309469	1.0406	0.630716	-0.147598	0.647252	0.184411	-0.247598	0.664758	0.00612009
	-0.31037	0.0438337	-0.778868	0.614527	-0.0949192	-0.449746	-0.238568	-0.86351	-0.190993	-0.567067	-0.142702	0.0603233	0.757852	-0.244665	-0.0665589	-0.0990531	0.9106	0.510716	0.472402	0.677252	-0.345589	-0.487598	0.534758	0.33612
	-0.0103695	-0.136166	-0.748868	0.544527	-0.284919	-0.669746	-0.138568	-0.0735104	-0.420993	-0.207067	-0.152702	0.320323	0.517852	-0.0946651	-0.0665589	-0.109053	1.0306	0.0407159	0.302402	-0.722748	-0.605589	-0.0275982	0.234758	0.29612
	0.21963	-0.666166	-0.408868	0.214527	-0.204919	-0.499746	0.191432	0.0564896	-0.530993	0.142933	-0.112702	-0.729677	0.467852	-0.524665	0.243441	0.260947	0.8106	0.280716	0.352402	-0.0427483	-0.535589	-0.0875982	0.564758	-0.24388
	0.52963	-0.486166	0.0611316	0.164527	0.175081	-0.959746	0.291432	0.23649	-1.20099	0.102933	-0.792702	-0.649677	0.987852	0.0253349	0.373441	-0.0890531	0.7706	0.170716	0.562402	0.267252	0.0944111	0.372402	0.774758	0.25612
	0.40963	-0.156166	0.401132	0.334527	0.375081	-0.829746	0.161432	0.0564896	-1.36099	0.482933	-0.00270208	-0.239677	0.397852	-0.564665	-0.116559	-0.0990531	0.6206	0.360716	0.282402	0.607252	0.394411	0.332402	0.204758	0.0161201
	0.24963	0.213834	0.771132	0.404527	0.355081	-0.669746	-0.288568	0.12649	-1.37099	0.492933	-0.282702	0.250323	1.16785	-0.0246651	-0.206559	0.150947	0.7406	-0.259284	0.472402	-0.212748	0.774411	0.532402	0.164758	0.13612
	0.11963	0.223834	0.731132	0.454527	0.155081	-0.629746	0.211432	0.11649	-1.22099	0.102933	-0.762702	-0.169677	0.867852	-0.0546651	0.113441	0.140947	0.5106	0.370716	0.142402	0.437252	0.684411	-0.157598	0.624758	0.42612
	0.0396305	0.0738337	0.821132	0.674527	0.195081	-0.229746	0.391432	0.15649	-0.580993	0.112933	-0.0827021	0.220323	0.737852	0.215335	0.243441	0.0509469	0.4806	-0.399284	0.302402	0.677252	0.664411	0.582402	0.0247575	0.25612
	0.34963	-0.0661663	0.441132	0.834527	0.225081	-0.349746	-0.0385681	-0.0435104	-0.790993	0.402933	-0.352702	0.190323	0.747852	0.385335	0.873441	0.110947	0.2806	-0.579284	-0.917598	0.357252	0.724411	0.372402	-0.0652425	-0.65388
	0.24963	-0.246166	0.341132	0.984527	0.165081	-0.989746	-0.168568	-0.15351	-0.690993	0.052933	-0.152702	0.680323	0.697852	0.395335	1.07344	0.270947	0.3206	-0.329284	-0.357598	0.457252	0.774411	0.482402	-0.0752425	0.15612
	0.0596305	-0.406166	0.251132	0.924527	-0.00491917	-0.659746	-0.248568	-0.17351	-0.400993	0.372933	-0.712702	-0.119677	1.03785	0.365335	1.09344	0.400947	0.1906	-0.239284	-0.487598	0.177252	0.574411	0.662402	0.214758	0.32612
	-0.0103695	-0.916166	0.361132	0.704527	-0.0249192	-0.789746	-0.0885681	-0.24351	0.119007	0.652933	0.0872979	-0.269677	1.11785	0.165335	1.47344	0.240947	0.0206005	0.0207159	-0.327598	0.0472517	0.514411	1.2824	0.184758	0.45612
	0.00963048	-0.906166	0.461132	0.594527	-0.0749192	-0.559746	-0.898568	0.27649	0.239007	0.462933	-0.132702	0.960323	1.16785	0.195335	1.22344	0.210947	0.2206	0.300716	0.422402	0.487252	0.354411	1.4324	-0.125242	0.40612
	-0.15037	-0.626166	0.431132	0.494527	-0.184919	-0.309746	-1.22857	0.51649	-0.420993	0.402933	-0.422702	1.11032	1.23785	-0.0146651	0.983441	0.730947	0.1106	0.230716	0.622402	0.147252	0.414411	0.602402	-0.195242	0.95612
	0.0296305	-0.546166	0.0211316	0.234527	0.105081	-0.689746	-1.91857	0.52649	-0.660993	0.292933	-0.422702	0.960323	0.807852	0.125335	0.823441	0.380947	0.0906005	0.560716	0.702402	0.417252	0.264411	-0.197598	-0.0852425	0.89612
	-0.28037	-0.546166	-0.358868	-0.0554734	-0.174919	-0.869746	-0.418568	0.43649	-0.360993	0.112933	-0.382702	0.550323	0.767852	0.215335	0.823441	-0.169053	-0.0593995	0.510716	0.142402	0.877252	0.0944111	1.0224	0.134758	0.79612
	-0.28037	-0.416166	-0.218868	-0.105473	-0.0149192	-0.169746	-0.838568	0.36649	-0.660993	-0.127067	0.0872979	0.520323	0.857852	0.535335	0.343441	-0.839053	-0.0293995	0.440716	0.122402	1.17725	-0.0755889	0.852402	0.0347575	0.69612
	-0.44037	-0.516166	-0.368868	0.304527	0.0650808	-0.129746	-0.828568	0.21649	-0.600993	-0.277067	0.707298	0.550323	0.877852	0.625335	0.0134411	-0.529053	-0.00939954	0.250716	0.202402	1.13725	-0.345589	0.652402	0.424758	0.63612
	-0.45037	-0.456166	-0.638868	0.314527	0.135081	-0.159746	-1.07857	0.0864896	-0.850993	0.142933	0.537298	0.550323	0.877852	0.735335	0.473441	0.600947	-0.1294	-0.179284	-0.187598	1.00725	-0.685589	0.452402	0.854758	0.49612
	-0.80037	-0.476166	-0.488868	0.284527	0.0150808	-0.219746	-0.888568	0.00648961	-0.220993	0.622933	-0.00270208	0.390323	0.707852	0.555335	0.533441	1.21095	-0.1594	-0.339284	-0.357598	0.817252	-0.875589	0.402402	0.874758	0.35612
	-0.77037	-0.386166	-0.458868	0.254527	0.0350808	-0.329746	0.131432	0.0364896	-0.110993	0.322933	0.377298	0.390323	0.537852	0.215335	0.603441	1.35095	-0.4194	-0.429284	-0.217598	0.667252	-0.995589	0.312402	0.824758	0.36612
	-0.77037	-0.726166	-0.528868	0.274527	-0.154919	-0.369746	-0.168568	0.21649	-0.160993	0.972933	0.237298	0.840323	0.357852	0.115335	0.673441	1.36095	-0.6694	-0.549284	-0.307598	0.267252	-1.23559	0.212402	0.564758	0.19612
	-0.69037	-0.666166	-0.288868	0.224527	-0.274919	-0.389746	-0.518568	0.26649	0.249007	0.212933	0.347298	0.620323	0.247852	0.125335	0.733441	0.960947	-0.8094	-0.599284	-0.427598	0.0472517	-1.18559	0.152402	0.514758	0.43612
	-0.63037	-0.746166	-0.158868	0.144527	-0.274919	-0.559746	-0.718568	0.31649	0.229007	0.312933	0.187298	0.480323	0.00785219	0.615335	0.353441	1.14095	-0.5494	-0.579284	-0.567598	-0.792748	-1.46559	0.142402	0.484758	0.87612
	-0.49037	-0.316166	-0.618868	0.0845266	-0.364919	-0.659746	-0.968568	0.38649	0.0490069	0.512933	-0.0227021	0.340323	-0.122148	0.375335	0.363441	0.750947	-0.4194	-0.439284	-1.0476	-1.53275	-1.40559	-0.447598	0.434758	0.96612
	-0.68037	0.0638337	-1.01887	0.194527	-0.704919	-0.789746	-0.798568	0.41649	-0.110993	0.592933	-0.0227021	0.750323	0.0878522	0.605335	0.273441	0.430947	-0.4794	-0.659284	-1.0076	-1.53275	-0.685589	-0.247598	-0.0352425	0.81612
	-0.49037	-0.296166	-0.618868	0.0945266	-0.184919	-0.659746	-0.368568	0.31649	-0.660993	0.472933	-0.572702	0.400323	0.317852	0.355335	0.163441	0.280947	-0.3594	-0.0792841	-0.397598	-1.80275	-0.865589	-0.397598	0.134758	0.63612
	-0.73037	-0.336166	-0.818868	0.224527	-0.474919	-0.539746	-0.318568	0.59649	-0.670993	0.292933	-0.482702	0.160323	0.567852	0.0453349	0.0134411	0.0209469	-0.2894	-0.0792841	-0.317598	-0.912748	-1.41559	-0.527598	0.514758	0.11612
	-0.28037	-0.316166	-0.358868	-0.225473	-0.444919	-0.619746	-0.378568	0.64649	-0.770993	0.152933	-0.672702	0.290323	0.687852	-0.584665	-0.286559	0.0609469	-0.2594	0.650716	-0.127598	-1.03275	-1.40559	-0.727598	0.484758	0.32612
	0.0396305	-0.506166	-0.638868	-0.725473	-0.434919	-0.719746	-0.868568	0.68649	-0.740993	0.132933	-0.352702	0.240323	0.577852	-0.0146651	-0.0165589	-0.0490531	-0.2294	0.740716	-0.297598	-0.272748	-1.38559	-0.687598	0.634758	0.72612
	-1.05037	-0.336166	-0.178868	-0.485473	-0.304919	-0.609746	-0.968568	0.23649	-0.270993	0.222933	0.437298	0.0303233	0.477852	-0.334665	0.0634411	-0.289053	-0.1494	0.510716	-0.757598	-0.242748	-0.895589	-0.687598	0.464758	0.27612
	-0.73037	-0.386166	-0.588868	-0.175473	-0.354919	-0.789746	-0.698568	0.0564896	-0.000993072	-0.277067	0.437298	0.290323	0.337852	-0.224665	-0.446559	0.0809469	-0.3094	0.460716	-0.397598	-0.302748	-0.0755889	-0.687598	0.0247575	0.34612
	-0.58037	-0.296166	-0.238868	0.134527	-0.194919	-0.459746	-0.928568	0.31649	-0.170993	-0.247067	-0.212702	-0.0696767	0.327852	0.285335	-0.936559	-0.659053	-0.5694	0.630716	-0.217598	-0.392748	0.264411	-0.517598	-0.445242	0.32612
	-0.50037	-0.0561663	-0.0288684	0.194527	-0.134919	-0.099746	-1.10857	0.17649	-0.200993	-0.047067	-0.652702	0.250323	0.187852	0.185335	-0.546559	-0.489053	-0.6394	0.780716	-0.0175982	-0.322748	0.474411	-0.377598	-0.785242	0.23612
	-0.64037	-0.286166	0.201132	0.204527	-0.224919	0.020254	-0.968568	0.44649	0.0890069	0.422933	-0.652702	0.610323	-0.232148	0.505335	-0.0765589	-0.539053	-0.8194	0.740716	0.292402	-0.152748	0.0444111	0.122402	-0.285242	0.14612
	-0.10037	0.0138337	0.541132	0.254527	-0.0949192	0.630254	-0.938568	0.36649	-0.130993	-0.737067	-0.712702	0.660323	-0.312148	0.645335	0.0134411	-0.609053	-0.9894	0.680716	0.212402	-0.162748	0.514411	0.372402	-0.405242	-0.0538799
	-0.000369515	0.233834	-0.0788684	0.214527	-0.0549192	0.520254	-0.238568	0.43649	-0.540993	-0.157067	-0.662702	0.970323	-0.222148	0.775335	0.423441	-0.529053	-1.1794	0.620716	0.0924018	0.0672517	0.334411	0.332402	-0.585242	-0.18388
	0.18963	0.473834	-0.0388684	0.0845266	-0.0649192	0.720254	-0.788568	0.36649	-0.440993	-0.597067	-0.552702	0.600323	-0.172148	0.815335	0.483441	-0.419053	-1.3394	0.490716	0.542402	-0.392748	-0.345589	0.0724018	0.224758	0.26612
	-0.14037	0.653834	0.0611316	0.0645266	-0.00491917	0.870254	0.861432	0.16649	-0.640993	-0.407067	-0.292702	0.550323	-0.182148	0.145335	0.543441	-0.859053	-0.1494	0.150716	0.372402	-0.732748	0.174411	0.00240185	0.104758	-0.15388
	-0.21037	0.893834	0.0411316	0.324527	-0.0549192	0.470254	1.03143	0.21649	-0.0309931	0.332933	-0.302702	0.720323	-0.112148	-0.314665	0.733441	-0.959053	0.0306005	-1.54928	0.462402	-0.00274827	0.374411	0.122402	-0.125242	-0.32388
	-0.21037	0.903834	-0.00886836	0.434527	0.0550808	0.590254	1.09143	-0.12351	0.159007	0.492933	-0.262702	0.200323	0.147852	-0.564665	0.683441	-0.289053	0.4606	-2.07928	0.292402	0.157252	0.294411	0.152402	-0.335242	-0.38388
	-0.13037	1.25383	-0.0588684	0.164527	0.0850808	0.780254	1.34143	-0.49351	0.449007	0.652933	-0.772702	0.580323	0.277852	-0.844665	0.643441	-0.369053	0.5706	-0.839284	0.342402	-0.142748	-0.115589	0.582402	-0.405242	-0.45388
	-0.10037	0.773834	-0.0688684	-0.0954734	-0.214919	0.530254	1.29143	0.33649	0.439007	0.872933	0.477298	0.380323	-0.0421478	-0.714665	0.583441	-0.429053	0.6906	-0.439284	0.212402	-0.0727483	-0.225589	0.882402	-0.555242	-0.38388
	0.18963	0.423834	-1.03887	0.554527	0.0250808	0.400254	1.02143	0.38649	0.319007	0.692933	-0.192702	-0.349677	-0.102148	-0.334665	0.583441	-0.529053	0.6106	-0.329284	0.0624018	-0.162748	0.114411	0.972402	-0.365242	-0.18388
	0.0996305	0.273834	-0.888868	0.654527	0.0450808	0.620254	0.311432	0.24649	0.439007	0.752933	-0.00270208	-0.729677	-0.132148	0.205335	0.373441	-0.549053	0.2806	-0.299284	0.602402	-0.182748	0.294411	0.752402	-0.325242	-0.0938799
	-0.0203695	0.403834	-0.738868	0.654527	0.315081	0.600254	0.461432	0.11649	0.669007	0.622933	-0.102702	-0.549677	-0.552148	-0.544665	0.433441	-0.579053	0.3206	-0.379284	0.272402	-0.572748	0.114411	-0.157598	-0.695242	-0.46388
	0.21963	0.443834	-0.0188684	1.12453	0.515081	0.480254	0.191432	-0.10351	0.449007	0.372933	0.207298	-0.199677	-0.682148	-0.474665	0.213441	-0.629053	0.1306	-0.449284	0.682402	-0.532748	-0.0355889	-0.607598	-0.555242	-0.00387991
	0.94963	0.433834	0.411132	1.11453	0.615081	0.360254	0.491432	-0.0235104	0.339007	0.232933	-0.352702	0.160323	-0.502148	-0.0746651	-0.126559	-0.659053	-0.2594	-0.659284	0.962402	-0.122748	0.494411	-0.697598	-0.145242	0.27612
	0.76963	0.473834	0.0211316	0.634527	-0.194919	0.190254	0.981432	-0.12351	0.159007	-0.067067	-0.372702	0.620323	-0.512148	-0.00466513	-0.866559	-0.559053	-0.2294	-0.709284	1.0024	-0.132748	0.604411	-0.267598	-0.175242	0.43612
	0.32963	0.123834	-0.148868	0.634527	-0.214919	0.140254	0.791432	-0.31351	-0.120993	-0.237067	-0.552702	0.530323	-0.432148	-0.524665	0.323441	-0.759053	-0.3194	-0.369284	1.0824	0.177252	0.434411	-0.0575982	-0.0952425	-0.27388
	0.0896305	-0.126166	0.0711316	0.304527	-0.0149192	0.090254	0.621432	-0.47351	-0.350993	-0.407067	-0.0227021	0.750323	-0.622148	-1.18467	0.703441	-0.469053	-0.4094	-0.499284	0.982402	-0.142748	0.224411	0.152402	0.554758	-0.38388
	0.31963	-0.116166	-0.108868	-0.115473	-0.534919	-0.029746	0.111432	-0.0735104	0.149007	0.102933	0.157298	0.100323	-0.322148	-1.08467	0.303441	-0.429053	0.2006	-0.239284	0.802402	-0.822748	0.194411	-0.0275982	0.304758	-0.35388
	0.55963	0.0438337	0.291132	-0.215473	-0.174919	-0.309746	-0.0285681	0.26649	0.0690069	-0.277067	0.937298	-0.0696767	-0.202148	-0.0946651	0.623441	-0.379053	0.3006	-0.249284	0.512402	-1.05275	0.164411	0.212402	0.294758	-0.39388
	0.46963	0.283834	0.211132	-0.575473	-0.234919	-0.499746	0.131432	0.61649	-0.240993	-0.547067	1.0173	-0.0696767	-0.202148	-0.0846651	0.533441	-0.489053	0.0606005	-0.0792841	0.202402	-1.67275	0.364411	0.00240185	0.804758	-0.39388
	0.13963	0.173834	0.471132	-0.435473	-0.654919	-0.589746	0.0714319	0.81649	-0.160993	-0.577067	0.937298	-0.299677	-0.182148	-0.584665	0.293441	-0.509053	-0.3794	-0.379284	0.512402	-0.652748	0.404411	-0.177598	-0.155242	-0.20388
	0.32963	0.143834	0.571132	-0.255473	-0.624919	-0.709746	0.191432	0.68649	0.679007	-0.857067	0.967298	-0.439677	-0.00214781	-0.514665	0.633441	-0.749053	0.5206	-0.929284	0.732402	-0.742748	0.144411	-0.217598	-0.415242	0.20612
	0.17963	0.213834	0.551132	0.344527	-0.614919	-0.269746	-0.138568	0.50649	0.209007	-1.04707	0.00729792	-0.419677	-0.212148	-0.844665	0.503441	-0.799053	0.6706	-1.21928	0.672402	0.0772517	-0.405589	-0.157598	-0.585242	0.52612
	0.11963	0.143834	0.191132	0.344527	-0.474919	-0.109746	-0.738568	0.61649	-0.210993	-1.16707	0.0272979	-0.629677	0.147852	-0.614665	0.333441	-0.919053	0.5506	-1.41928	0.182402	0.367252	0.00441109	-0.347598	-0.575242	0.62612
	0.25963	-0.666166	0.301132	0.304527	-0.584919	-0.259746	-0.608568	0.68649	-0.250993	-0.807067	0.257298	-0.259677	-0.372148	-0.474665	0.233441	-0.679053	0.5106	-1.10928	0.0424018	0.627252	0.484411	-0.327598	-0.595242	0.60612
	0.31963	-0.476166	0.471132	0.434527	-0.264919	-0.289746	-0.258568	0.35649	0.0290069	-0.597067	-0.0227021	-0.839677	0.0878522	-0.314665	0.193441	-0.899053	0.7906	-0.269284	-0.0375982	0.547252	0.384411	-0.377598	-0.925242	0.53612
	-0.36037	-0.0761663	0.301132	0.284527	0.145081	-0.309746	-0.638568	-0.0335104	0.289007	-1.00707	-0.182702	-0.179677	0.0478522	-0.234665	0.0534411	-0.949053	1.1006	-0.579284	0.592402	0.447252	0.0744111	-0.777598	-0.815242	0.48612
	-0.35037	-0.0561663	-0.678868	0.424527	0.195081	-0.479746	-0.368568	0.21649	0.129007	-0.467067	-0.522702	0.250323	0.0878522	0.205335	-0.0165589	-0.659053	1.1106	-0.539284	-0.187598	0.0372517	0.00441109	-0.677598	-0.595242	0.23612
	-0.24037	0.00383372	-0.488868	0.524527	0.225081	-0.489746	-0.168568	0.44649	-0.0909931	-0.067067	-0.342702	0.230323	0.0278522	0.435335	-0.326559	-0.559053	0.9106	-1.19928	0.222402	-0.132748	-0.0955889	-1.0676	-0.245242	0.41612
	-0.18037	-0.116166	-0.398868	0.654527	0.385081	-0.439746	-0.148568	0.0964896	0.479007	-0.757067	-0.202702	-0.209677	0.287852	-0.404665	-0.0165589	-0.529053	0.5406	-0.429284	0.502402	0.0872517	-0.245589	-0.857598	-0.245242	-0.00387991
	-0.52037	0.383834	-0.418868	0.894527	0.315081	-0.099746	-0.118568	-0.28351	0.659007	-0.747067	-0.0627021	-0.259677	0.307852	-0.854665	0.153441	-0.489053	0.6106	-0.879284	0.802402	-0.0727483	0.204411	-0.167598	-0.0852425	0.10612
	-0.60037	0.613834	-0.288868	0.684527	0.605081	0.370254	-0.698568	-0.45351	0.589007	-0.847067	-0.852702	-0.0396767	0.327852	-0.944665	-0.0265589	-0.419053	0.5406	-0.219284	0.572402	-0.0427483	0.294411	0.232402	-0.205242	-0.17388
	-0.28037	0.843834	-0.628868	0.494527	0.305081	0.420254	-0.798568	-0.24351	0.449007	-0.227067	0.0172979	-0.0996767	0.457852	-0.584665	-0.166559	-0.159053	0.5106	-0.179284	0.352402	0.137252	0.744411	0.672402	-0.265242	-0.11388
	0.46963	1.00383	-0.228868	0.324527	-0.204919	0.000254042	-0.678568	-0.37351	0.0790069	0.312933	0.197298	-0.0896767	0.0978522	0.0753349	-0.346559	-0.529053	0.3606	-0.609284	-0.0175982	0.517252	0.864411	0.462402	0.104758	-0.0238799
	0.16963	0.933834	-0.768868	0.144527	-0.404919	0.400254	0.191432	-0.29351	-0.270993	-0.427067	-0.122702	0.0703233	-0.0121478	0.125335	-0.366559	-0.989053	0.3006	-0.339284	0.0424018	0.487252	0.744411	0.102402	0.0747575	0.14612
	0.32963	0.733834	-0.588868	0.0745266	-0.494919	0.530254	-0.0285681	-0.20351	-0.370993	-0.647067	0.00729792	0.0903233	0.177852	0.0153349	-0.586559	-0.579053	0.1606	-0.539284	-0.0375982	0.437252	0.544411	0.0524018	0.0847575	-0.0838799
	0.15963	1.29383	-0.308868	-0.115473	0.0950808	0.800254	0.411432	-0.28351	-0.570993	-0.807067	0.217298	-0.199677	-0.222148	-0.0646651	-1.01656	-0.969053	0.1406	-0.779284	0.0824018	0.677252	0.244411	-0.657598	-0.315242	0.0761201
	0.37963	1.06383	-0.288868	0.0545266	0.125081	0.500254	0.891432	-0.35351	-0.180993	-1.06707	-1.0227	-0.829677	-0.502148	-0.434665	-0.866559	-0.589053	0.2206	-0.279284	-0.407598	0.647252	0.114411	0.142402	0.394758	-0.12388
	0.47963	0.673834	-0.438868	0.0445266	0.695081	0.730254	1.32143	-0.36351	0.309007	-1.17707	-1.2327	-1.22968	-0.642148	-0.354665	-1.35656	-0.789053	-0.00939954	0.100716	-0.987598	0.297252	-0.105589	0.452402	0.164758	-0.0238799
	0.85963	1.06383	-0.548868	0.234527	0.685081	0.790254	1.40143	-0.44351	0.0690069	-0.797067	-1.4027	-0.819677	-0.682148	-0.614665	-0.156559	-0.829053	0.2706	0.370716	-1.3176	0.0172517	-0.315589	0.322402	-0.185242	-0.0338799
	0.75963	0.323834	0.101132	-0.0154734	0.335081	0.450254	1.40143	-0.71351	-0.0409931	-1.07707	-0.742702	-0.699677	-0.682148	-0.424665	0.213441	-0.439053	0.4806	0.530716	-1.1576	-0.172748	-0.505589	0.182402	-0.345242	-0.18388
	0.86963	0.613834	0.0511316	0.324527	0.435081	0.390254	1.37143	-1.17351	-0.210993	-1.10707	-0.452702	-0.0596767	-0.612148	-0.484665	0.423441	-0.429053	0.4606	0.410716	-0.907598	-0.452748	-0.545589	0.122402	-0.635242	-0.35388
	0.61963	0.613834	0.141132	0.0645266	0.385081	0.280254	1.46143	-0.85351	-0.000993072	-0.547067	-1.1527	0.000323326	-0.582148	-0.634665	0.143441	-0.0790531	0.000600462	0.290716	-0.587598	-0.702748	-0.545589	-0.157598	-0.835242	-0.41388
	-0.15037	0.443834	1.08113	-0.195473	0.425081	0.300254	1.51143	-0.53351	-0.100993	-0.927067	-0.472702	-1.25968	-0.352148	-0.554665	0.0134411	-0.159053	-0.3394	0.210716	-0.487598	-0.982748	-0.175589	-0.487598	-0.855242	-0.60388
	-0.28037	0.303834	1.04113	-0.335473	0.495081	0.010254	0.491432	-0.36351	-0.0209931	-1.00707	-0.342702	-0.439677	-0.00214781	-0.384665	-0.156559	-0.489053	-0.3694	-0.179284	-0.127598	-1.00275	-0.685589	-0.827598	-1.37524	-0.27388
	-0.12037	0.363834	1.06113	-0.495473	0.575081	-0.239746	0.331432	-0.47351	-0.0309931	-1.07707	-0.292702	-0.359677	0.0978522	-0.214665	-0.196559	0.290947	0.2206	-0.189284	-0.317598	-0.242748	-0.0855889	-0.707598	-1.42524	0.10612
	0.0196305	0.103834	0.961132	-0.535473	0.495081	0.010254	0.0314319	-0.47351	-0.0309931	-1.20707	0.0472979	-0.799677	0.217852	-0.604665	-0.0865589	0.530947	0.3906	-0.659284	0.0724018	0.0372517	-0.475589	-0.977598	-1.56524	0.0761201
	0.18963	-0.346166	0.151132	-0.505473	0.485081	-0.579746	-0.148568	-0.48351	-1.16099	-0.727067	-0.352702	-0.729677	0.537852	-0.594665	0.123441	0.570947	0.3806	-0.549284	-0.137598	0.0572517	-0.0755889	-1.3976	-0.755242	-0.55388
	0.22963	0.0138337	0.00113164	-0.405473	0.615081	-0.629746	-0.238568	-0.36351	-0.570993	-0.137067	-0.882702	-0.219677	0.507852	-0.634665	0.00344111	0.530947	0.4206	0.0307159	-0.387598	0.187252	0.144411	-1.4876	-0.185242	-0.85388
	0.52963	0.303834	-0.378868	-0.435473	0.835081	-0.719746	-0.308568	-0.59351	-0.510993	-0.387067	-0.782702	-0.749677	0.637852	-0.584665	-0.336559	0.370947	0.0206005	-0.0692841	-0.0875982	0.107252	0.114411	-0.527598	-1.25524	-0.35388
	0.26963	-0.696166	-0.548868	-0.435473	0.755081	-0.329746	-0.358568	-0.54351	-0.720993	-0.747067	-0.912702	-0.549677	0.487852	-0.504665	-0.156559	-0.179053	-0.1094	-0.169284	-0.327598	0.0572517	-0.235589	-0.217598	-0.815242	-0.93388
	0.21963	-0.846166	-1.03887	-0.585473	0.905081	0.030254	-0.458568	-0.00351039	-0.700993	-0.747067	-0.322702	0.0903233	0.427852	-0.364665	0.00344111	-0.109053	-0.5894	-0.339284	-0.267598	-0.572748	0.00441109	-1.2576	-0.625242	-0.59388
	0.53963	-0.876166	-0.628868	-0.855473	0.745081	0.010254	-0.648568	0.23649	-0.810993	-0.807067	-1.1827	0.0403233	0.317852	0.245335	0.0834411	-0.479053	-0.2194	-0.129284	-0.0575982	0.0572517	0.284411	-1.0076	0.0747575	-0.64388
	0.0996305	-1.47617	-0.588868	-0.865473	0.275081	0.040254	-0.768568	0.43649	0.189007	-0.567067	-0.122702	-0.919677	-0.202148	-0.124665	0.00344111	-0.159053	0.0906005	0.0707159	0.392402	0.177252	0.0544111	-0.537598	-0.475242	-0.88388
	-0.36037	-0.776166	0.111132	-0.595473	-0.144919	0.060254	-0.518568	0.43649	0.189007	-0.117067	-0.242702	-0.579677	-0.0921478	-0.00466513	-0.196559	-0.489053	-0.3794	-0.0592841	0.702402	-0.372748	0.474411	-0.517598	-0.385242	-0.88388
	-0.29037	-0.466166	0.231132	-0.335473	-0.754919	0.040254	0.151432	0.33649	0.0990069	0.122933	-0.122702	-0.519677	0.137852	0.855335	-0.166559	-0.409053	0.0706005	0.0207159	0.512402	-0.162748	0.234411	0.0424018	-0.395242	-1.01388
	-0.13037	-0.496166	0.211132	-0.545473	-0.684919	0.040254	-0.368568	0.30649	0.369007	0.432933	-0.312702	-0.449677	0.307852	0.925335	-0.0865589	-0.379053	-0.2794	0.250716	0.542402	-0.112748	0.794411	-0.197598	-0.455242	-0.95388
	0.0596305	-0.386166	-0.368868	-0.385473	-0.484919	0.070254	-0.238568	-0.0735104	0.689007	0.422933	0.0872979	-0.239677	0.907852	0.915335	-0.00655889	0.250947	-0.3794	0.520716	0.872402	-0.742748	0.444411	0.00240185	-0.495242	-0.43388
	-0.0403695	-0.316166	-0.618868	-0.155473	0.0650808	-0.199746	-0.418568	-0.34351	0.149007	0.422933	0.317298	0.0303233	0.0378522	0.875335	0.0234411	0.570947	-0.3394	-0.0992841	0.672402	-0.0827483	0.0444111	-0.227598	-1.08524	0.19612
	-0.31037	-0.00616628	0.221132	-0.175473	0.585081	-0.439746	-0.558568	0.15649	0.529007	-0.347067	-0.502702	-0.459677	-0.152148	0.875335	-0.216559	0.550947	-0.2794	-0.199284	0.162402	-0.0427483	0.634411	-0.0575982	-0.905242	0.0861201
	-0.52037	0.0438337	0.601132	-0.295473	0.565081	-0.309746	-0.968568	0.20649	0.719007	-0.737067	0.407298	0.310323	-0.142148	0.645335	-0.846559	0.610947	-0.2394	-0.259284	0.292402	0.0172517	0.774411	-0.0575982	-1.20524	0.28612
	-0.18037	-0.896166	0.0411316	-0.355473	-0.0149192	-0.809746	-1.13857	0.0464896	0.819007	-0.477067	0.657298	0.630323	0.177852	0.695335	-0.926559	0.670947	-0.1994	0.430716	0.722402	0.0472517	0.854411	-0.157598	-0.945242	-0.45388
	0.14963	-1.33617	-0.368868	-0.145473	0.255081	-0.619746	-1.06857	-0.13351	0.799007	-0.487067	0.457298	0.780323	0.247852	0.445335	-0.316559	0.740947	-0.1394	0.540716	0.642402	-0.292748	0.644411	-0.217598	-0.865242	-0.42388
	-0.68037	-1.36617	0.0111316	-0.225473	0.215081	-0.219746	-1.23857	-0.26351	0.689007	-0.447067	-0.422702	0.730323	0.637852	0.515335	-0.266559	0.830947	-0.0693995	0.730716	0.212402	-0.422748	0.544411	0.0424018	-0.905242	0.0761201
	-0.64037	-1.33617	-0.138868	-0.555473	-0.0949192	0.130254	-1.04857	-0.35351	0.969007	-0.417067	-0.0727021	0.350323	0.807852	0.565335	-0.466559	0.900947	-0.0793995	0.470716	0.172402	-0.392748	0.374411	0.0424018	-0.425242	0.0761201
	-0.36037	-0.596166	0.00113164	-0.365473	-0.304919	0.130254	-0.508568	-0.36351	0.729007	-0.037067	0.577298	0.0603233	0.787852	0.465335	-0.626559	0.700947	-0.1294	0.140716	0.252402	-0.402748	0.164411	0.202402	0.284758	-0.0138799
	-0.28037	-0.216166	0.0311316	-0.405473	-0.634919	-0.00974596	0.0114319	-0.21351	0.839007	-0.147067	0.617298	-0.0796767	0.557852	0.115335	-0.936559	0.670947	-0.2294	-0.00928406	0.442402	-0.372748	-0.235589	0.0924018	0.314758	-0.0138799
	-0.54037	-0.486166	0.551132	-0.145473	-0.314919	0.170254	0.391432	0.15649	0.819007	0.312933	-0.662702	0.0903233	0.487852	0.285335	-1.13656	0.690947	-0.4894	-0.149284	0.482402	-0.192748	-0.835589	-0.0975982	-0.0152425	-0.23388
	-0.0203695	-0.0861663	-0.438868	0.0345266	-0.534919	0.480254	0.301432	0.31649	0.849007	0.812933	-0.922702	0.0203233	0.0878522	0.345335	-1.47656	0.790947	-0.8194	-0.479284	0.322402	0.0672517	-0.585589	-0.277598	-0.415242	-0.34388
	-0.0503695	-0.256166	-0.188868	-0.275473	-0.564919	0.600254	0.791432	0.54649	0.459007	0.842933	-1.2227	-0.849677	-0.0521478	0.385335	-1.53656	-0.129053	-0.7494	-0.529284	0.122402	0.297252	-0.345589	-0.307598	-0.255242	-0.72388
	-0.0503695	-0.196166	0.811132	-0.475473	-0.654919	-0.049746	1.13143	0.81649	0.0690069	0.512933	-1.6127	-0.389677	0.467852	0.255335	-1.50656	-0.109053	-0.6594	-0.329284	0.212402	0.667252	-0.125589	-0.837598	-0.475242	-0.45388
	0.34963	-0.396166	0.901132	-0.405473	-0.894919	0.670254	1.05143	0.38649	-0.0309931	0.222933	-1.3027	-0.0996767	0.437852	0.395335	-1.32656	-0.789053	-0.5994	-0.0992841	0.162402	0.387252	-0.875589	-1.0876	-1.09524	-0.72388
	0.21963	-0.436166	-0.0588684	-0.395473	-0.624919	0.520254	0.311432	-0.42351	-0.210993	-0.077067	-0.892702	-0.0496767	0.0878522	0.145335	-0.516559	-0.529053	-0.5994	0.0307159	0.142402	0.467252	-1.09559	-0.957598	-1.33524	-0.67388
	0.0196305	-0.406166	0.261132	-0.215473	-0.764919	0.250254	0.121432	-0.14351	-0.150993	-0.477067	-0.122702	0.580323	-0.582148	0.265335	-0.206559	-0.589053	-0.5994	0.0707159	-0.0975982	-0.0527483	0.0644111	-0.397598	-1.29524	-0.68388
	0.11963	-0.126166	0.241132	-0.305473	-0.844919	0.180254	0.191432	-0.0535104	-0.190993	-0.017067	0.357298	0.990323	-0.252148	0.305335	-0.0765589	-0.359053	-0.4194	0.100716	-0.0875982	0.0472517	0.0244111	0.362402	-1.29524	-0.98388
	0.0696305	0.0738337	-0.178868	-0.205473	-0.364919	0.630254	-0.0485681	0.15649	0.349007	0.312933	-0.492702	1.08032	-0.312148	-0.554665	0.163441	-0.0190531	-0.7694	0.230716	0.0224018	0.217252	0.104411	0.372402	-0.925242	-1.24388
	-0.19037	-0.00616628	0.0911316	0.0345266	0.0250808	0.400254	-0.268568	0.10649	0.219007	-0.267067	0.597298	0.740323	-0.122148	-0.644665	-0.666559	-0.229053	-1.3994	-0.0292841	-0.0575982	-0.0427483	0.134411	-0.487598	-0.935242	-0.22388
	-0.11037	-0.256166	0.0511316	0.224527	0.685081	0.400254	-0.578568	0.21649	-0.340993	-0.677067	1.0673	0.670323	0.187852	0.455335	-0.686559	-0.719053	-0.0293995	0.180716	-0.367598	0.647252	0.184411	-0.247598	-0.535242	0.0661201
	-0.66037	-0.386166	-0.128868	0.124527	0.355081	0.560254	0.451432	0.0664896	-0.0709931	-0.527067	0.237298	-0.279677	-0.152148	0.675335	-0.686559	-0.0790531	0.2506	-0.199284	-0.00759815	0.577252	0.434411	-0.307598	-0.325242	0.0361201
	0.0196305	-0.276166	-0.228868	0.744527	0.485081	0.780254	0.931432	-0.00351039	0.419007	-0.747067	0.0272979	0.130323	0.167852	0.585335	-0.336559	0.100947	0.000600462	0.100716	-0.397598	0.437252	0.0844111	-0.267598	0.0347575	0.17612
	-0.15037	0.173834	0.441132	0.804527	0.165081	0.790254	1.29143	0.0564896	0.599007	-0.207067	0.0572979	0.550323	0.277852	0.575335	-0.0665589	0.0809469	0.0706005	0.240716	-0.277598	-0.0327483	0.264411	0.242402	-0.595242	0.43612
	-0.31037	-0.346166	0.301132	0.524527	-0.144919	0.800254	0.241432	-0.0435104	0.459007	-0.027067	0.0472979	-0.00967667	-0.0521478	0.205335	-0.0465589	-0.499053	0.1506	0.210716	-0.287598	0.847252	0.534411	0.462402	-0.385242	0.47612
	0.42963	0.0138337	0.401132	0.214527	-0.334919	0.860254	0.381432	-0.35351	0.119007	0.142933	0.127298	-0.719677	-0.0521478	-0.244665	-0.0865589	-0.389053	0.4206	0.410716	0.232402	1.02725	0.114411	-0.157598	-0.425242	0.26612
	0.54963	0.833834	0.571132	0.194527	-0.294919	0.720254	0.0914319	-0.67351	0.0290069	-0.037067	0.327298	-0.0296767	-0.322148	0.155335	0.143441	-0.319053	0.6806	0.200716	0.162402	1.07725	0.234411	0.0824018	0.104758	0.17612
	0.64963	0.823834	0.491132	0.114527	-0.314919	0.730254	0.721432	-0.76351	0.159007	-0.147067	0.0972979	-0.0796767	0.0378522	0.0753349	-0.416559	-0.229053	0.5206	0.270716	0.372402	0.747252	0.224411	0.362402	0.334758	-0.15388
0	0.42963	0.773834	0.501132	0.0345266	-0.424919	0.730254	0.441432	-0.31351	0.129007	-0.077067	0.0972979	-0.0796767	-0.682148	0.575335	-0.696559	0.110947	0.8406	0.390716	0.672402	1.00725	-0.0155889	-0.167598	0.434758	-0.57388
	0.0596305	1.03383	0.231132	0.254527	-0.304919	0.480254	0.151432	-0.83351	0.0590069	-0.277067	0.0772979	0.0503233	-0.432148	0.515335	-0.0765589	0.290947	0.8906	0.310716	0.0524018	0.917252	0.254411	-0.177598	0.394758	-0.48388
	0.29963	1.19383	0.291132	0.224527	-0.394919	0.730254	0.981432	-0.86351	0.259007	-0.337067	0.147298	0.110323	-0.0921478	0.0853349	-0.0365589	0.240947	0.7906	0.240716	0.682402	0.447252	0.234411	-0.407598	0.844758	-0.64388
	0.57963	1.05383	0.281132	0.254527	-0.494919	0.980254	1.07143	-0.93351	0.489007	-0.377067	0.107298	0.940323	-0.0221478	0.675335	-0.266559	-0.199053	0.6806	-0.0392841	0.622402	0.887252	0.264411	-0.327598	0.824758	0.25612
	0.60963	1.22383	-0.638868	0.184527	-0.394919	1.13025	0.911432	0.0164896	0.589007	-0.397067	0.507298	0.610323	0.607852	0.865335	-0.546559	-0.459053	0.6406	0.440716	0.892402	0.847252	0.344411	-0.247598	0.664758	-0.49388
	0.89963	1.06383	-0.158868	0.0645266	-0.484919	1.07025	0.801432	-0.46351	0.279007	-0.607067	0.897298	0.390323	1.03785	0.905335	-0.376559	-0.239053	0.7606	0.470716	1.0024	0.807252	0.304411	-0.0775982	0.504758	-0.48388
	0.80963	0.873834	0.0111316	0.454527	-0.404919	0.650254	0.621432	-0.31351	0.219007	-0.797067	0.777298	0.390323	1.27785	1.12533	-0.386559	-0.0290531	0.5006	0.180716	1.3324	0.807252	0.264411	-0.157598	0.454758	-0.66388
	0.50963	0.723834	-0.388868	0.384527	-0.924919	0.380254	0.681432	-0.11351	0.109007	-0.737067	0.877298	0.230323	1.19785	0.995335	0.563441	-0.259053	0.1906	-0.0692841	0.202402	0.627252	-0.475589	-0.137598	0.344758	0.30612
	0.51963	0.573834	-0.588868	0.344527	-1.24492	0.140254	0.761432	-0.27351	-0.510993	-0.807067	0.0772979	0.0903233	1.10785	1.03533	0.583441	-0.389053	-0.1294	-0.0992841	0.202402	0.797252	-0.275589	0.0424018	0.444758	-0.0238799
	0.70963	0.423834	-1.03887	0.414527	-0.934919	-0.049746	0.731432	0.0264896	0.0990069	-0.00706697	-0.332702	-0.0596767	0.927852	1.05533	0.463441	-0.269053	-0.2594	-0.0692841	0.432402	0.977252	-0.0755889	0.0524018	0.324758	-0.32388
	0.58963	0.313834	-1.17887	0.494527	-0.624919	-0.199746	0.531432	-0.37351	0.339007	0.552933	-0.242702	-1.42968	0.857852	1.11533	0.633441	-0.0490531	-0.3294	0.0507159	0.872402	0.967252	0.0144111	0.0924018	0.254758	-0.24388
	0.21963	0.243834	-1.07887	0.584527	-0.304919	-0.609746	0.321432	-0.31351	0.0890069	0.312933	-0.242702	-1.76968	0.877852	1.03533	0.473441	0.0809469	-0.0693995	0.0307159	0.542402	0.307252	0.0344111	-0.547598	0.244758	-0.27388
	-0.25037	0.143834	-1.20887	0.494527	-0.214919	-0.359746	-0.168568	-0.31351	-0.340993	0.732933	0.327298	-1.58968	0.627852	0.825335	0.0334411	0.0109469	0.3806	-0.709284	0.402402	0.0872517	0.0844111	-0.687598	0.234758	0.0361201
	-0.64037	0.333834	-1.17887	0.274527	-0.154919	-0.259746	-0.208568	-0.24351	-0.310993	0.982933	0.477298	0.0203233	0.527852	0.725335	0.683441	0.110947	0.3206	-0.339284	0.142402	0.317252	0.234411	-0.527598	0.164758	-0.63388
	-0.47037	0.403834	-1.28887	-0.245473	-0.194919	-0.029746	-0.158568	-0.26351	0.0490069	1.10293	0.537298	0.420323	0.0878522	0.815335	0.643441	0.0709469	0.4206	0.0707159	-0.517598	0.537252	0.0944111	-0.547598	0.424758	-0.86388
	0.0196305	0.343834	-1.12887	-0.625473	-0.0249192	0.050254	0.261432	-0.16351	0.269007	1.02293	0.397298	0.390323	0.0878522	0.545335	0.243441	0.250947	0.1906	-0.0792841	-0.567598	0.317252	-0.0755889	0.00240185	0.204758	-0.49388
	-0.0803695	-0.346166	-0.318868	-0.415473	-0.174919	0.140254	0.311432	-0.32351	0.0990069	0.202933	0.597298	-0.249677	-0.382148	0.505335	0.453441	0.700947	0.0806005	0.0307159	-0.647598	-0.00274827	-0.0755889	0.162402	-0.155242	-0.46388
	-0.35037	-0.0561663	-0.418868	-0.745473	-0.144919	0.040254	0.291432	0.15649	0.179007	0.492933	0.807298	-0.399677	0.437852	0.595335	0.543441	0.750947	0.1606	0.230716	-0.707598	-0.392748	-0.175589	0.212402	-0.465242	-0.54388
	-0.17037	-0.0761663	-0.508868	-0.715473	-0.194919	-0.099746	0.391432	-0.53351	0.399007	1.04293	0.727298	-0.179677	0.407852	0.665335	0.623441	0.770947	0.1806	0.170716	-0.0575982	-0.612748	-0.245589	0.152402	0.134758	-0.26388
	-0.30037	-0.146166	-0.268868	0.0445266	-0.204919	-0.099746	0.421432	0.00648961	0.529007	0.642933	1.0573	0.250323	0.287852	0.425335	-0.0865589	0.500947	-0.0593995	-0.839284	-0.197598	0.177252	0.234411	-0.337598	0.00475751	-0.63388
	-0.32037	-0.186166	0.101132	-0.105473	-0.184919	-0.239746	0.761432	0.22649	0.449007	0.312933	1.3473	0.390323	0.207852	0.615335	0.543441	-0.0290531	-0.2494	-1.10928	-0.567598	0.367252	-0.0955889	0.292402	-0.215242	-0.14388
	-0.13037	0.883834	0.541132	0.174527	0.115081	0.080254	0.321432	0.44649	0.289007	0.462933	0.637298	0.0203233	0.227852	-0.184665	0.253441	-0.219053	0.000600462	-0.659284	-0.707598	0.837252	-0.705589	0.872402	-0.0252425	0.58612
	0.32963	1.06383	0.861132	1.14453	0.0750808	0.480254	0.0314319	0.74649	-0.0109931	0.452933	0.397298	-0.389677	0.857852	-0.294665	-0.286559	0.690947	0.5206	-0.929284	0.442402	0.637252	0.134411	1.3924	0.904758	1.27612
	0.44963	1.30383	1.04113	1.09453	0.475081	1.26025	1.13143	1.04649	0.249007	0.932933	0.927298	0.590323	1.08785	0.985335	1.20344	0.520947	1.5706	0.390716	0.902402	0.807252	1.43441	0.692402	1.12476	0.20612
	0.42963	-0.276166	0.881132	-0.175473	0.815081	1.62025	0.711432	1.02649	0.349007	0.942933	0.337298	0.470323	1.11785	0.485335	0.553441	0.570947	1.6206	0.630716	0.782402	0.467252	1.32441	0.762402	0.974758	0.30612
	0.18963	1.09383	0.631132	0.254527	0.425081	0.980254	0.711432	0.69649	0.529007	1.07293	0.127298	0.330323	0.447852	0.995335	0.133441	0.770947	1.1506	0.0407159	0.282402	0.837252	1.01441	0.892402	0.274758	0.46612
	0.0696305	0.783834	0.831132	0.844527	-0.0849192	0.920254	0.741432	0.28649	0.399007	0.722933	0.237298	0.340323	1.05785	0.855335	0.723441	1.06095	0.6006	-0.0392841	0.202402	0.567252	0.574411	1.1924	0.514758	1.17612
	-0.47037	0.453834	0.451132	1.05453	0.325081	0.630254	0.741432	0.45649	0.189007	0.462933	-0.0727021	0.670323	1.29785	0.485335	1.09344	1.10095	1.0406	0.410716	-0.357598	0.627252	0.284411	0.432402	0.0447575	0.90612
	-1.01037	0.0638337	0.371132	0.594527	-0.434919	-0.129746	0.721432	0.47649	0.299007	0.882933	0.237298	0.620323	1.39785	1.23533	0.523441	0.580947	0.8006	0.370716	-1.3876	0.267252	0.284411	-1.3876	0.154758	0.59612
	-1.40037	0.433834	-0.688868	-0.0754734	-0.724919	-0.229746	0.911432	0.84649	0.589007	0.672933	-0.392702	0.290323	1.19785	1.19533	0.583441	0.900947	0.6406	0.0107159	-2.0076	-1.29275	-0.455589	-2.1476	-0.695242	0.31612
	-2.07037	0.443834	-0.768868	0.0645266	-1.10492	-0.639746	0.641432	0.92649	0.679007	0.982933	1.0673	0.220323	0.717852	1.24533	0.693441	0.650947	0.3306	-0.369284	-1.2376	-0.912748	-1.08559	-1.0876	-0.815242	0.12612
	-2.07037	-0.0561663	-0.978868	0.324527	-0.784919	0.120254	1.13143	0.58649	0.0990069	0.742933	0.807298	0.860323	0.247852	0.335335	0.263441	0.770947	0.3506	-1.06928	-0.777598	-0.462748	-1.09559	-0.597598	-0.865242	0.14612
	-1.44037	-0.186166	-0.918868	0.324527	-0.734919	0.040254	0.661432	0.54649	0.189007	1.02293	1.4673	0.700323	0.197852	0.445335	0.553441	-0.229053	0.1006	-0.789284	-0.587598	-0.172748	-2.12559	0.0524018	-0.905242	-0.0438799
	-1.07037	0.173834	-0.858868	0.144527	-0.144919	0.020254	-0.838568	0.61649	0.249007	0.862933	1.1173	0.590323	0.177852	-0.144665	-0.526559	-2.05905	-0.4094	-0.649284	-0.797598	0.637252	-2.00559	0.182402	-0.465242	-0.19388
	-1.21037	0.223834	-0.358868	0.0845266	0.0950808	0.530254	-0.988568	-0.0935104	0.0490069	0.412933	0.657298	-0.499677	-1.61215	0.515335	0.0134411	-2.04905	-1.1294	-1.41928	-0.827598	0.487252	-1.02559	0.232402	-1.02524	-0.39388
	-0.82037	0.193834	-0.0888684	-0.485473	0.455081	0.190254	-0.288568	-0.20351	-0.0409931	0.312933	0.357298	-0.599677	-1.15215	-0.864665	-0.0265589	-1.50905	-0.6694	-1.83928	-0.737598	0.617252	-0.695589	0.132402	0.204758	-0.41388
	-0.81037	0.483834	0.201132	-0.0454734	0.615081	0.030254	-1.65857	-1.14351	-0.210993	-0.797067	-1.1327	-1.75968	-1.20215	0.565335	-0.0765589	-0.349053	0.0906005	-1.90928	-0.767598	0.0472517	-0.105589	0.532402	0.304758	-0.72388
	-0.81037	1.01383	-0.0788684	0.564527	0.885081	-0.029746	-0.648568	-0.82351	-1.46099	-1.65707	0.207298	-1.32968	-0.492148	0.215335	-0.0865589	-0.639053	0.8006	-1.87928	-0.597598	-0.372748	0.134411	0.302402	1.03476	-0.68388
	-0.55037	1.08383	-0.518868	0.00452656	0.555081	-0.469746	-0.198568	-0.48351	-1.80099	-1.66707	0.627298	-0.899677	-0.282148	0.225335	0.193441	-0.849053	0.7706	-0.889284	-0.757598	-0.402748	0.114411	-0.117598	0.654758	-0.84388
	-0.18037	1.34383	-0.538868	-0.135473	0.985081	0.280254	0.281432	-0.21351	-1.53099	-1.99707	0.707298	-0.539677	-0.0221478	0.305335	-0.126559	-0.969053	0.5406	-0.379284	-0.357598	0.0572517	-0.125589	-0.0175982	-0.145242	-0.84388
	0.00963048	0.783834	-0.698868	1.18453	1.10508	0.100254	0.0714319	0.48649	-1.27099	-1.42707	1.2073	-0.309677	-0.282148	0.345335	0.393441	-0.719053	0.5106	0.240716	0.302402	-0.442748	-0.0255889	0.322402	0.914758	-0.50388
	0.17963	0.593834	-0.288868	1.29453	0.825081	0.270254	0.791432	0.0264896	-1.07099	-1.25707	0.507298	0.0403233	-0.592148	0.405335	0.163441	-0.389053	0.8906	-0.0992841	0.512402	0.137252	0.394411	0.422402	1.19476	-0.48388
	0.44963	0.573834	0.591132	0.594527	0.865081	0.470254	0.791432	0.54649	-1.38099	-0.997067	0.437298	-0.399677	-0.612148	0.245335	0.523441	-0.689053	0.7206	0.530716	0.402402	0.297252	-0.525589	0.462402	1.32476	-0.72388
	1.22963	0.693834	1.60113	0.594527	1.30508	0.400254	0.791432	0.35649	-1.02099	-1.14707	-0.142702	-0.179677	-0.132148	0.405335	0.213441	-0.389053	0.5106	0.690716	0.272402	-0.482748	0.324411	0.362402	0.634758	-0.60388
	1.41963	1.43383	2.15113	0.634527	1.85508	0.190254	0.621432	0.0964896	-0.930993	-1.33707	0.867298	-0.439677	0.407852	0.485335	0.0534411	0.100947	0.8606	0.750716	0.212402	-0.612748	1.00441	0.512402	1.45476	0.12612
	0.87963	1.38383	2.39113	0.964527	0.825081	0.040254	0.851432	0.0964896	-1.30099	-1.10707	1.6473	-0.409677	0.257852	0.715335	0.173441	0.160947	0.9406	0.810716	0.162402	-0.242748	1.54441	0.602402	1.35476	0.0761201
	1.13963	1.80383	1.92113	1.51453	0.615081	1.00025	1.09143	0.53649	-1.33099	-1.30707	1.5473	-0.369677	0.197852	0.755335	0.503441	0.280947	1.5506	1.17072	0.572402	-0.392748	1.75441	0.532402	1.01476	0.0361201
	1.15963	1.50383	1.78113	2.21453	0.935081	1.01025	1.25143	0.48649	-1.40099	-1.01707	1.3373	0.610323	0.467852	0.855335	0.123441	-0.129053	1.8006	1.08072	0.922402	-0.642748	1.54441	-0.327598	1.22476	-0.72388
	0.98963	2.28383	1.87113	1.38453	1.21508	1.44025	1.80143	0.75649	-1.37099	-0.677067	0.667298	1.17032	0.767852	0.275335	0.313441	0.850947	1.5706	1.13072	0.462402	-0.632748	2.06441	-0.0875982	1.68476	-0.29388
	1.19963	2.18383	1.82113	1.09453	1.36508	1.16025	2.06143	0.84649	-0.490993	-0.547067	0.107298	1.22032	0.467852	0.175335	0.573441	1.26095	1.5906	1.38072	1.1024	0.657252	1.95441	0.712402	1.62476	-0.76388
	1.91963	2.28383	1.86113	1.40453	1.75508	1.16025	1.92143	0.89649	-0.600993	-0.437067	0.757298	1.07032	0.00785219	0.455335	0.643441	0.920947	1.7306	0.490716	1.1724	0.217252	2.64441	0.712402	1.66476	0.24612
	2.07963	2.18383	2.08113	2.02453	2.03508	1.10025	2.30143	0.71649	0.159007	-0.877067	1.5173	0.880323	0.0278522	0.395335	0.703441	1.29095	2.4506	1.44072	1.5624	0.677252	2.00441	0.682402	1.75476	-0.25388
	1.38963	1.91383	1.29113	2.15453	1.75508	1.21025	1.95143	0.56649	0.279007	-0.677067	1.8673	0.580323	-0.0521478	0.465335	0.843441	1.76095	2.2306	1.59072	1.4424	0.797252	2.04441	0.972402	2.43476	-0.35388
	2.12963	1.88383	1.78113	2.29453	1.56508	1.65025	2.09143	0.62649	-0.0609931	-0.557067	2.8073	1.02032	0.437852	0.655335	1.26344	1.63095	2.2506	1.65072	1.3324	0.767252	1.86441	1.1124	2.09476	-0.40388
	2.25963	1.43383	2.51113	2.16453	1.83508	2.01025	2.30143	0.87649	0.429007	-0.527067	3.1673	0.880323	0.757852	1.27533	0.873441	1.81095	2.4306	1.68072	1.3024	0.0972517	2.17441	1.5624	1.68476	-0.58388
	2.17963	1.48383	2.34113	2.13453	1.58508	2.08025	2.47143	0.98649	0.529007	-0.037067	3.3273	0.870323	0.307852	1.50533	0.883441	1.35095	2.2206	1.44072	0.782402	0.227252	2.03441	1.2624	1.28476	-0.48388
	1.88963	1.31383	1.75113	2.11453	1.62508	2.21025	2.45143	0.74649	0.539007	0.412933	3.3173	0.300323	0.177852	0.185335	1.20344	1.46095	2.4506	1.27072	0.732402	0.397252	1.96441	1.4224	0.464758	-0.30388
	1.25963	1.13383	1.75113	2.00453	1.74508	1.88025	2.47143	0.76649	0.549007	0.482933	1.6273	0.500323	0.397852	0.895335	1.10344	1.59095	2.4306	1.14072	1.2724	0.897252	2.05441	1.5924	0.564758	-0.48388
	1.17963	1.10383	1.60113	1.99453	1.66508	1.81025	1.96143	1.17649	0.589007	0.282933	2.8573	0.800323	0.397852	0.775335	1.58344	1.18095	2.0506	1.10072	1.3924	0.827252	2.04441	1.1824	0.864758	-0.57388
	0.98963	1.13383	1.99113	1.84453	1.30508	2.18025	1.32143	1.38649	0.939007	0.292933	2.6873	0.660323	0.827852	0.925335	1.19344	1.18095	1.8106	1.55072	1.4624	0.737252	1.86441	0.832402	0.454758	-0.58388
	0.91963	1.17383	1.99113	1.74453	1.22508	2.19025	1.22143	1.62649	1.03901	0.132933	2.6173	1.04032	0.457852	1.19533	1.44344	1.69095	1.2906	1.76072	1.7024	0.637252	1.78441	1.3124	0.174758	-0.62388
	0.62963	1.41383	1.78113	1.48453	1.44508	2.04025	1.01143	1.97649	0.679007	-0.047067	2.5073	1.14032	0.137852	1.43533	1.39344	1.66095	1.7006	1.90072	1.8824	0.757252	1.72441	1.3224	0.0847575	-0.38388
	0.67963	1.13383	1.72113	0.864527	0.985081	0.930254	0.571432	1.53649	0.569007	-0.657067	2.3273	0.810323	0.197852	1.23533	1.66344	1.85095	1.8206	1.95072	1.9424	0.387252	1.91441	1.6324	-0.0152425	-0.49388
	0.95963	1.58383	1.60113	1.12453	1.00508	0.810254	0.421432	1.26649	0.529007	-0.337067	2.1973	0.650323	0.147852	1.06533	1.75344	1.67095	1.3406	1.79072	1.6924	0.197252	1.79441	1.6124	-0.195242	-0.79388
	1.18963	1.98383	1.42113	1.01453	1.12508	0.800254	0.591432	1.15649	0.399007	0.102933	0.677298	1.56032	0.137852	1.03533	1.78344	1.84095	0.9206	1.38072	1.8624	0.707252	2.07441	1.5724	-0.0852425	-0.55388
	1.33963	2.17383	1.76113	0.684527	1.10508	1.46025	0.621432	0.92649	-0.0209931	-0.107067	0.867298	1.50032	0.227852	0.455335	1.62344	1.80095	0.7206	1.55072	1.7124	1.11725	2.15441	1.4124	-0.135242	-0.58388
	1.24963	2.07383	1.79113	0.764527	0.515081	1.46025	1.49143	1.01649	0.519007	-0.827067	1.3473	1.27032	0.0678522	0.345335	1.43344	1.61095	0.5706	0.610716	1.7724	1.09725	2.09441	1.2924	-0.455242	0.48612
	1.06963	1.62383	1.67113	0.524527	0.585081	1.22025	1.80143	0.73649	1.04901	-0.477067	1.2673	1.08032	0.277852	0.505335	1.23344	0.620947	1.1406	0.820716	1.7924	1.04725	1.86441	1.3724	-0.625242	0.99612
	0.98963	1.63383	0.631132	0.344527	0.815081	0.480254	1.84143	0.81649	0.999007	0.012933	1.5073	1.04032	0.667852	0.525335	0.893441	0.530947	1.0106	1.33072	1.7024	0.657252	1.50441	1.3624	-0.0352425	1.38612
	1.15963	1.50383	0.681132	0.644527	1.34508	0.620254	1.85143	1.09649	1.04901	0.162933	1.7273	0.990323	0.757852	-0.0746651	1.20344	1.06095	0.7006	1.34072	1.5924	0.657252	1.63441	1.1824	0.324758	1.38612
	1.08963	1.19383	0.751132	0.784527	1.58508	0.760254	1.58143	0.49649	1.37901	0.352933	1.5373	0.930323	0.527852	-0.344665	1.95344	1.15095	0.4706	0.900716	1.4624	0.717252	1.04441	1.4724	1.38476	0.55612
	0.55963	1.03383	0.961132	1.15453	1.66508	0.670254	1.53143	0.28649	0.949007	0.582933	1.3473	0.860323	0.0278522	0.675335	1.98344	0.880947	0.6506	0.770716	1.2624	0.847252	0.944411	1.6724	1.32476	0.80612
	0.50963	0.603834	0.901132	1.20453	1.64508	0.420254	0.861432	0.28649	1.06901	0.552933	1.2373	-0.159677	0.757852	0.945335	1.59344	0.670947	0.8906	0.930716	1.4624	0.977252	1.07441	1.5124	0.0247575	0.42612
	0.46963	0.373834	0.841132	1.18453	1.47508	0.360254	0.471432	0.31649	0.409007	0.502933	0.797298	-0.139677	0.807852	0.655335	1.07344	0.920947	0.5506	0.910716	1.5724	1.09725	0.884411	0.862402	0.354758	0.20612
	0.68963	0.613834	1.13113	1.11453	1.26508	0.340254	0.271432	0.78649	0.639007	0.422933	0.547298	-0.0896767	0.697852	0.655335	0.603441	0.900947	0.3106	0.0107159	1.5324	0.917252	0.844411	1.2424	-0.475242	-0.0638799
	0.83963	1.12383	1.27113	1.03453	1.12508	0.430254	0.191432	0.72649	1.06901	0.302933	0.527298	0.520323	0.737852	-0.324665	0.523441	0.0209469	1.0606	0.270716	1.5124	0.977252	0.724411	1.5824	-0.565242	-0.10388
	0.90963	1.23383	1.36113	0.944527	1.04508	0.370254	0.0614319	0.46649	1.10901	0.262933	0.877298	0.230323	0.397852	0.0753349	0.383441	-0.289053	1.1406	0.140716	1.1424	1.19725	0.434411	1.6524	-0.365242	-0.0238799
	0.77963	1.27383	0.761132	0.784527	1.05508	0.210254	0.601432	0.38649	1.00901	-0.207067	1.2573	0.950323	0.127852	-0.0846651	0.523441	0.170947	0.9406	0.310716	0.692402	0.837252	0.204411	1.2424	0.424758	0.30612
	0.45963	1.02383	0.121132	0.684527	0.975081	0.500254	1.09143	0.41649	1.11901	-1.25707	0.447298	0.930323	0.497852	-0.264665	0.253441	0.440947	0.8706	0.540716	0.642402	0.547252	0.374411	0.962402	0.464758	0.63612
	0.59963	0.343834	-0.0288684	0.664527	0.585081	0.670254	1.15143	0.75649	-0.530993	-0.277067	0.937298	0.730323	0.567852	-0.394665	0.383441	0.870947	0.6806	0.200716	0.672402	0.317252	0.334411	0.932402	0.404758	1.23612
	0.70963	0.243834	0.151132	0.644527	0.725081	0.740254	1.48143	1.12649	0.0690069	0.282933	0.907298	0.780323	0.427852	-0.354665	0.603441	0.870947	0.6506	-0.0792841	0.572402	0.107252	0.434411	1.0424	0.114758	1.45612
	0.51963	0.0338337	-0.128868	0.704527	0.885081	0.830254	1.56143	1.07649	0.839007	0.222933	0.667298	0.630323	0.517852	-0.444665	0.503441	1.00095	0.6006	0.590716	0.562402	-0.252748	0.554411	1.0724	0.374758	1.38612
	0.78963	-0.196166	-0.108868	0.644527	0.615081	0.810254	1.31143	1.02649	0.919007	0.252933	-0.0227021	0.550323	0.627852	-0.104665	0.183441	0.710947	0.4206	0.630716	0.622402	-0.232748	0.254411	0.972402	0.154758	0.90612
	0.75963	-0.0561663	0.741132	0.364527	-0.174919	0.760254	1.26143	1.22649	0.659007	0.152933	-0.292702	0.390323	0.537852	0.505335	0.213441	0.000946882	0.1906	0.250716	0.342402	-0.242748	0.284411	0.772402	0.494758	1.61612
	1.23963	0.213834	0.761132	0.0645266	-0.0349192	0.500254	1.32143	0.52649	0.499007	0.022933	-0.412702	0.290323	0.0278522	0.0653349	0.263441	0.0409469	0.4806	0.220716	0.112402	-0.122748	0.224411	0.852402	0.464758	0.87612
	1.16963	0.0938337	0.721132	-0.145473	-0.0749192	0.760254	1.29143	0.38649	0.0890069	0.162933	-0.152702	0.590323	0.147852	0.295335	-0.716559	0.480947	0.0106005	0.740716	0.682402	0.117252	0.504411	0.882402	-0.365242	0.91612
	1.22963	0.543834	0.511132	-0.385473	-0.264919	0.790254	1.35143	0.54649	0.579007	0.142933	-0.152702	0.560323	0.277852	0.435335	-0.416559	0.900947	-0.0593995	0.320716	0.802402	0.107252	0.844411	0.892402	-0.825242	-0.0238799
	1.00963	0.953834	0.701132	-0.295473	0.225081	0.480254	1.31143	0.45649	0.589007	0.312933	-0.0527021	0.570323	0.327852	0.485335	-0.316559	1.03095	0.0906005	0.610716	0.632402	0.237252	0.874411	0.752402	-1.03524	-0.66388
	0.88963	1.16383	0.221132	-0.285473	0.135081	0.740254	0.671432	0.15649	0.339007	0.252933	-0.472702	0.970323	-0.0421478	0.515335	-0.516559	0.400947	0.0806005	0.0107159	0.782402	0.747252	0.944411	0.452402	-0.925242	-0.64388
	0.50963	1.29383	0.131132	0.814527	0.195081	0.620254	0.991432	-0.0835104	-0.000993072	0.122933	-0.302702	0.490323	0.107852	0.465335	-0.0765589	0.920947	-0.0693995	0.120716	0.832402	1.04725	0.984411	0.562402	-0.0152425	-0.0538799
	0.82963	1.25383	0.301132	0.684527	0.365081	0.510254	1.02143	0.12649	0.479007	0.122933	0.237298	0.430323	0.617852	0.375335	-0.316559	0.480947	0.3106	0.640716	0.972402	0.727252	0.984411	0.0724018	-0.285242	0.69612
	0.74963	0.923834	0.191132	0.684527	0.475081	0.540254	1.55143	0.52649	0.369007	0.182933	0.537298	0.350323	0.507852	0.515335	-0.736559	1.08095	0.4606	0.650716	0.882402	0.527252	0.934411	-0.107598	-0.195242	-0.22388
	1.04963	0.593834	0.0711316	0.724527	0.435081	0.710254	1.45143	0.57649	-0.130993	0.172933	0.877298	0.530323	1.07785	0.455335	-0.816559	1.22095	0.4906	0.470716	1.1124	0.917252	0.944411	0.00240185	0.754758	-0.55388
	1.13963	0.333834	0.281132	0.0945266	-0.274919	0.900254	1.70143	0.71649	-0.300993	0.142933	0.897298	0.470323	1.12785	0.465335	-1.15656	1.02095	0.2006	0.330716	1.2624	0.467252	0.644411	-0.0575982	1.01476	0.19612
	0.77963	0.923834	0.351132	0.304527	-0.00491917	0.830254	1.55143	0.85649	-0.0709931	-0.167067	0.847298	0.200323	0.737852	0.315335	-0.666559	0.260947	0.0606005	0.190716	1.2224	0.847252	0.944411	0.0324018	1.02476	1.11612
	1.32963	0.783834	0.0411316	0.424527	0.0450808	0.700254	1.13143	0.57649	0.0290069	-0.337067	0.617298	0.240323	0.707852	0.195335	-0.606559	0.340947	-0.1094	0.0307159	1.0424	1.39725	1.04441	-0.0375982	1.03476	0.93612
	0.99963	1.14383	0.641132	-0.435473	-0.00491917	0.580254	1.55143	0.57649	-0.130993	-0.177067	-0.00270208	0.500323	0.537852	-0.384665	-0.216559	0.210947	-0.0393995	-0.459284	0.732402	0.417252	0.874411	-0.197598	0.564758	0.43612
	1.06963	0.773834	0.0411316	-0.605473	0.145081	0.280254	1.68143	0.54649	-0.280993	0.272933	0.0772979	0.890323	0.197852	-0.134665	-0.536559	0.470947	0.1506	-0.739284	0.732402	-0.352748	0.924411	-0.217598	0.0647575	0.10612
	1.06963	0.583834	0.0411316	0.204527	0.405081	0.150254	1.54143	0.52649	-0.570993	0.432933	0.767298	0.220323	0.377852	0.0853349	-0.286559	0.0509469	0.2106	-0.339284	0.762402	-0.352748	1.11441	-0.107598	0.114758	-0.29388
	1.06963	0.503834	0.0411316	0.234527	0.615081	0.220254	1.19143	0.41649	-0.530993	0.092933	1.0873	0.300323	0.427852	0.385335	-0.286559	-0.489053	0.5306	-0.529284	0.702402	-0.112748	0.804411	0.532402	-0.0652425	0.0161201
	1.01963	0.643834	-0.0588684	0.224527	0.665081	0.100254	1.09143	0.62649	-0.480993	-0.00706697	1.0573	-0.389677	0.207852	0.415335	-0.446559	-0.829053	0.7506	-0.619284	0.582402	0.597252	0.634411	-0.0275982	0.794758	0.36612
	0.79963	1.01383	-0.158868	0.174527	0.725081	0.220254	0.601432	0.52649	-0.230993	0.152933	0.707298	-0.299677	0.0278522	0.525335	0.113441	-0.159053	0.8106	-0.0592841	0.832402	0.417252	0.504411	0.652402	1.01476	0.42612
	0.80963	1.03383	-0.328868	0.124527	0.665081	0.220254	0.521432	0.22649	-0.470993	0.122933	0.507298	-0.619677	0.267852	0.345335	0.453441	-0.129053	0.8806	0.250716	0.342402	0.147252	0.374411	0.882402	1.20476	0.53612
	0.80963	1.42383	-0.158868	0.294527	0.215081	0.170254	0.851432	0.0264896	-0.950993	0.712933	0.717298	-0.819677	0.597852	0.0353349	0.483441	-0.00905312	0.4706	0.0907159	0.812402	0.367252	0.454411	0.922402	0.114758	0.82612
	1.16963	1.57383	0.301132	0.394527	-0.754919	0.160254	0.941432	-0.0935104	-1.81099	0.562933	0.697298	-0.519677	0.687852	0.245335	0.423441	0.0909469	0.4206	0.440716	0.542402	0.617252	0.944411	0.992402	-0.00524249	0.41612
	0.98963	1.65383	0.801132	0.314527	-1.15492	0.500254	0.791432	-0.0635104	-0.310993	0.742933	0.147298	-0.289677	0.627852	0.765335	0.113441	0.0609469	0.5806	0.700716	-0.0975982	0.837252	0.914411	0.892402	-0.175242	-0.0738799
	0.60963	2.03383	1.04113	0.144527	-1.00492	0.760254	0.241432	0.37649	0.459007	0.932933	-0.122702	-0.119677	0.507852	0.675335	-0.196559	-0.0790531	0.4806	0.410716	-0.387598	1.23725	0.544411	0.662402	-0.385242	0.0961201
	0.41963	2.12383	0.411132	0.174527	-0.764919	0.900254	0.861432	0.57649	0.329007	1.07293	0.287298	-0.0696767	0.577852	0.635335	-0.466559	0.630947	0.3006	0.110716	0.502402	0.347252	0.404411	0.462402	-0.385242	0.42612
	-0.11037	1.63383	0.141132	0.0645266	-0.744919	0.770254	-0.0385681	0.21649	0.549007	1.20293	-0.0727021	-0.269677	0.737852	0.935335	-0.506559	0.000946882	0.3506	0.150716	0.0724018	-0.632748	0.594411	0.642402	-0.485242	0.35612
	0.0996305	1.96383	0.171132	-0.705473	-0.404919	1.07025	0.0514319	-0.10351	0.699007	1.21293	-0.302702	-0.649677	0.537852	1.20533	-0.586559	-0.289053	0.2006	-0.139284	0.132402	-0.502748	0.724411	0.602402	0.0447575	-0.10388
	0.34963	2.54383	-0.148868	-0.515473	-0.284919	1.68025	0.661432	0.51649	0.369007	1.15293	0.357298	-0.919677	0.657852	0.555335	-0.286559	-0.289053	0.5206	-0.299284	0.482402	-0.712748	0.854411	0.362402	0.734758	-0.0338799
	0.19963	2.63383	0.251132	-0.0654734	-0.184919	1.62025	0.181432	0.58649	-0.0309931	1.19293	0.917298	-0.539677	0.467852	0.355335	0.0134411	0.110947	0.5406	-0.499284	0.652402	-0.272748	0.494411	0.0224018	0.244758	-0.52388
	0.34963	2.64383	0.351132	0.154527	0.225081	1.59025	-0.508568	0.64649	0.0790069	1.28293	1.0873	0.390323	0.277852	0.415335	0.0434411	0.330947	0.3206	-0.689284	1.0424	-0.202748	0.414411	0.192402	0.164758	-0.78388
	0.34963	2.57383	0.391132	0.194527	0.375081	1.67025	-0.428568	0.69649	0.159007	1.29293	0.677298	0.720323	0.837852	0.325335	-0.406559	0.430947	-0.0793995	-0.599284	1.1624	0.677252	0.474411	-0.297598	0.644758	-0.57388
	0.50963	2.50383	0.591132	0.114527	-0.0449192	1.82025	-0.208568	0.70649	0.249007	1.12293	0.377298	0.460323	0.877852	0.185335	-0.746559	0.0609469	-0.2394	-0.119284	0.772402	0.847252	0.544411	-0.367598	0.0847575	-0.72388
	0.76963	2.53383	0.371132	-0.705473	0.355081	2.13025	-0.268568	0.65649	0.169007	1.07293	0.237298	0.110323	1.08785	0.295335	-1.08656	-0.0990531	-0.2094	-0.229284	0.482402	0.207252	0.354411	-0.497598	-0.545242	-0.93388
	0.93963	2.38383	1.19113	-0.275473	-0.0949192	2.59025	1.01143	0.44649	-0.210993	0.672933	0.227298	-0.00967667	1.08785	0.385335	-0.826559	-0.359053	-0.0193995	0.300716	0.522402	0.0272517	0.414411	0.202402	-0.0952425	-0.90388
	0.54963	2.73383	1.78113	0.0845266	-0.554919	2.80025	0.881432	0.35649	-0.600993	0.362933	0.0872979	0.460323	-0.252148	0.385335	-0.746559	-0.639053	0.0906005	-0.409284	0.342402	0.447252	0.484411	0.372402	-0.105242	-0.66388
	0.81963	2.53383	1.80113	0.114527	-0.174919	2.68025	0.801432	0.0364896	-0.660993	0.052933	0.107298	0.520323	-0.152148	0.455335	-0.866559	-0.689053	0.1906	-0.489284	0.172402	0.727252	0.674411	0.262402	-0.145242	-0.81388
	0.67963	2.85383	1.77113	0.224527	0.245081	2.41025	0.731432	0.36649	-0.790993	0.062933	-0.202702	0.170323	-0.172148	0.645335	0.103441	-0.569053	0.1806	0.270716	0.282402	0.287252	0.714411	0.182402	-0.545242	-0.73388
	0.87963	2.05383	2.36113	0.624527	0.215081	1.77025	1.04143	0.15649	-0.360993	-0.337067	0.0372979	0.640323	-0.192148	0.715335	0.0434411	-0.659053	0.1506	-0.249284	0.302402	0.387252	0.614411	0.302402	-0.485242	-0.37388
	0.78963	1.67383	1.97113	0.784527	0.615081	1.82025	1.27143	0.21649	-0.390993	-0.817067	0.00729792	0.230323	-0.502148	0.0653349	0.193441	-0.179053	0.0706005	-0.589284	-0.347598	0.577252	-0.0155889	0.242402	0.164758	-0.0738799
	0.43963	1.57383	1.53113	0.884527	0.295081	1.81025	0.901432	0.16649	-0.560993	-0.637067	0.187298	-0.189677	-0.682148	0.0553349	0.0834411	0.190947	0.4306	0.0407159	-0.267598	0.577252	0.334411	0.432402	-0.145242	-0.29388
	0.93963	2.26383	1.69113	0.854527	0.255081	2.50025	0.691432	0.62649	-0.450993	-0.657067	-0.262702	0.0603233	0.0778522	0.0653349	0.373441	0.240947	0.3306	-0.419284	-0.387598	0.657252	0.424411	0.0624018	-1.04524	-0.27388
	1.13963	2.10383	1.58113	0.274527	-0.264919	2.34025	0.941432	0.28649	0.0490069	0.132933	-0.172702	0.690323	0.0678522	-0.114665	0.343441	-0.389053	0.5906	-0.769284	-0.317598	-0.212748	0.524411	0.282402	-0.555242	0.17612
	1.08963	2.20383	2.21113	0.714527	-0.334919	2.73025	1.04143	0.28649	-0.130993	0.552933	-0.0327021	0.850323	-0.282148	0.185335	0.403441	-0.349053	0.4006	-0.0992841	-0.457598	0.417252	0.874411	0.442402	-0.0952425	0.61612
	0.74963	2.91383	2.52113	1.36453	0.355081	2.21025	1.02143	0.52649	0.0890069	0.602933	0.137298	-0.219677	-0.572148	0.285335	0.373441	-0.319053	0.6106	0.270716	-0.647598	-0.112748	0.744411	-0.0275982	0.154758	0.34612
	1.58963	1.44383	2.47113	1.56453	0.145081	2.06025	0.841432	0.69649	0.519007	0.642933	0.0272979	-0.129677	-0.622148	0.215335	0.243441	-0.379053	0.7006	0.100716	0.0124018	0.847252	0.844411	0.0724018	-0.495242	0.90612
	1.20963	1.05383	1.91113	1.84453	0.0850808	1.95025	0.751432	0.21649	0.679007	0.562933	-0.162702	0.160323	-0.412148	0.0853349	-0.156559	-0.499053	0.7206	-0.249284	-0.0675982	0.977252	0.754411	0.132402	-0.0552425	0.91612
	0.97963	1.03383	2.93113	2.19453	0.945081	2.08025	0.891432	0.17649	0.579007	0.532933	0.687298	0.290323	-0.122148	-0.0246651	-0.216559	0.360947	0.6506	-0.349284	0.492402	1.02725	0.544411	0.292402	0.0647575	0.78612
	1.06963	2.34383	2.12113	2.30453	1.55508	1.92025	0.891432	0.27649	0.629007	0.492933	0.407298	0.390323	-0.252148	-0.134665	-0.106559	-0.299053	0.3506	-0.159284	0.502402	0.257252	-0.645589	-0.0475982	0.504758	0.72612
	1.12963	2.92383	2.74113	2.37453	1.14508	1.88025	0.771432	-0.39351	0.509007	0.412933	-0.0627021	0.190323	-0.672148	-0.304665	-0.296559	-0.349053	0.0406005	0.130716	0.112402	0.407252	-0.135589	-0.147598	0.864758	0.63612
	1.42963	2.73383	2.51113	2.01453	1.31508	2.37025	-0.0385681	-0.48351	0.469007	-0.00706697	-0.0927021	0.120323	0.327852	0.335335	-0.596559	-0.159053	0.8506	-0.199284	-0.217598	0.327252	0.424411	-0.0875982	0.344758	0.57612
	1.38963	2.31383	3.16113	2.30453	1.35508	2.28025	-0.128568	-0.42351	0.189007	-0.207067	-0.122702	-0.219677	0.457852	0.405335	-0.256559	0.250947	1.2106	-0.149284	-0.127598	0.267252	0.134411	0.492402	-0.265242	0.56612
	0.97963	2.49383	2.86113	3.34453	1.80508	1.69025	-0.0985681	-0.21351	0.0290069	-0.257067	-0.0227021	0.300323	0.477852	0.485335	-0.00655889	-0.559053	1.0106	0.0707159	0.242402	1.00725	0.404411	0.382402	0.0547575	0.0361201
	0.85963	2.44383	2.99113	2.83453	1.50508	1.82025	0.261432	-0.37351	0.419007	-0.297067	-0.522702	0.810323	0.207852	0.545335	0.0234411	-0.669053	0.9606	0.100716	-0.217598	1.19725	0.474411	0.192402	-0.155242	0.0861201
	0.78963	2.77383	2.46113	2.81453	1.49508	1.66025	0.521432	0.27649	0.419007	-0.337067	-0.802702	0.680323	0.267852	0.415335	-0.00655889	-0.389053	0.8706	0.110716	0.292402	1.23725	0.454411	0.172402	0.284758	0.25612
	0.92963	2.64383	3.33113	2.81453	1.72508	2.05025	0.431432	0.00648961	0.399007	0.282933	-0.392702	0.700323	0.437852	0.125335	-0.146559	-0.749053	0.8306	0.190716	0.612402	1.13725	0.264411	0.262402	0.314758	0.30612
	1.13963	2.03383	3.06113	2.86453	2.15508	2.35025	0.691432	0.0464896	0.439007	0.192933	-0.392702	0.650323	0.367852	0.675335	0.163441	-0.159053	0.6306	0.250716	-0.0375982	1.01725	-0.125589	0.122402	0.454758	0.43612
	1.55963	1.74383	3.09113	2.95453	2.19508	2.97025	0.661432	-0.24351	0.639007	0.312933	-0.352702	1.13032	0.927852	0.945335	0.113441	-0.179053	0.6406	0.310716	0.372402	0.317252	0.404411	-0.187598	-0.0652425	0.11612
	1.35963	2.48383	3.04113	2.20453	2.18508	2.61025	1.03143	-0.16351	0.849007	0.602933	0.0672979	1.21032	0.557852	1.03533	0.163441	-0.0290531	1.0606	0.390716	-0.157598	0.807252	0.694411	-0.607598	0.0747575	0.13612
	1.39963	2.35383	2.44113	3.06453	2.59508	2.40025	1.23143	-0.11351	0.879007	0.892933	0.667298	1.04032	0.107852	1.04533	0.453441	0.340947	1.1706	0.210716	-0.287598	0.807252	1.04441	0.182402	0.664758	-0.42388
	2.62963	2.41383	2.62113	2.48453	2.62508	2.23025	1.24143	0.84649	0.769007	0.812933	0.767298	0.870323	0.177852	0.635335	0.543441	0.600947	1.2606	0.510716	0.272402	0.937252	0.674411	0.252402	0.704758	0.70612
	2.94963	2.80383	3.32113	2.73453	2.03508	1.98025	1.18143	0.84649	0.739007	0.942933	0.847298	0.720323	0.667852	0.525335	1.11344	0.440947	1.1606	0.000715935	0.422402	0.917252	0.214411	-0.0575982	0.534758	-0.0938799
1	2.70963	2.84383	3.34113	3.10453	2.44508	2.54025	0.731432	-0.0435104	0.619007	0.912933	0.647298	0.310323	0.797852	0.385335	1.07344	0.810947	1.0606	-0.229284	0.482402	0.987252	0.474411	-0.137598	0.534758	-0.32388
	2.20963	2.70383	3.78113	2.48453	2.10508	2.51025	0.521432	0.23649	0.649007	0.472933	0.397298	0.450323	0.877852	0.135335	0.843441	0.780947	0.8506	0.100716	0.432402	0.567252	0.444411	0.0724018	0.584758	-0.23388
	1.68963	2.99383	3.79113	2.02453	1.74508	2.65025	0.121432	0.41649	0.469007	0.222933	0.537298	0.380323	0.857852	0.00533487	0.933441	0.770947	0.0406005	0.440716	0.272402	0.717252	0.614411	-0.287598	0.404758	0.15612
	2.18963	1.78383	3.32113	2.17453	2.54508	3.26025	-0.258568	0.26649	0.589007	0.152933	0.847298	0.750323	0.807852	-0.114665	0.593441	0.900947	-0.0793995	0.420716	0.522402	0.0472517	0.674411	-0.0975982	0.814758	0.0361201
	2.23963	2.31383	3.93113	2.52453	2.57508	2.89025	0.131432	0.17649	0.669007	0.532933	0.827298	0.680323	0.717852	0.115335	0.253441	0.990947	0.2506	0.520716	0.452402	0.217252	0.724411	0.442402	0.0747575	0.33612
	2.32963	2.53383	3.76113	2.81453	2.77508	2.92025	0.191432	0.39649	0.859007	0.162933	0.197298	0.480323	0.387852	-0.00466513	0.143441	0.920947	0.3206	0.740716	0.622402	0.787252	0.384411	-0.0275982	0.834758	0.72612
	1.86963	2.79383	3.54113	3.09453	2.46508	2.57025	0.461432	0.21649	0.309007	0.292933	0.377298	0.350323	0.377852	0.485335	0.113441	0.870947	0.2706	0.610716	0.732402	0.777252	0.184411	-0.127598	0.834758	1.08612
	2.16963	2.97383	3.73113	2.46453	2.71508	2.24025	0.671432	-0.12351	0.189007	0.092933	0.187298	-0.229677	-0.152148	0.505335	-0.156559	0.870947	-0.2594	0.880716	0.652402	0.507252	0.0644111	-0.127598	0.714758	1.21612
	2.43963	2.63383	3.56113	2.80453	2.48508	2.08025	0.691432	-0.12351	0.0890069	0.392933	-0.452702	-0.699677	0.227852	0.525335	0.0934411	1.07095	-0.1294	0.840716	0.402402	0.247252	-0.0155889	-0.0675982	0.434758	1.41612
	1.69963	2.84383	3.39113	2.96453	2.03508	2.11025	1.20143	0.25649	0.579007	0.482933	-0.492702	-0.229677	0.487852	0.555335	0.0434411	0.310947	0.1806	0.540716	0.382402	-0.112748	-0.0155889	0.222402	-0.0152425	1.33612
	1.51963	3.08383	3.02113	3.02453	1.19508	2.48025	0.161432	-0.0835104	-0.210993	0.832933	0.657298	-0.409677	0.737852	0.615335	-0.0165589	0.330947	0.2006	0.740716	-0.0875982	-0.492748	0.0144111	0.302402	0.0447575	1.09612
	2.35963	2.98383	3.98113	2.96453	0.815081	2.77025	0.281432	0.0864896	0.179007	-0.037067	-0.0627021	-0.299677	0.967852	0.815335	-0.0265589	0.230947	0.0906005	0.650716	-0.367598	-0.822748	0.204411	0.152402	0.0347575	0.82612
	2.07963	3.12383	3.75113	3.36453	1.48508	2.71025	0.791432	0.63649	0.189007	0.382933	0.597298	0.0403233	1.01785	0.805335	-0.0965589	0.310947	-0.00939954	0.510716	0.0224018	-1.00275	0.184411	0.122402	-0.355242	0.76612
	2.82963	3.23383	3.19113	3.42453	2.03508	2.77025	1.25143	0.49649	0.719007	0.762933	0.557298	0.140323	0.267852	0.765335	-0.0565589	0.0409469	-0.1294	0.310716	-0.0275982	-1.17275	0.234411	0.252402	-1.11524	0.76612
	2.32963	3.36383	1.88113	2.87453	2.36508	2.63025	0.701432	0.61649	0.559007	0.712933	0.307298	0.390323	0.00785219	0.635335	0.0434411	-0.0690531	-0.1994	0.430716	-0.257598	-0.422748	0.254411	0.162402	-0.735242	0.94612
	2.45963	2.83383	2.91113	2.66453	2.42508	2.58025	1.23143	0.58649	-0.340993	0.502933	0.677298	-0.139677	0.0678522	0.595335	-0.236559	0.240947	-0.3294	0.370716	-0.317598	0.497252	-0.0155889	-0.0575982	-0.225242	1.00612
	2.58963	2.53383	3.06113	3.46453	2.23508	2.80025	0.891432	0.93649	0.359007	0.582933	0.647298	0.160323	-0.112148	0.285335	0.213441	0.500947	-0.4194	0.500716	-0.177598	-0.832748	-0.365589	-0.307598	-0.135242	1.08612
	2.56963	2.74383	2.70113	3.65453	2.12508	2.57025	1.04143	0.48649	0.729007	1.04293	0.477298	-0.139677	-0.382148	0.325335	0.763441	0.470947	-0.2094	0.490716	-0.307598	-0.112748	-0.275589	0.00240185	0.154758	0.91612
	2.69963	2.77383	3.45113	3.71453	2.03508	2.38025	1.29143	0.64649	0.909007	1.10293	0.617298	-0.149677	-0.152148	0.945335	-0.216559	0.970947	-0.1194	0.0407159	-0.257598	0.447252	-0.525589	0.0324018	0.314758	0.24612
	2.22963	2.54383	3.46113	3.77453	2.21508	2.77025	1.29143	0.47649	0.689007	1.02293	0.707298	0.560323	-0.682148	0.895335	0.433441	0.930947	-0.1494	0.450716	-0.427598	0.0272517	-0.0155889	-0.327598	0.294758	-0.36388
	2.35963	3.27383	2.74113	2.84453	2.44508	3.23025	0.921432	0.41649	0.699007	0.812933	0.787298	0.480323	0.797852	1.30533	0.473441	0.690947	0.4806	0.180716	-0.417598	0.0872517	0.154411	0.0224018	0.904758	0.38612
	1.56963	2.62383	2.49113	2.79453	2.22508	3.13025	0.761432	0.24649	0.319007	0.612933	0.327298	-0.469677	0.937852	0.725335	0.113441	0.680947	0.6806	0.600716	-0.137598	0.227252	0.944411	0.192402	0.564758	1.64612
	1.40963	2.85383	3.46113	3.19453	2.32508	2.90025	1.14143	0.31649	0.619007	0.422933	0.107298	-0.169677	0.907852	0.515335	0.0534411	0.960947	0.8306	0.700716	0.612402	-0.0327483	1.80441	0.332402	0.334758	0.56612
	1.96963	2.75383	3.09113	2.87453	1.92508	2.67025	0.571432	0.17649	0.709007	0.552933	0.0372979	-0.0596767	1.24785	0.895335	0.433441	0.670947	1.1206	0.210716	0.322402	0.0672517	1.16441	0.262402	0.204758	0.14612
	2.75963	2.54383	3.39113	2.71453	2.37508	3.30025	0.871432	0.0864896	0.689007	0.052933	0.237298	0.500323	1.51785	1.16533	0.343441	1.56095	0.9406	0.710716	1.0024	0.207252	0.944411	0.632402	0.694758	0.29612
	2.55963	3.10383	2.08113	3.54453	2.15508	3.13025	1.12143	0.28649	0.909007	0.352933	0.0872979	-0.709677	1.26785	1.51533	1.20344	0.700947	1.1406	1.41072	0.992402	0.917252	1.28441	1.0224	0.964758	0.72612
	2.07963	2.95383	2.68113	3.56453	1.47508	1.57025	1.83143	0.84649	1.47901	0.122933	0.977298	0.0403233	0.197852	0.605335	0.603441	1.10095	1.0006	1.27072	1.1624	1.39725	1.04441	1.1724	1.76476	0.27612
	2.07963	1.92383	3.33113	2.83453	1.27508	1.82025	1.71143	0.70649	1.86901	1.06293	1.6873	-0.149677	1.00785	1.39533	1.31344	1.10095	1.6806	1.44072	1.1424	1.39725	1.18441	1.2124	1.71476	0.66612
	2.29963	1.79383	3.48113	2.54453	1.58508	2.06025	0.881432	0.30649	1.70901	-0.247067	1.0773	0.400323	1.13785	1.39533	1.23344	1.31095	1.8706	1.51072	0.502402	1.05725	1.20441	0.892402	1.05476	-0.15388
	2.32963	2.60383	3.47113	2.75453	1.50508	2.15025	1.58143	0.54649	1.57901	0.522933	1.0773	0.630323	0.837852	1.42533	1.26344	1.22095	1.6006	1.49072	0.602402	1.36725	0.774411	0.992402	1.02476	0.59612
	2.38963	2.43383	2.87113	2.63453	1.60508	2.70025	2.17143	0.74649	1.53901	0.962933	1.5373	0.790323	1.01785	1.62533	1.26344	1.56095	1.3406	1.31072	0.802402	0.607252	0.504411	0.842402	0.604758	1.09612
	2.47963	2.90383	2.87113	3.40453	2.72508	2.87025	2.06143	0.87649	1.30901	1.40293	1.6173	0.380323	1.08785	1.62533	0.833441	1.60095	1.3406	0.970716	0.892402	0.547252	0.454411	0.222402	0.794758	0.0861201
	2.23963	3.40383	2.86113	3.05453	3.12508	3.05025	1.58143	1.04649	1.16901	1.06293	1.5773	1.21032	0.807852	1.43533	0.453441	1.61095	1.1706	1.28072	1.1124	0.717252	0.544411	-0.0975982	0.734758	0.10612
	2.91963	2.38383	3.18113	2.16453	2.36508	3.25025	2.04143	0.12649	1.34901	1.16293	1.6873	1.01032	0.797852	1.24533	-0.466559	1.95095	1.0006	1.27072	0.652402	0.207252	0.384411	-0.0975982	0.784758	0.20612
	2.57963	2.58383	3.47113	2.41453	1.80508	3.30025	1.55143	0.48649	1.09901	1.42293	1.2773	0.510323	1.24785	1.12533	-0.966559	2.10095	0.7606	1.36072	0.422402	0.307252	0.604411	-0.137598	1.37476	0.10612
	3.06963	3.07383	3.44113	2.44453	1.67508	3.60025	1.19143	-0.64351	1.31901	1.19293	0.797298	1.04032	1.03785	0.445335	-0.716559	2.28095	0.5906	0.710716	0.432402	0.157252	1.15441	-0.297598	1.45476	-0.0738799
	2.42963	2.80383	2.85113	2.95453	2.22508	3.06025	1.44143	0.25649	1.93901	1.06293	1.1473	0.730323	1.62785	0.745335	-0.586559	1.99095	0.3806	1.32072	0.672402	0.317252	1.21441	-0.407598	1.42476	-0.0838799
	2.45963	2.83383	2.69113	3.60453	2.10508	4.02025	1.48143	0.63649	1.75901	0.872933	0.617298	0.640323	1.65785	1.02533	0.603441	2.20095	0.2706	1.22072	0.412402	0.397252	1.22441	-0.387598	1.38476	-0.00387991
	2.82963	3.80383	2.79113	3.82453	1.74508	4.04025	2.01143	0.57649	1.65901	0.842933	1.1373	1.15032	1.45785	0.995335	0.713441	2.16095	0.0906005	1.15072	0.262402	0.697252	1.21441	-0.597598	1.01476	0.44612
	1.57963	3.75383	2.77113	3.82453	1.76508	4.08025	1.32143	0.44649	2.13901	0.642933	1.1673	1.16032	0.717852	1.01533	0.763441	2.28095	0.7406	1.10072	0.0524018	0.727252	0.154411	-0.317598	1.04476	0.15612
	2.04963	3.80383	2.78113	3.71453	2.22508	3.59025	2.01143	0.19649	1.93901	1.02293	1.0373	0.850323	0.307852	0.905335	0.833441	2.61095	0.2206	1.36072	-0.147598	1.03725	-0.655589	0.212402	0.724758	0.35612
	2.03963	4.04383	2.51113	3.56453	2.29508	3.53025	2.28143	0.31649	1.60901	0.372933	0.717298	0.750323	0.0478522	0.865335	0.813441	2.49095	0.2806	1.55072	0.302402	0.417252	-0.735589	0.572402	0.244758	0.36612
	2.22963	3.44383	2.93113	2.90453	2.20508	3.28025	2.03143	-0.0735104	2.27901	0.302933	0.837298	0.860323	-0.212148	0.745335	0.773441	2.05095	0.3906	1.82072	0.412402	0.747252	-0.615589	0.592402	-0.325242	0.63612
	1.96963	2.97383	2.81113	2.63453	2.34508	2.86025	1.64143	0.30649	2.28901	0.502933	0.797298	1.43032	0.567852	0.355335	0.663441	1.82095	0.3206	1.62072	0.172402	0.837252	-0.685589	0.452402	0.564758	0.63612
	2.18963	3.62383	2.73113	2.51453	2.45508	3.03025	1.55143	0.25649	1.73901	0.642933	0.557298	1.44032	0.567852	0.705335	0.343441	1.66095	0.2406	1.58072	-0.317598	0.707252	-0.615589	0.332402	0.524758	0.56612
	2.19963	3.92383	3.56113	2.40453	2.28508	2.96025	1.05143	0.48649	1.87901	0.642933	0.177298	1.04032	0.837852	0.935335	0.643441	1.85095	0.5906	1.41072	0.122402	0.627252	-0.235589	0.182402	-0.195242	0.53612
	2.87963	2.96383	3.29113	2.65453	2.32508	2.74025	1.22143	0.15649	2.28901	0.682933	1.0973	0.630323	0.107852	0.565335	0.543441	2.12095	0.8006	1.22072	-0.227598	1.33725	0.0444111	0.242402	-0.365242	0.87612
	2.82963	2.89383	2.34113	2.19453	2.99508	2.49025	1.45143	0.61649	2.32901	0.382933	1.1373	1.26032	0.167852	-0.0246651	1.07344	1.72095	0.6406	1.17072	-0.227598	-0.202748	0.514411	0.332402	0.0747575	1.09612
	2.75963	2.79383	2.21113	1.97453	3.16508	2.41025	1.59143	-0.44351	1.60901	0.062933	0.927298	0.540323	1.32785	-0.294665	0.753441	1.68095	0.3506	0.780716	0.0624018	-0.0727483	0.474411	0.392402	-0.105242	1.41612
	2.79963	3.10383	2.33113	1.91453	3.19508	2.45025	0.921432	0.0364896	2.08901	0.022933	0.907298	0.590323	1.18785	0.305335	-0.116559	1.92095	0.1406	0.830716	0.222402	0.807252	0.604411	0.272402	-0.0752425	0.95612
	2.86963	2.72383	2.30113	2.06453	2.63508	2.80025	1.32143	0.35649	2.13901	0.102933	1.2273	0.640323	0.737852	0.875335	0.653441	2.04095	0.3506	0.550716	-0.497598	0.697252	0.734411	0.272402	0.304758	0.17612
	2.86963	3.01383	2.52113	2.26453	2.36508	2.14025	1.55143	0.39649	1.85901	0.212933	0.757298	0.930323	0.697852	1.17533	0.663441	1.69095	0.4206	0.760716	0.0124018	1.04725	0.594411	0.842402	0.184758	0.31612
	2.85963	2.79383	2.83113	2.77453	2.21508	2.50025	1.69143	0.84649	2.50901	-0.027067	0.637298	1.01032	0.667852	1.09533	0.0534411	1.58095	0.2206	1.38072	-0.497598	0.287252	0.134411	0.0724018	-0.345242	0.98612
	2.87963	2.67383	2.91113	2.80453	2.23508	2.52025	1.15143	-0.62351	1.95901	0.452933	0.107298	0.830323	0.637852	-0.0246651	-0.346559	1.77095	0.2306	1.51072	-0.767598	0.617252	-0.0755889	0.102402	-0.125242	1.16612
	2.37963	2.70383	2.87113	2.65453	2.34508	2.80025	0.601432	-0.31351	1.44901	0.732933	0.487298	0.800323	0.847852	-0.204665	-0.636559	2.33095	0.1106	1.31072	-0.127598	1.02725	0.0344111	0.892402	0.604758	0.84612
	2.00963	2.54383	2.76113	3.15453	2.32508	2.18025	0.921432	0.12649	2.25901	0.642933	0.807298	1.09032	0.907852	-0.294665	-0.896559	1.84095	0.1506	1.13072	0.0624018	0.877252	-0.145589	0.892402	0.914758	0.95612
	2.64963	2.14383	3.32113	2.81453	2.04508	2.27025	0.821432	-0.17351	2.69901	0.582933	1.1673	0.530323	0.867852	-0.554665	-0.566559	1.62095	0.1406	1.13072	-0.447598	0.877252	0.274411	0.972402	0.0447575	-0.14388
	3.00963	2.57383	3.26113	2.74453	2.45508	2.77025	1.58143	0.30649	2.65901	0.582933	1.3673	0.970323	1.55785	-0.644665	0.673441	1.43095	-0.0793995	1.27072	-0.467598	1.00725	0.574411	0.932402	-0.685242	-0.34388
	3.20963	3.07383	3.65113	3.40453	1.95508	3.10025	2.18143	0.83649	2.62901	0.642933	1.4273	0.750323	1.40785	-0.314665	0.833441	1.46095	-0.1394	1.22072	0.0424018	0.657252	0.324411	0.942402	-0.665242	0.32612
	3.08963	3.01383	3.65113	3.79453	1.67508	3.40025	2.38143	0.69649	2.68901	0.712933	1.2973	0.490323	1.93785	-0.104665	0.983441	1.62095	-0.1294	0.980716	-0.187598	1.02725	0.304411	1.1224	-0.245242	0.66612
	3.06963	2.98383	3.20113	3.49453	1.64508	3.43025	2.38143	0.61649	2.76901	0.942933	1.0473	0.390323	1.67785	0.0653349	0.993441	1.98095	0.1706	0.440716	0.312402	1.35725	0.774411	0.712402	-0.345242	0.63612
	2.97963	2.81383	3.06113	3.34453	1.54508	3.24025	2.32143	0.56649	2.82901	0.972933	1.0373	0.180323	1.24785	0.235335	1.29344	2.19095	0.1806	1.18072	0.392402	1.18725	1.07441	0.622402	-0.495242	0.45612
	2.90963	2.87383	3.47113	3.28453	1.52508	3.02025	1.93143	-0.26351	2.79901	1.17293	0.767298	-0.439677	2.00785	0.455335	1.54344	1.12095	-0.3094	1.38072	0.392402	1.22725	0.554411	0.692402	-0.595242	0.0961201
	2.60963	2.60383	3.45113	2.70453	1.78508	2.82025	2.01143	-0.0335104	2.59901	0.052933	0.237298	-0.459677	2.48785	0.545335	1.70344	0.660947	-0.9694	1.69072	0.442402	0.157252	0.284411	0.982402	-0.485242	0.71612
	3.07963	2.44383	3.36113	2.86453	2.25508	2.83025	1.40143	0.0964896	2.70901	-0.047067	-0.252702	-0.169677	2.59785	-0.154665	1.44344	1.58095	-0.0493995	1.68072	-0.0575982	-0.152748	0.00441109	1.1424	-0.365242	1.15612
	2.84963	2.76383	3.57113	2.78453	2.18508	2.59025	1.62143	-0.0535104	2.39901	0.662933	0.757298	0.320323	2.41785	0.155335	1.17344	1.85095	0.5106	1.67072	0.652402	0.527252	0.124411	1.4724	-0.425242	0.75612
	3.40963	2.44383	3.27113	2.67453	2.62508	2.30025	1.92143	-0.0635104	2.28901	1.22293	0.967298	0.290323	2.40785	-0.124665	0.763441	1.66095	0.4606	1.72072	0.732402	0.877252	0.804411	1.6824	-0.755242	1.20612
	3.47963	2.64383	3.56113	2.73453	2.95508	2.39025	2.48143	0.0364896	1.77901	0.122933	0.257298	0.350323	2.04785	0.0553349	0.443441	2.05095	0.3806	1.61072	0.672402	1.13725	-0.0755889	0.752402	-0.685242	0.85612
	3.32963	2.89383	3.36113	2.75453	2.60508	1.91025	2.76143	0.36649	2.39901	-0.277067	0.177298	0.350323	1.97785	1.00533	0.223441	2.05095	0.7206	1.45072	0.542402	1.16725	-0.775589	0.132402	-0.495242	0.63612
	3.25963	3.20383	3.34113	2.25453	2.66508	2.07025	2.64143	0.49649	2.72901	-0.437067	0.767298	0.420323	1.98785	1.14533	-0.0965589	1.90095	0.8106	1.68072	0.432402	1.15725	-0.805589	0.0224018	-0.815242	0.63612
	3.39963	3.03383	2.74113	2.07453	2.36508	2.27025	2.08143	0.94649	2.62901	0.382933	1.6273	0.380323	2.02785	0.785335	1.55344	1.76095	0.6806	1.79072	0.542402	0.677252	-0.585589	0.932402	-0.915242	0.49612
	3.48963	2.93383	3.52113	2.37453	2.66508	2.25025	1.64143	0.84649	3.05901	0.972933	2.1573	0.420323	2.55785	0.725335	1.21344	2.14095	0.9306	1.45072	0.552402	0.397252	-0.625589	0.752402	-0.725242	0.10612
	3.33963	2.51383	2.98113	2.67453	2.55508	2.31025	1.48143	0.64649	2.67901	0.812933	1.8273	0.600323	2.70785	0.865335	1.13344	2.50095	1.0506	1.71072	0.582402	0.637252	-0.215589	0.432402	-0.365242	0.86612
	2.59963	2.24383	3.48113	2.24453	2.26508	2.15025	1.91143	0.37649	2.52901	0.642933	1.8773	-0.189677	2.25785	0.845335	1.78344	2.56095	1.1706	2.03072	0.412402	0.997252	0.0144111	0.362402	-0.275242	1.03612
	2.79963	2.04383	3.70113	2.14453	2.43508	2.03025	1.35143	0.56649	2.77901	0.412933	1.8173	-0.269677	2.11785	0.825335	2.04344	1.26095	1.4006	1.77072	0.382402	1.00725	0.334411	0.622402	0.524758	0.35612
	3.07963	2.16383	3.71113	2.86453	2.19508	1.90025	1.21143	0.70649	2.68901	0.282933	1.7673	-0.469677	1.78785	0.775335	2.21344	1.03095	1.4006	1.89072	0.652402	1.48725	-0.0155889	0.742402	0.664758	0.97612
	3.14963	2.35383	3.39113	3.27453	1.89508	1.88025	1.98143	0.56649	2.26901	0.762933	1.1073	0.0203233	1.98785	0.855335	1.78344	1.68095	0.9906	1.98072	0.732402	1.56725	0.0444111	0.762402	0.294758	1.18612
	3.21963	1.79383	3.60113	3.29453	2.36508	1.64025	1.75143	0.43649	2.81901	0.892933	0.797298	0.0803233	2.25785	0.515335	2.05344	2.05095	0.8806	1.81072	1.0324	1.49725	0.344411	0.522402	-0.0952425	0.93612
	3.19963	1.89383	3.49113	2.78453	2.28508	1.96025	1.81143	-0.0135104	2.85901	0.942933	1.9573	0.290323	2.54785	0.765335	2.12344	2.22095	0.7006	1.51072	1.1324	1.63725	-0.145589	0.322402	-0.575242	0.69612
	3.26963	1.26383	2.62113	3.15453	2.29508	2.38025	1.58143	0.54649	3.02901	1.35293	2.0073	0.620323	2.50785	0.965335	2.13344	1.24095	0.4806	1.88072	1.3524	0.947252	-0.795589	0.302402	-0.485242	1.03612
	2.66963	0.373834	2.89113	2.76453	1.97508	2.44025	1.18143	1.56649	2.76901	1.33293	1.8973	0.680323	2.28785	-0.534665	2.27344	1.35095	0.4906	1.49072	1.0024	0.857252	-0.00558891	0.792402	-0.665242	0.94612
	2.55963	-0.516166	2.96113	2.20453	2.15508	1.83025	2.58143	1.89649	2.59901	0.742933	1.3473	0.920323	2.25785	-0.874665	1.78344	1.49095	0.5906	1.28072	0.412402	1.19725	0.244411	1.2024	-0.655242	0.81612
	2.50963	-0.616166	3.13113	2.25453	2.44508	2.18025	2.61143	1.93649	2.19901	0.712933	1.2473	0.980323	2.18785	-0.894665	1.45344	1.57095	0.5906	1.03072	0.672402	1.38725	0.144411	1.2024	-0.735242	0.68612
	2.61963	0.313834	3.30113	2.15453	2.57508	2.24025	2.82143	1.73649	2.16901	1.47293	1.4073	1.11032	1.97785	-0.924665	1.49344	1.49095	0.7106	1.52072	0.622402	1.22725	0.104411	0.692402	-0.795242	0.74612
	2.58963	1.72383	3.52113	1.51453	2.34508	2.24025	2.66143	1.86649	2.36901	1.89293	1.9973	1.11032	1.82785	-0.204665	0.953441	1.95095	0.6406	1.85072	0.592402	0.787252	-0.0155889	0.602402	-0.0352425	0.90612
	2.63963	1.98383	3.59113	2.35453	2.31508	2.46025	1.81143	1.76649	2.61901	1.54293	2.1573	0.860323	1.37785	0.155335	1.49344	2.02095	0.3706	1.55072	0.652402	1.25725	0.564411	1.1124	0.374758	1.00612
	2.54963	2.21383	3.89113	2.42453	2.49508	2.82025	2.12143	1.93649	2.76901	1.35293	2.1473	0.780323	1.40785	0.415335	1.45344	1.97095	0.2206	1.24072	0.612402	1.20725	0.864411	1.1624	0.434758	0.98612
	2.41963	2.38383	4.03113	1.99453	2.42508	3.04025	2.12143	2.18649	2.94901	1.19293	2.0673	0.710323	1.03785	0.515335	1.42344	2.26095	0.1006	1.31072	0.932402	1.19725	0.984411	1.4524	0.264758	0.68612
	2.28963	2.41383	3.49113	1.81453	2.45508	3.20025	1.96143	1.71649	1.68901	0.582933	2.4273	-0.499677	0.837852	0.415335	1.23344	2.48095	-0.00939954	1.22072	0.872402	0.777252	1.04441	1.6724	0.164758	0.24612
	3.17963	2.41383	2.77113	2.75453	2.84508	2.75025	2.21143	1.53649	2.65901	0.592933	2.4173	-0.699677	0.807852	0.545335	1.39344	2.59095	0.0906005	1.22072	0.502402	0.407252	0.314411	1.4024	0.244758	0.36612
	3.47963	2.49383	2.70113	2.72453	2.82508	2.64025	2.78143	2.28649	2.66901	1.32293	2.4873	-0.569677	0.997852	1.01533	1.57344	2.06095	0.1706	1.83072	0.192402	0.757252	-0.145589	1.4424	0.104758	0.46612
	3.30963	2.42383	2.54113	2.24453	2.58508	2.66025	3.16143	1.81649	2.82901	1.20293	1.9573	-0.829677	1.71785	0.955335	1.55344	2.45095	0.7106	2.36072	0.242402	1.74725	0.154411	1.3324	-0.0352425	1.32612
	2.15963	2.05383	2.44113	2.66453	2.10508	1.93025	3.23143	1.86649	2.92901	1.33293	1.5573	-0.599677	2.00785	0.805335	1.69344	2.05095	0.3506	2.34072	0.0424018	1.86725	0.244411	1.2724	-0.145242	1.18612
	2.34963	1.76383	2.41113	2.90453	1.04508	2.15025	3.40143	0.83649	2.64901	1.62293	2.1273	-0.449677	1.82785	1.25533	1.56344	1.65095	-0.00939954	2.31072	0.302402	1.89725	0.234411	0.502402	-0.135242	1.09612
	2.49963	1.33383	2.43113	3.12453	0.575081	2.85025	1.85143	1.10649	2.82901	1.35293	1.9273	0.250323	2.36785	1.38533	1.54344	1.82095	0.5506	2.11072	0.232402	1.62725	0.0144111	1.1924	-0.125242	0.67612
	2.28963	1.88383	2.59113	3.05453	0.825081	2.52025	2.72143	0.96649	2.69901	1.81293	1.3273	0.790323	2.15785	0.0953349	1.48344	2.28095	0.6906	1.94072	-0.0575982	1.00725	0.374411	1.4524	-0.0252425	0.98612
	2.32963	2.49383	2.13113	2.65453	0.945081	2.61025	3.16143	0.84649	2.92901	1.98293	1.2673	0.930323	2.08785	-0.344665	1.98344	2.43095	0.7706	1.17072	-0.187598	1.10725	0.664411	1.4724	0.224758	0.96612
	2.61963	2.44383	2.27113	2.66453	1.11508	2.87025	3.01143	1.40649	2.96901	2.02293	2.1573	1.03032	1.86785	-0.784665	2.04344	1.91095	0.9406	1.90072	0.472402	1.06725	0.804411	0.892402	0.564758	0.85612
	3.01963	1.84383	2.34113	2.83453	1.71508	2.94025	2.45143	1.49649	2.94901	1.60293	2.5973	1.44032	1.31785	-1.06467	2.01344	1.95095	0.7506	2.15072	0.732402	1.75725	0.0644111	0.242402	0.924758	0.65612
	2.67963	1.85383	2.99113	3.51453	1.20508	2.80025	1.96143	1.47649	2.88901	1.70293	1.5273	1.27032	1.78785	-1.04467	2.15344	1.55095	0.6006	2.27072	0.902402	1.94725	-0.105589	0.00240185	0.224758	0.47612
	2.63963	1.92383	2.44113	3.82453	1.00508	2.55025	1.92143	1.56649	2.89901	2.21293	1.1973	0.990323	1.97785	-1.20467	2.27344	1.65095	0.7506	2.04072	0.922402	1.91725	-0.175589	0.0324018	1.05476	0.59612
	2.87963	1.67383	1.94113	3.45453	0.975081	2.08025	1.67143	1.89649	2.41901	2.12293	2.1373	0.910323	2.03785	-0.604665	1.99344	1.39095	0.7806	1.37072	1.0624	0.397252	-0.225589	1.2824	0.374758	-0.0538799
	2.97963	2.36383	1.85113	3.23453	1.24508	1.75025	1.79143	1.77649	2.23901	2.16293	1.8673	0.310323	2.04785	-0.144665	1.78344	2.05095	0.7306	1.22072	0.932402	0.0872517	-0.415589	1.4124	-0.125242	0.16612
	3.17963	2.36383	1.98113	3.27453	1.57508	1.27025	2.34143	1.74649	1.04901	2.07293	2.2473	-0.539677	1.75785	0.105335	1.29344	1.66095	0.6006	1.56072	0.832402	0.0672517	-0.0155889	1.2924	0.204758	0.34612
	2.61963	2.11383	1.33113	3.13453	2.05508	1.59025	2.85143	1.72649	1.87901	1.80293	1.9073	0.790323	1.58785	0.835335	1.37344	1.32095	0.4806	1.44072	0.712402	0.0572517	-0.155589	1.3824	0.0447575	0.54612
	2.64963	2.18383	2.08113	2.62453	2.21508	1.67025	2.44143	1.57649	1.49901	1.37293	1.6773	0.180323	1.46785	1.01533	1.32344	1.19095	0.4506	1.57072	0.602402	0.647252	-0.285589	2.0124	-0.255242	0.54612
	2.85963	2.10383	2.81113	3.15453	1.72508	1.59025	2.27143	1.37649	2.16901	1.16293	1.5173	0.590323	1.58785	0.755335	0.453441	1.59095	0.6506	1.80072	0.552402	0.917252	-0.715589	1.8924	-0.345242	0.57612
	3.06963	2.21383	3.04113	2.60453	1.77508	1.57025	2.64143	1.69649	2.40901	1.90293	1.2873	0.780323	1.51785	0.575335	0.373441	2.22095	0.8106	1.96072	0.482402	0.447252	-0.645589	1.1924	-0.0652425	0.44612
	3.13963	2.39383	2.96113	2.69453	1.96508	1.55025	1.96143	1.56649	2.69901	0.542933	1.3873	1.64032	1.23785	-0.0446651	1.39344	1.99095	0.5206	1.48072	0.442402	0.417252	-0.0855889	1.2624	0.324758	0.51612
	3.02963	2.51383	2.94113	2.96453	1.72508	1.69025	1.72143	2.01649	2.51901	-0.077067	1.3573	1.75032	1.91785	-0.314665	1.65344	1.99095	0.7106	1.49072	-0.217598	0.927252	-0.115589	1.0324	0.324758	0.68612
	2.87963	2.77383	2.74113	2.70453	1.74508	1.95025	1.91143	2.26649	2.23901	-0.127067	0.677298	1.43032	2.19785	-0.254665	1.88344	1.86095	0.6106	1.75072	-0.587598	0.787252	-0.555589	1.1524	0.834758	0.74612
	2.47963	3.42383	2.24113	3.25453	1.05508	1.96025	2.01143	2.24649	2.41901	-0.257067	0.457298	1.34032	2.28785	-0.444665	2.00344	1.89095	0.4806	1.85072	0.0924018	0.887252	-0.535589	1.9824	0.114758	1.36612
	2.91963	3.49383	2.51113	3.26453	0.855081	1.53025	2.08143	1.87649	2.65901	0.492933	0.677298	0.650323	2.12785	0.0153349	2.07344	2.28095	0.3706	1.96072	0.342402	1.07725	-0.615589	1.9524	0.334758	1.41612
	2.37963	3.56383	2.80113	3.20453	1.65508	2.18025	2.21143	2.28649	2.69901	1.24293	0.357298	0.520323	2.13785	0.815335	2.07344	2.44095	0.6806	1.96072	0.362402	1.04725	-0.0155889	1.3424	0.354758	0.28612
	2.03963	3.23383	2.69113	2.60453	1.17508	2.74025	2.11143	1.87649	1.56901	1.37293	1.2373	1.10032	2.11785	1.04533	2.10344	2.51095	0.8806	1.93072	0.342402	1.95725	0.424411	0.932402	-0.135242	0.0661201
	2.80963	2.99383	1.52113	2.43453	0.905081	2.82025	2.02143	1.46649	1.63901	1.46293	1.3673	1.54032	2.18785	0.725335	2.12344	2.46095	0.6506	2.03072	0.222402	2.00725	0.464411	1.6224	-0.375242	1.24612
	3.04963	2.38383	1.66113	2.11453	1.05508	2.89025	2.44143	1.36649	1.93901	1.43293	1.8273	1.86032	2.00785	0.0653349	2.14344	2.72095	0.7506	1.96072	0.382402	1.82725	-0.125589	2.1124	-0.385242	0.17612
	2.90963	2.33383	2.05113	2.47453	0.755081	2.87025	2.08143	0.94649	1.69901	0.222933	1.7173	1.34032	1.91785	0.735335	1.89344	2.85095	0.7406	1.87072	0.572402	1.45725	-0.00558891	2.5024	-0.395242	0.15612
	2.71963	2.45383	2.01113	2.59453	1.08508	2.58025	2.50143	1.68649	1.53901	1.24293	2.2473	1.44032	1.71785	-0.134665	1.52344	1.90095	1.0006	1.88072	0.602402	1.31725	0.0944111	2.3424	-0.335242	0.12612
	2.35963	2.63383	2.29113	2.16453	0.755081	2.05025	1.92143	1.71649	1.72901	1.47293	1.8773	1.69032	1.64785	-0.954665	1.29344	2.48095	1.1106	1.83072	0.472402	1.07725	0.0644111	2.1924	-0.245242	0.30612
	2.47963	2.65383	2.11113	2.20453	0.515081	2.28025	1.72143	1.58649	1.73901	0.762933	0.927298	2.26032	1.18785	-0.814665	1.11344	2.84095	1.0306	1.84072	0.352402	1.45725	0.134411	2.2224	0.204758	0.93612
	2.09963	2.51383	2.64113	2.70453	0.735081	2.15025	1.58143	1.76649	1.86901	1.27293	1.8373	2.46032	0.907852	-0.494665	1.06344	2.76095	0.8706	1.24072	0.872402	1.52725	0.544411	2.0324	0.974758	0.39612
	1.99963	2.72383	2.23113	2.81453	1.17508	1.53025	1.72143	1.66649	1.95901	1.88293	1.8873	1.60032	1.53785	-0.544665	1.00344	1.87095	0.4406	1.45072	0.932402	1.23725	0.984411	1.8024	1.06476	0.11612
	1.92963	2.95383	2.76113	2.76453	1.41508	1.73025	1.40143	1.70649	1.90901	1.60293	1.4973	1.46032	1.50785	-0.664665	0.933441	1.80095	0.7506	1.39072	0.802402	0.987252	0.944411	1.4424	0.0547575	0.0161201
	2.15963	2.99383	3.04113	2.86453	1.51508	1.75025	1.66143	1.40649	2.13901	1.88293	2.0473	1.34032	1.93785	-0.714665	0.933441	1.59095	1.1506	1.51072	0.152402	1.40725	0.704411	2.0824	0.314758	-0.13388
	1.96963	2.77383	3.16113	2.30453	1.26508	2.11025	2.86143	1.37649	2.49901	1.40293	2.0373	1.57032	1.49785	-0.514665	1.56344	1.77095	1.2306	1.02072	0.452402	1.18725	0.344411	1.9624	0.394758	-0.12388
	2.02963	2.77383	2.87113	1.87453	0.775081	2.08025	2.72143	1.81649	1.82901	1.37293	1.8473	0.650323	1.16785	-0.584665	1.20344	2.18095	1.3706	1.14072	0.572402	0.337252	0.624411	1.7024	1.13476	0.36612
	1.89963	2.68383	1.25113	2.34453	0.375081	2.53025	1.52143	1.89649	2.00901	1.50293	1.1173	1.40032	0.667852	-1.01467	1.72344	1.93095	1.5006	1.34072	0.602402	0.267252	0.544411	2.2524	1.41476	0.74612
	2.41963	2.31383	0.811132	2.44453	0.155081	3.00025	2.24143	1.70649	2.23901	1.91293	0.917298	1.67032	1.51785	-0.514665	1.72344	2.44095	1.5606	1.14072	0.632402	0.527252	0.524411	1.7724	1.13476	0.50612
	2.36963	2.05383	2.12113	2.63453	-0.0749192	3.33025	2.50143	1.43649	2.12901	1.96293	0.907298	1.91032	1.88785	-0.334665	1.48344	1.19095	1.5206	1.17072	0.772402	0.717252	0.434411	1.9024	0.434758	0.80612
	2.05963	0.873834	2.29113	2.30453	-0.0549192	2.99025	2.14143	1.61649	1.71901	1.75293	1.0373	1.13032	1.68785	-0.204665	1.47344	1.67095	1.3506	1.31072	0.792402	0.927252	0.374411	1.3624	-0.0352425	0.93612
	2.23963	0.833834	2.60113	2.18453	0.505081	2.77025	2.41143	1.37649	2.12901	0.752933	1.9973	1.38032	1.62785	0.105335	1.87344	2.38095	1.1806	1.49072	0.662402	1.30725	0.334411	1.0324	-0.185242	0.95612
	2.37963	1.10383	2.57113	2.30453	0.515081	2.52025	2.18143	2.06649	2.22901	1.60293	1.4773	1.86032	1.72785	-0.304665	1.35344	1.89095	1.0206	1.36072	0.412402	1.19725	0.934411	1.1024	-0.265242	1.06612
	1.70963	2.01383	2.70113	2.63453	0.845081	2.25025	2.51143	2.35649	2.55901	0.742933	1.4873	1.57032	1.81785	-0.844665	1.97344	1.23095	1.4206	1.29072	0.652402	1.23725	0.0244111	1.9624	0.254758	0.56612
	2.32963	2.17383	2.70113	3.29453	1.06508	2.53025	2.91143	2.22649	2.65901	0.592933	1.3173	2.08032	1.73785	-0.974665	1.40344	1.82095	0.8106	1.16072	0.592402	0.877252	0.924411	2.4324	0.514758	0.70612
	2.66963	2.15383	3.53113	3.25453	1.77508	2.41025	2.50143	2.15649	1.67901	0.992933	1.7573	1.09032	1.14785	-0.244665	1.68344	1.39095	0.7806	0.620716	0.692402	0.667252	1.08441	1.9624	0.434758	0.53612
	2.42963	2.32383	3.59113	3.01453	1.35508	2.23025	2.80143	1.87649	0.659007	0.482933	2.1873	0.560323	0.837852	0.595335	1.66344	1.17095	0.6206	0.500716	0.842402	1.45725	1.26441	1.5624	0.134758	0.17612
	2.91963	2.36383	2.62113	3.19453	1.07508	1.98025	2.39143	2.06649	0.199007	1.36293	2.4473	0.920323	0.967852	0.565335	1.03344	0.900947	0.8506	0.970716	1.1124	1.52725	0.524411	1.1424	-0.135242	0.95612
	2.52963	2.41383	2.74113	2.82453	0.965081	2.01025	2.56143	2.06649	0.179007	1.98293	2.2573	0.900323	1.53785	0.515335	1.20344	1.28095	1.4406	1.06072	1.1324	1.66725	-0.345589	1.9624	0.254758	0.87612
	2.60963	2.77383	2.28113	2.36453	1.07508	2.29025	2.22143	1.73649	0.0590069	2.09293	2.5173	1.09032	0.987852	0.575335	1.12344	1.39095	1.5706	0.950716	1.1124	1.52725	0.0644111	2.0824	1.09476	0.54612
	2.68963	2.80383	1.71113	2.39453	1.19508	2.11025	1.97143	1.31649	2.01901	1.24293	1.2873	0.850323	1.17785	1.16533	1.56344	1.77095	1.4706	0.790716	1.1324	0.737252	0.554411	0.762402	0.334758	0.76612
	2.78963	2.86383	2.10113	2.62453	1.20508	3.17025	1.52143	0.92649	2.15901	0.622933	1.3573	0.490323	1.68785	1.06533	1.64344	1.66095	1.6706	0.860716	0.832402	1.02725	0.414411	2.0824	0.574758	0.93612
	1.77963	2.70383	2.40113	2.66453	1.44508	3.16025	1.24143	0.94649	1.93901	0.652933	0.617298	1.04032	1.19785	1.48533	1.63344	1.31095	1.6706	0.970716	1.3624	1.35725	0.614411	1.9124	0.514758	0.80612
	1.68963	2.20383	2.61113	2.65453	1.24508	2.71025	1.97143	1.07649	1.77901	1.81293	0.277298	1.65032	0.687852	1.04533	1.37344	1.29095	1.6006	1.16072	1.6024	1.57725	0.254411	1.3824	-0.0652425	0.83612
2	2.02963	2.77383	2.10113	2.34453	1.57508	3.17025	2.43143	1.44649	2.25901	1.98293	1.3373	1.06032	1.64785	0.185335	1.64344	1.68095	1.4206	1.45072	1.6924	1.52725	1.04441	1.1024	0.504758	0.74612
	2.44963	1.65383	1.72113	3.48453	1.61508	2.76025	2.47143	1.22649	2.28901	1.92293	1.5873	1.17032	1.22785	-0.0646651	1.69344	1.72095	1.6406	1.49072	1.5724	1.42725	1.36441	1.5024	0.634758	1.11612
	2.68963	0.523834	1.79113	3.80453	1.76508	2.58025	2.26143	1.19649	2.33901	1.61293	1.8673	1.48032	0.937852	0.135335	1.46344	1.72095	1.2506	1.58072	1.6524	1.64725	1.18441	2.3124	0.564758	1.45612
	2.23963	0.213834	2.12113	3.95453	1.70508	2.77025	2.39143	1.10649	2.19901	1.62293	1.8073	2.04032	1.09785	0.505335	1.26344	1.31095	1.4006	1.44072	1.5424	1.70725	1.26441	1.3424	0.544758	0.63612
	1.79963	0.363834	2.31113	3.93453	1.59508	2.85025	2.61143	1.44649	2.21901	1.66293	0.887298	1.83032	1.36785	0.225335	1.26344	1.50095	1.1406	1.31072	1.3624	1.21725	0.954411	0.842402	1.37476	0.58612
	1.62963	0.953834	2.02113	3.99453	1.48508	2.31025	2.73143	1.07649	1.96901	1.54293	1.5173	1.73032	1.26785	0.245335	0.893441	2.00095	1.2506	1.04072	1.1724	1.57725	0.964411	1.1324	1.59476	1.25612
	1.47963	3.07383	1.62113	3.92453	1.89508	2.93025	1.57143	1.34649	1.83901	1.26293	1.4973	1.83032	1.31785	0.655335	1.24344	1.82095	1.6006	0.960716	1.0724	1.43725	0.664411	1.1624	1.58476	1.59612
	2.29963	3.55383	1.97113	3.84453	1.80508	2.39025	1.38143	1.47649	1.64901	1.21293	1.6773	1.27032	1.95785	-0.234665	1.16344	1.60095	1.3906	0.810716	0.832402	1.49725	1.49441	1.6324	1.19476	1.27612
	2.55963	2.80383	1.62113	3.86453	1.81508	2.15025	2.10143	1.40649	1.49901	0.732933	1.8273	1.51032	1.63785	1.07533	1.24344	1.30095	1.5706	0.700716	0.662402	1.26725	1.42441	1.8924	1.58476	1.28612
	1.81963	2.18383	2.08113	3.89453	0.435081	1.95025	1.37143	1.03649	1.56901	1.27293	2.1173	1.95032	1.45785	1.00533	1.05344	1.14095	1.7006	0.540716	0.802402	1.26725	1.32441	2.2124	1.04476	0.91612
	1.83963	2.11383	1.65113	3.70453	0.305081	1.84025	1.51143	0.65649	1.44901	1.50293	2.0473	2.25032	1.56785	0.875335	1.60344	0.590947	1.7006	0.550716	1.2024	0.647252	1.74441	1.8624	1.83476	1.09612
	1.88963	2.05383	2.28113	3.45453	0.345081	2.16025	1.34143	0.65649	1.11901	1.56293	1.6973	2.48032	1.42785	0.945335	1.61344	0.490947	1.6706	0.440716	1.2224	1.56725	2.02441	2.3024	1.93476	1.17612
	2.05963	1.98383	2.84113	3.42453	0.325081	2.25025	2.11143	1.33649	2.03901	1.63293	0.917298	1.51032	0.937852	0.685335	1.55344	0.770947	1.5106	0.470716	1.0024	1.35725	1.82441	1.9224	1.10476	1.15612
	2.73963	1.87383	2.97113	3.41453	0.565081	2.42025	1.75143	1.56649	1.67901	1.23293	0.717298	2.39032	2.02785	1.20533	1.42344	1.40095	1.2706	0.340716	1.0224	1.29725	1.86441	2.4424	1.25476	1.06612
	3.01963	1.72383	2.88113	3.19453	0.515081	2.38025	1.50143	1.52649	0.819007	0.772933	0.827298	1.94032	1.93785	0.985335	1.52344	1.65095	1.2106	1.07072	1.0624	1.39725	1.28441	1.4924	1.31476	1.20612
	2.48963	2.27383	2.65113	3.19453	0.265081	2.76025	1.35143	1.33649	0.659007	0.472933	0.797298	2.06032	1.56785	1.82533	1.46344	1.79095	0.4806	1.09072	1.2024	0.907252	1.86441	1.1924	0.774758	1.56612
	2.13963	2.37383	2.25113	3.29453	0.0950808	2.89025	1.29143	0.81649	1.67901	0.312933	0.937298	2.06032	1.20785	1.13533	1.20344	1.73095	1.0306	1.00072	0.512402	1.57725	0.914411	1.8524	0.944758	0.76612
	2.04963	2.44383	2.56113	3.55453	0.155081	3.20025	1.48143	0.99649	1.79901	0.512933	1.2173	2.36032	1.67785	1.16533	1.21344	1.41095	0.9406	1.04072	0.422402	1.53725	0.204411	1.5924	1.21476	1.32612
	1.88963	2.37383	2.45113	3.53453	0.215081	2.91025	1.42143	1.13649	1.92901	1.07293	0.537298	1.63032	1.73785	1.80533	1.13344	1.57095	1.5906	1.11072	0.742402	1.63725	0.664411	2.0824	1.19476	0.87612
	2.21963	2.47383	2.15113	3.50453	0.535081	2.84025	1.41143	1.02649	1.53901	1.22293	0.737298	1.45032	2.25785	0.205335	1.75344	0.910947	1.5006	1.13072	0.672402	1.61725	0.844411	1.7224	1.49476	2.01612
	2.16963	0.963834	1.92113	3.39453	1.01508	2.47025	1.39143	1.00649	1.14901	1.60293	0.867298	1.69032	1.95785	-0.114665	2.03344	1.63095	1.5006	0.960716	0.402402	1.04725	0.994411	1.9824	1.32476	1.72612
	2.18963	1.75383	2.19113	3.30453	0.845081	2.10025	1.45143	0.97649	1.80901	1.78293	0.917298	1.99032	2.28785	-0.294665	1.31344	1.34095	1.5606	0.820716	0.742402	1.62725	1.10441	2.1524	1.45476	1.61612
	1.89963	1.43383	2.01113	3.13453	0.915081	1.94025	2.06143	1.08649	1.98901	1.48293	1.0173	2.36032	2.25785	0.825335	1.40344	1.01095	2.0206	0.910716	1.3324	2.20725	1.54441	2.1124	1.75476	1.48612
	2.05963	1.24383	1.29113	1.87453	1.23508	2.27025	2.06143	1.03649	2.03901	1.68293	1.4373	1.83032	2.03785	0.635335	0.773441	0.970947	2.0006	0.370716	1.3324	1.99725	1.48441	1.8524	1.59476	0.97612
	1.99963	1.48383	0.901132	1.79453	1.27508	1.90025	3.37143	1.63649	2.09901	2.30293	2.4773	2.26032	1.97785	0.775335	1.28344	1.01095	1.8306	1.27072	1.2524	1.92725	1.08441	1.8924	1.46476	1.06612
	1.96963	1.75383	1.09113	1.93453	1.09508	0.870254	3.58143	1.66649	2.04901	1.38293	2.0773	1.54032	2.11785	1.12533	1.00344	1.09095	1.8306	1.44072	1.5924	1.98725	0.584411	1.2424	0.894758	1.35612
	1.93963	1.95383	1.30113	2.34453	1.46508	0.430254	2.18143	1.60649	2.19901	1.41293	1.3373	1.85032	2.03785	1.50533	1.69344	0.100947	2.2606	1.49072	1.4324	1.85725	0.934411	1.5524	1.09476	1.25612
	1.82963	2.04383	1.49113	2.62453	0.955081	0.390254	2.29143	1.32649	2.03901	1.68293	2.0173	2.04032	2.54785	2.06533	1.78344	1.56095	2.1706	0.560716	1.5624	2.07725	1.57441	1.9324	1.39476	1.28612
	1.13963	2.09383	1.64113	2.66453	1.04508	0.900254	2.21143	1.40649	2.17901	1.60293	2.0973	1.37032	2.07785	1.90533	1.58344	0.780947	1.7906	1.17072	1.4424	1.56725	0.684411	1.8724	1.37476	1.94612
	0.71963	1.98383	1.92113	2.75453	0.615081	0.830254	2.02143	1.53649	2.69901	0.942933	1.5973	1.28032	1.67785	0.495335	1.39344	0.620947	1.8106	1.19072	1.7324	1.59725	0.424411	2.0324	1.65476	0.91612
	0.60963	2.03383	2.09113	2.41453	0.125081	0.700254	2.48143	2.28649	2.43901	1.57293	0.377298	1.16032	1.72785	1.07533	2.00344	1.31095	2.5706	1.59072	1.7224	2.20725	0.974411	2.3124	1.68476	1.63612
	0.64963	1.84383	2.41113	1.82453	0.105081	1.58025	2.25143	2.63649	2.36901	1.83293	0.897298	1.09032	0.807852	1.14533	1.85344	-0.199053	2.6206	1.73072	1.8524	1.99725	1.36441	2.1824	1.77476	1.77612
	0.82963	2.09383	2.49113	1.93453	0.215081	2.10025	2.01143	2.57649	2.32901	1.83293	1.0673	1.76032	1.39785	1.25533	1.65344	1.43095	2.3006	1.00072	1.7724	1.75725	1.15441	2.6924	1.56476	1.04612
	0.85963	2.00383	2.43113	2.19453	0.0250808	2.15025	1.65143	2.45649	2.42901	1.93293	1.7573	1.77032	1.55785	0.995335	1.75344	1.23095	2.1806	1.02072	1.6924	2.01725	0.984411	3.0724	1.43476	1.19612
	0.90963	2.33383	2.56113	1.81453	0.455081	2.41025	1.74143	1.82649	2.16901	1.70293	1.8073	1.72032	1.95785	1.74533	1.59344	1.61095	1.7006	1.16072	1.7924	1.79725	1.63441	2.0124	1.89476	1.22612
	0.93963	2.41383	2.18113	2.77453	0.645081	1.95025	1.93143	1.40649	2.01901	1.65293	2.0273	2.23032	2.06785	1.20533	1.69344	2.02095	1.9606	1.31072	1.9924	1.55725	2.31441	1.8124	1.87476	1.42612
	1.02963	2.50383	2.24113	3.28453	1.43508	2.26025	1.99143	1.58649	2.29901	1.54293	1.9073	2.75032	1.95785	0.855335	1.65344	1.82095	1.6306	1.43072	1.9324	2.20725	1.51441	3.1124	1.51476	1.48612
	1.13963	2.60383	2.30113	3.15453	1.51508	2.51025	2.13143	1.62649	1.80901	2.01293	1.7773	2.49032	1.96785	1.24533	1.59344	1.88095	1.9306	1.58072	1.8224	2.31725	2.03441	3.4324	1.08476	1.86612
	1.84963	2.76383	2.43113	2.97453	1.70508	1.87025	2.03143	1.84649	0.979007	2.26293	1.8773	2.90032	1.72785	1.26533	1.66344	1.80095	2.1906	1.58072	1.6524	1.81725	1.68441	3.2324	0.824758	1.82612
	2.07963	1.91383	2.22113	2.88453	1.56508	2.26025	1.19143	1.83649	0.829007	2.08293	1.7673	2.91032	1.69785	1.50533	1.56344	1.79095	2.2106	1.81072	1.7124	1.50725	1.17441	2.4224	0.134758	1.81612
	2.09963	1.05383	2.92113	2.68453	1.44508	2.15025	0.911432	1.93649	1.04901	1.99293	1.5873	3.01032	1.32785	1.49533	1.63344	1.16095	2.0006	1.98072	1.7024	1.46725	0.984411	2.7924	-0.155242	1.74612
	2.19963	1.61383	2.81113	2.72453	1.45508	2.54025	1.18143	2.02649	1.56901	1.91293	1.5073	2.90032	2.10785	1.96533	1.25344	1.33095	1.7906	1.98072	1.5424	1.52725	1.07441	2.8724	-0.255242	1.62612
	1.76963	1.72383	2.83113	2.63453	1.97508	3.00025	0.981432	1.76649	1.24901	2.00293	1.6873	2.36032	2.22785	2.11533	2.16344	1.84095	1.7506	1.71072	1.5424	1.62725	1.69441	2.6824	-0.375242	1.59612
	0.76963	2.41383	2.77113	2.07453	1.06508	2.87025	1.44143	1.03649	1.13901	1.49293	1.9973	2.13032	2.05785	1.60533	1.76344	1.69095	1.6706	1.48072	1.4324	1.45725	1.87441	1.2124	-0.465242	1.79612
	1.11963	1.96383	2.46113	2.33453	1.06508	2.67025	1.68143	0.94649	0.749007	1.56293	1.8273	2.59032	2.18785	1.73533	1.24344	1.26095	2.0106	0.880716	1.1324	1.25725	2.07441	2.0624	0.704758	1.00612
	1.76963	1.16383	2.26113	2.39453	1.22508	2.03025	1.50143	1.23649	0.439007	1.73293	1.9373	2.72032	1.62785	1.75533	1.37344	1.34095	2.0006	1.14072	0.902402	1.98725	2.01441	1.7624	0.844758	2.03612
	2.13963	1.31383	1.75113	2.32453	1.39508	2.19025	1.46143	1.62649	1.40901	1.83293	1.5673	2.66032	2.10785	1.13533	1.18344	1.70095	1.8706	1.17072	0.762402	2.35725	2.41441	1.1024	0.404758	2.13612
	2.28963	1.21383	1.41113	2.34453	1.61508	1.95025	1.49143	1.84649	1.50901	1.60293	1.5973	1.92032	2.19785	0.945335	1.43344	0.700947	1.3306	0.0407159	0.712402	2.54725	2.52441	1.1924	0.444758	1.47612
	2.25963	1.15383	1.95113	1.90453	1.79508	1.44025	1.18143	1.99649	1.93901	1.72293	1.4673	1.94032	2.16785	0.745335	1.42344	1.14095	1.1006	0.0207159	0.662402	2.48725	2.37441	1.5824	0.384758	1.09612
	2.16963	0.783834	2.26113	1.71453	2.02508	1.50025	1.02143	1.30649	2.16901	2.06293	1.4773	2.88032	2.17785	0.715335	1.55344	0.720947	1.6006	0.630716	0.572402	2.43725	2.08441	1.5924	0.454758	1.16612
	2.05963	1.52383	2.31113	1.91453	1.90508	1.50025	1.35143	1.33649	2.42901	2.09293	1.2673	2.47032	2.27785	1.30533	1.47344	1.06095	1.7006	0.590716	0.512402	2.16725	2.29441	1.7024	0.274758	1.18612
	1.95963	2.07383	2.53113	2.00453	1.95508	1.73025	1.32143	1.72649	2.46901	2.25293	1.3373	2.33032	2.45785	1.43533	1.59344	1.31095	1.8306	0.290716	1.2224	2.15725	1.20441	2.1324	0.364758	1.38612
	2.11963	1.82383	2.39113	2.24453	2.01508	1.91025	1.94143	1.89649	1.50901	1.90293	1.7673	2.91032	2.54785	1.80533	1.60344	0.610947	1.8406	0.840716	1.5424	2.01725	1.89441	2.5124	1.27476	0.54612
	1.10963	1.13383	2.57113	2.50453	2.16508	2.20025	2.00143	1.73649	1.76901	1.62293	2.1773	2.85032	1.96785	2.09533	1.63344	1.54095	1.4506	1.18072	1.7224	1.45725	0.774411	2.0124	1.32476	0.85612
	0.50963	1.21383	2.54113	2.64453	2.20508	2.28025	1.92143	1.71649	1.93901	1.23293	2.2773	2.91032	1.46785	2.18533	1.18344	2.11095	1.5406	1.22072	1.6824	1.99725	1.26441	2.7424	0.614758	1.22612
	1.20963	1.61383	2.84113	2.24453	1.44508	1.79025	1.67143	1.63649	1.68901	1.15293	2.3273	2.91032	1.95785	1.91533	0.803441	2.76095	0.8806	1.46072	1.6324	2.35725	1.29441	3.0324	0.244758	1.51612
	1.65963	1.82383	2.80113	2.20453	0.855081	2.41025	0.921432	1.57649	1.76901	1.22293	2.3373	2.20032	2.06785	1.82533	1.44344	2.00095	1.6406	1.47072	1.5524	1.92725	1.18441	2.9524	0.104758	1.87612
	2.10963	1.23383	2.13113	2.17453	1.54508	2.77025	0.291432	1.38649	0.759007	1.12293	1.4673	1.22032	2.27785	1.79533	1.37344	1.85095	1.6706	1.48072	1.5024	2.35725	1.60441	2.5224	-0.235242	2.20612
	2.24963	1.26383	2.17113	2.48453	1.72508	2.28025	0.231432	1.35649	1.63901	0.232933	1.5573	2.02032	2.78785	1.28533	1.22344	2.82095	1.4706	1.37072	1.9624	2.15725	1.21441	2.1724	-0.465242	1.75612
	2.24963	1.61383	2.35113	2.75453	2.00508	2.28025	0.971432	1.27649	1.93901	0.102933	1.2273	2.39032	2.96785	1.05533	1.59344	2.85095	1.7006	1.28072	2.2524	1.95725	1.05441	2.5524	-0.465242	1.61612
	2.09963	1.79383	2.44113	2.48453	2.15508	1.71025	1.55143	1.50649	1.40901	1.49293	1.2873	2.18032	2.52785	1.19533	1.58344	2.74095	1.7306	1.00072	1.9224	1.85725	0.884411	2.6224	-0.275242	1.31612
	1.99963	2.03383	2.57113	2.34453	2.29508	1.83025	1.36143	1.74649	1.48901	1.70293	1.4773	1.45032	2.41785	1.33533	1.52344	2.74095	1.8006	0.710716	1.5924	2.47725	0.674411	2.7124	-0.355242	1.15612
	2.25963	2.33383	2.74113	2.20453	2.34508	2.40025	1.02143	1.63649	1.73901	1.36293	1.2773	1.16032	2.28785	2.11533	1.56344	2.54095	1.6406	1.24072	1.6924	1.70725	1.25441	2.4124	0.0347575	0.96612
	1.61963	2.24383	2.90113	1.63453	2.17508	2.43025	0.671432	1.50649	1.17901	0.812933	0.907298	2.33032	2.34785	2.39533	1.54344	2.65095	1.5606	1.18072	1.7224	1.97725	1.91441	2.2124	0.494758	0.67612
	2.00963	2.26383	3.01113	2.32453	2.30508	2.56025	0.821432	1.51649	0.799007	2.45293	0.737298	2.27032	2.19785	1.97533	1.52344	2.68095	1.6006	1.00072	1.3824	2.38725	1.02441	2.6024	0.114758	0.30612
	2.37963	2.44383	3.30113	2.41453	2.17508	2.52025	1.32143	0.87649	1.36901	1.68293	1.4173	2.32032	1.65785	1.24533	1.54344	2.18095	1.6406	1.13072	1.3124	2.31725	1.15441	1.8524	0.334758	0.33612
	2.43963	2.51383	3.36113	2.54453	1.66508	2.89025	1.48143	1.18649	1.76901	2.22293	0.637298	1.95032	1.80785	1.60533	1.65344	2.27095	1.3806	1.31072	1.3224	1.89725	2.12441	2.1124	0.394758	0.43612
	2.56963	2.76383	3.35113	2.58453	1.50508	3.11025	1.78143	1.29649	1.45901	2.51293	1.0173	1.96032	1.14785	2.03533	2.38344	2.18095	1.8306	1.41072	1.0024	1.72725	1.08441	2.6424	0.614758	0.68612
	2.67963	2.90383	2.01113	2.41453	1.90508	2.80025	1.36143	1.45649	1.06901	2.40293	1.9473	2.68032	1.15785	2.30533	2.61344	1.87095	1.8106	1.41072	0.582402	2.12725	0.544411	2.9624	0.644758	0.82612
	2.69963	2.75383	2.28113	2.53453	1.54508	2.46025	0.971432	1.56649	1.10901	2.29293	2.1073	2.59032	2.05785	2.36533	2.45344	1.39095	1.8806	1.44072	1.2224	2.36725	0.434411	2.6824	0.444758	0.67612
	2.56963	2.70383	3.04113	2.64453	1.14508	2.63025	1.27143	1.75649	1.30901	2.01293	2.3273	2.51032	2.05785	2.53533	2.35344	1.93095	1.9006	1.48072	1.2224	2.34725	2.01441	2.0424	0.314758	0.43612
	2.38963	2.77383	3.04113	2.48453	0.765081	2.51025	1.36143	1.53649	1.93901	1.50293	1.8473	2.24032	2.11785	2.48533	2.39344	1.50095	1.8306	0.950716	1.2724	1.71725	2.23441	2.1924	-0.0752425	1.13612
	2.84963	2.35383	2.08113	2.79453	1.25508	2.48025	1.27143	1.23649	1.63901	1.89293	1.4173	1.75032	1.88785	2.57533	1.63344	1.18095	1.5406	1.43072	1.0024	1.16725	2.20441	2.3124	-0.285242	1.37612
	3.17963	2.67383	2.39113	2.83453	1.46508	2.48025	1.29143	0.54649	1.73901	1.60293	1.2973	1.62032	1.67785	2.43533	1.06344	1.39095	1.4706	1.85072	1.0724	2.00725	1.79441	1.4524	0.0347575	1.01612
	3.16963	2.28383	2.34113	2.63453	1.00508	2.43025	1.58143	0.94649	2.23901	1.66293	1.1473	1.83032	1.79785	2.36533	0.713441	1.28095	1.8206	2.14072	0.992402	1.97725	1.24441	1.0324	0.734758	0.41612
	3.03963	2.28383	2.55113	2.78453	0.555081	2.87025	2.31143	1.20649	2.50901	2.68293	1.4473	2.27032	1.23785	2.52533	1.50344	1.16095	1.8706	2.12072	1.4924	1.75725	1.57441	2.4724	1.26476	0.86612
	2.94963	2.94383	2.76113	2.57453	0.455081	3.32025	2.42143	1.33649	2.19901	2.68293	1.4973	2.22032	1.36785	2.38533	1.37344	1.66095	1.2306	2.22072	1.6824	0.967252	1.81441	2.3824	1.92476	0.42612
	2.91963	3.34383	2.62113	2.48453	0.865081	3.50025	2.50143	1.15649	2.51901	2.55293	1.1873	2.72032	0.917852	1.76533	1.51344	1.33095	1.0006	2.21072	1.6624	0.817252	1.85441	2.8024	1.93476	0.43612
	2.82963	3.83383	2.23113	3.16453	0.935081	3.30025	2.27143	1.14649	2.56901	2.72293	1.2473	2.62032	1.82785	1.33533	1.68344	1.16095	1.0606	2.03072	1.6624	1.04725	2.05441	2.9024	1.99476	0.99612
	2.05963	2.90383	1.82113	2.33453	1.44508	2.38025	2.28143	1.12649	2.39901	2.62293	0.477298	1.84032	1.46785	1.40533	2.12344	0.770947	1.5406	1.94072	1.6924	2.41725	1.87441	2.3724	1.95476	1.00612
	1.89963	3.48383	2.24113	1.93453	1.62508	2.28025	2.24143	1.10649	2.11901	2.26293	0.0272979	1.80032	1.62785	1.11533	1.94344	0.620947	1.5706	1.90072	1.9924	2.27725	2.52441	2.0524	1.74476	0.76612
	1.95963	3.71383	3.33113	1.54453	1.66508	2.19025	2.23143	0.85649	1.59901	2.33293	0.567298	1.55032	1.45785	1.04533	1.89344	0.830947	1.7106	1.68072	1.9424	2.54725	2.16441	1.9824	1.35476	0.47612
	1.97963	3.33383	3.56113	1.70453	1.68508	2.43025	2.31143	0.83649	1.40901	2.45293	1.1673	2.02032	1.11785	1.54533	1.78344	1.03095	1.3906	1.28072	1.5424	2.55725	2.10441	2.0924	0.784758	0.0761201
	1.66963	3.22383	2.78113	2.73453	1.79508	3.00025	1.48143	0.92649	0.719007	2.32293	0.997298	2.26032	0.807852	2.06533	1.68344	1.78095	1.1606	0.850716	1.5724	1.98725	1.92441	2.0824	0.784758	-0.42388
	2.78963	2.35383	2.38113	3.32453	2.12508	3.55025	0.231432	1.12649	1.73901	2.39293	1.6073	2.01032	0.907852	1.95533	1.71344	2.18095	1.0906	0.730716	1.4324	2.44725	1.89441	1.9724	0.964758	-0.59388
	2.54963	2.35383	2.34113	3.22453	2.36508	2.36025	0.341432	1.10649	2.03901	1.47293	1.4773	1.84032	1.08785	2.10533	1.11344	1.16095	1.4906	1.68072	1.9024	1.92725	1.39441	2.3024	1.44476	0.59612
	2.82963	2.57383	2.70113	3.28453	2.81508	2.86025	1.62143	1.09649	2.06901	1.09293	0.937298	1.90032	1.17785	2.06533	0.653441	0.880947	1.6606	1.94072	1.9224	2.16725	1.90441	1.3224	1.29476	1.52612
	3.10963	2.96383	2.70113	3.26453	3.14508	2.87025	1.96143	1.51649	2.16901	0.492933	1.2173	2.21032	1.25785	1.91533	0.503441	0.680947	1.5806	1.98072	1.9724	2.32725	0.974411	1.3024	1.86476	1.82612
	3.02963	3.52383	3.22113	3.38453	3.38508	2.74025	2.01143	1.40649	2.00901	0.702933	1.0273	2.78032	1.36785	1.30533	0.503441	0.600947	1.4906	1.76072	1.6724	2.35725	0.674411	1.6924	1.81476	1.22612
	2.95963	3.38383	3.50113	2.65453	2.62508	2.64025	1.10143	1.36649	1.86901	1.00293	0.767298	1.89032	1.81785	1.82533	0.893441	0.770947	1.4606	1.86072	1.5424	1.61725	1.31441	1.7724	1.56476	0.82612
	2.91963	3.01383	3.55113	2.77453	2.45508	2.54025	1.16143	1.09649	1.80901	1.19293	0.937298	2.21032	0.937852	1.57533	0.503441	0.850947	1.3406	1.46072	1.2424	1.81725	1.78441	1.6524	1.67476	0.49612
	3.08963	3.26383	3.23113	2.14453	2.47508	2.07025	1.68143	1.27649	1.53901	2.60293	0.587298	1.62032	0.807852	2.14533	1.26344	1.14095	1.4506	1.69072	1.1724	2.41725	2.09441	1.1624	1.72476	0.37612
	2.35963	3.25383	3.54113	1.91453	2.67508	2.19025	2.08143	1.27649	1.63901	2.73293	0.437298	1.18032	1.23785	1.75533	1.00344	1.95095	1.6106	1.27072	1.3424	1.09725	1.79441	1.7324	1.89476	0.17612
	3.22963	2.49383	3.30113	1.98453	2.67508	2.35025	1.88143	1.19649	1.80901	2.16293	0.577298	1.18032	1.19785	1.96533	1.06344	1.20095	1.7406	1.21072	1.4524	1.20725	2.53441	1.8524	1.64476	-0.00387991
	2.99963	2.33383	3.04113	2.42453	2.29508	2.54025	1.73143	0.56649	2.11901	2.31293	0.707298	2.21032	1.16785	1.01533	1.31344	1.49095	1.3706	1.12072	1.5324	1.37725	1.18441	1.6524	1.43476	0.30612
	2.69963	2.50383	3.09113	1.51453	2.41508	2.33025	1.78143	1.18649	2.25901	2.11293	1.2873	1.65032	2.10785	0.675335	1.74344	1.72095	1.5906	1.23072	1.0624	1.81725	1.17441	2.1624	0.734758	0.0761201
	1.95963	2.70383	2.88113	1.75453	2.75508	2.32025	1.55143	1.07649	2.50901	2.51293	1.4073	1.88032	1.67785	1.60533	1.48344	0.990947	1.5606	1.41072	1.3624	1.87725	0.944411	2.4024	0.304758	0.00612009
	2.22963	2.55383	2.94113	1.71453	3.22508	2.91025	1.26143	0.81649	2.46901	2.20293	1.2973	1.90032	1.53785	1.64533	1.36344	1.33095	1.3106	1.51072	1.7324	2.83725	0.724411	1.9824	0.774758	0.82612
	2.49963	2.62383	2.85113	2.82453	3.47508	3.23025	1.92143	0.63649	2.32901	2.31293	1.2973	2.22032	1.62785	1.59533	1.34344	1.90095	1.1206	2.29072	1.6024	2.85725	1.50441	1.1124	0.694758	0.95612
	2.84963	3.07383	2.28113	2.89453	2.56508	2.63025	2.01143	0.50649	2.23901	1.79293	1.6473	2.26032	1.26785	1.22533	1.28344	1.89095	1.0506	2.41072	1.5324	2.22725	1.59441	0.862402	1.61476	1.23612
	2.39963	3.16383	2.93113	2.41453	1.88508	2.87025	1.80143	1.40649	1.67901	1.74293	1.7273	2.13032	1.65785	1.35533	1.56344	1.16095	1.2106	2.41072	1.9224	2.08725	1.34441	1.2924	0.864758	1.52612
	2.66963	2.88383	3.29113	3.09453	1.61508	2.95025	1.25143	1.05649	1.80901	1.47293	1.7273	2.32032	2.10785	1.69533	1.51344	0.610947	0.7506	1.83072	1.8424	2.09725	1.32441	2.1124	0.524758	1.82612
	2.74963	2.90383	3.36113	2.10453	1.58508	3.03025	0.641432	1.15649	0.599007	1.87293	1.4073	2.55032	1.93785	2.10533	1.43344	1.05095	1.3006	2.22072	1.5324	1.99725	1.28441	2.1424	0.634758	1.57612
	2.43963	3.08383	3.00113	1.87453	1.87508	3.18025	1.12143	-0.0135104	2.02901	2.46293	0.437298	2.10032	2.46785	2.21533	1.38344	1.48095	0.9006	2.33072	1.4824	2.34725	0.744411	1.5824	0.574758	1.54612
	2.27963	3.49383	2.84113	3.26453	1.61508	2.94025	1.38143	-0.15351	2.48901	2.28293	1.1773	2.14032	2.28785	2.08533	1.23344	1.40095	0.7506	2.28072	1.7424	2.26725	0.364411	1.3124	0.174758	0.63612
	2.22963	3.62383	3.05113	3.57453	2.20508	2.90025	1.70143	0.16649	2.48901	2.63293	1.5673	2.13032	1.85785	1.75533	1.16344	1.32095	0.9406	1.95072	1.8024	2.48725	1.49441	1.5324	0.894758	0.99612
	2.49963	2.77383	2.09113	2.56453	2.66508	2.87025	0.891432	0.85649	2.39901	2.52293	1.0973	1.88032	1.90785	0.745335	1.24344	1.09095	1.2806	1.98072	2.0424	2.31725	1.65441	2.0624	0.734758	0.97612
	2.69963	3.43383	1.29113	2.25453	2.75508	2.87025	1.13143	0.66649	2.65901	2.20293	1.8473	2.58032	1.85785	1.55533	1.48344	1.55095	1.0406	1.94072	1.8624	1.61725	1.37441	2.2924	0.434758	1.06612
	2.73963	3.58383	1.45113	2.12453	2.89508	2.57025	1.86143	0.69649	1.78901	2.34293	0.937298	1.72032	1.77785	1.17533	1.76344	1.23095	0.8006	1.64072	1.3624	1.00725	0.944411	2.4624	0.234758	1.63612
	2.90963	3.71383	1.29113	1.83453	2.99508	2.00025	2.13143	0.87649	2.29901	2.49293	1.2273	2.12032	2.07785	1.16533	1.43344	1.23095	0.9406	1.88072	0.802402	2.08725	0.864411	1.5424	0.334758	0.85612
	2.32963	3.54383	2.03113	1.75453	2.70508	2.01025	2.14143	0.52649	2.55901	2.55293	1.1473	2.04032	2.37785	1.80533	1.34344	1.34095	1.0306	1.89072	1.5124	2.22725	1.58441	1.5824	0.244758	0.79612
	1.52963	3.43383	2.74113	1.51453	1.83508	1.54025	2.03143	0.73649	2.13901	2.12293	1.6073	1.42032	2.37785	1.79533	1.15344	1.25095	1.4706	1.78072	1.3624	2.38725	1.79441	1.9124	0.0847575	0.85612
	1.49963	3.28383	2.21113	1.66453	2.23508	2.26025	1.88143	0.74649	1.70901	1.92293	1.5873	1.56032	2.44785	2.46533	0.843441	0.770947	1.5006	1.77072	1.3824	2.32725	2.06441	2.1624	-0.0152425	0.80612
	1.73963	3.32383	2.05113	2.16453	1.92508	2.30025	1.61143	0.74649	1.34901	1.94293	1.5973	2.41032	2.31785	2.55533	0.893441	0.900947	1.5406	1.99072	1.4524	2.40725	1.55441	1.6824	0.174758	1.09612
	2.05963	3.33383	2.00113	1.84453	2.38508	1.85025	1.48143	1.07649	1.31901	1.52293	2.0273	2.40032	2.32785	1.98533	0.683441	1.06095	1.4706	1.37072	1.4724	2.44725	1.42441	1.6124	0.164758	1.30612
	1.62963	3.29383	2.44113	2.54453	2.56508	2.38025	1.68143	1.05649	1.39901	1.55293	2.1173	2.58032	2.22785	2.21533	1.07344	0.940947	1.4406	1.91072	1.3024	2.21725	0.104411	1.5024	0.0547575	1.69612
	2.92963	3.16383	2.34113	2.28453	2.78508	2.69025	1.62143	1.17649	2.13901	1.33293	2.0073	2.54032	2.19785	1.97533	1.30344	0.510947	1.2706	1.99072	1.5124	2.37725	0.664411	1.0324	0.234758	1.51612
	3.37963	2.59383	2.91113	2.60453	3.03508	2.36025	1.97143	1.33649	1.98901	1.86293	1.7273	1.28032	2.21785	1.47533	1.72344	0.770947	1.0506	1.89072	1.4324	2.38725	1.44441	0.512402	1.20476	1.33612
	3.61963	2.10383	2.89113	1.36453	2.82508	2.27025	2.16143	1.24649	1.85901	1.64293	1.5673	1.51032	1.93785	1.08533	1.43344	0.280947	0.8606	2.11072	1.1124	2.50725	1.53441	0.752402	1.41476	1.22612
	3.68963	2.41383	2.70113	1.53453	2.54508	2.19025	1.75143	1.18649	1.61901	2.19293	0.887298	1.41032	1.92785	0.915335	1.35344	1.39095	0.7706	2.21072	1.1024	2.77725	2.09441	0.962402	0.794758	0.64612
	2.38963	2.59383	2.66113	1.79453	2.34508	2.11025	1.82143	1.10649	1.92901	2.26293	0.187298	1.70032	1.15785	0.775335	0.713441	1.02095	0.9006	1.78072	1.2624	2.81725	1.96441	0.622402	0.224758	0.36612
	2.75963	2.28383	3.01113	2.01453	2.08508	2.05025	2.40143	0.93649	2.29901	2.52293	-0.232702	1.70032	0.707852	0.805335	0.803441	0.260947	1.3606	1.69072	1.1324	2.68725	1.79441	0.912402	0.694758	0.59612
	2.74963	2.25383	3.11113	2.15453	1.96508	2.34025	1.45143	0.84649	1.84901	2.01293	0.767298	2.40032	1.79785	0.825335	1.01344	0.400947	1.3406	2.09072	1.1724	2.40725	1.87441	1.2824	0.614758	0.64612
	2.69963	1.88383	3.31113	2.59453	1.87508	2.34025	1.77143	0.77649	1.58901	2.16293	0.597298	2.45032	2.19785	1.57533	1.57344	0.820947	1.4706	2.42072	1.0024	2.14725	1.96441	1.3224	1.45476	0.58612
	1.72963	1.39383	3.35113	2.32453	1.77508	2.32025	1.86143	0.59649	2.27901	2.45293	0.717298	1.31032	2.22785	1.53533	1.56344	0.900947	1.3706	2.65072	1.0724	1.79725	1.86441	2.2824	1.53476	0.54612
	1.81963	2.14383	3.20113	2.20453	1.73508	2.27025	2.14143	0.70649	2.46901	1.78293	0.857298	1.42032	2.33785	1.41533	1.42344	1.14095	1.1906	2.78072	1.3024	2.26725	1.82441	1.4124	1.57476	1.36612
	1.92963	1.88383	2.44113	2.24453	1.83508	2.13025	2.30143	0.66649	2.37901	2.19293	1.7273	1.53032	2.25785	1.38533	1.24344	1.37095	0.8306	2.79072	1.5724	2.28725	1.65441	1.6624	1.51476	1.92612
	2.11963	1.83383	2.57113	2.26453	1.78508	2.11025	1.63143	0.69649	2.63901	2.35293	1.8973	1.49032	2.13785	1.53533	2.00344	0.960947	0.7606	2.21072	1.5124	1.41725	0.904411	1.9624	1.34476	1.46612
	2.05963	1.26383	1.82113	2.24453	1.74508	2.01025	1.87143	1.02649	2.42901	1.63293	1.5673	1.63032	2.32785	1.40533	2.14344	0.670947	0.9206	1.96072	1.1724	2.63725	0.624411	1.2924	1.17476	1.38612
	1.68963	1.28383	2.17113	2.45453	2.44508	2.64025	1.93143	1.29649	2.03901	2.16293	1.7473	1.86032	1.73785	0.865335	1.07344	0.570947	0.5806	2.06072	1.3424	1.63725	0.274411	0.662402	0.914758	1.21612
	2.03963	2.53383	2.21113	1.90453	2.63508	2.67025	2.11143	0.0564896	2.13901	1.55293	1.4273	2.26032	2.02785	0.745335	2.18344	0.710947	0.7706	1.93072	1.1424	1.92725	0.914411	1.5924	0.864758	0.96612
	0.74963	2.70383	2.17113	2.20453	2.67508	2.72025	1.85143	0.0864896	1.94901	1.32293	1.6473	2.48032	1.72785	1.19533	2.31344	0.570947	1.0806	1.82072	1.0624	2.40725	1.08441	1.9524	0.344758	0.71612
	1.12963	2.99383	2.07113	2.44453	2.89508	2.61025	2.36143	0.92649	1.67901	1.44293	1.2973	2.26032	1.14785	1.38533	1.84344	0.220947	1.3806	1.85072	1.2624	2.48725	0.764411	1.5924	0.534758	0.79612
	1.77963	2.03383	2.25113	2.92453	2.80508	2.35025	2.34143	0.98649	1.50901	1.94293	1.2873	1.57032	1.23785	1.80533	1.69344	0.630947	1.0706	1.98072	1.6624	2.65725	0.474411	2.0924	0.954758	0.43612
	2.07963	2.70383	2.57113	2.96453	2.66508	2.91025	2.33143	1.10649	1.58901	2.44293	1.4173	1.34032	1.24785	1.79533	1.39344	0.480947	1.0606	1.63072	1.7124	2.15725	1.60441	1.1124	0.314758	0.46612
	2.25963	2.18383	3.16113	2.36453	2.66508	3.07025	1.55143	1.23649	1.94901	1.12293	1.1973	1.51032	1.32785	1.89533	1.60344	1.00095	1.1006	1.64072	1.5524	2.32725	1.59441	1.4624	0.104758	0.58612
	1.51963	2.61383	2.25113	1.86453	2.58508	2.85025	1.62143	1.18649	2.36901	1.44293	0.647298	1.70032	2.02785	1.69533	1.56344	1.40095	1.5606	0.920716	1.4124	2.02725	1.85441	1.1724	-0.125242	0.46612
	1.80963	2.19383	1.75113	2.51453	2.36508	2.89025	1.98143	1.34649	2.29901	1.76293	0.407298	1.70032	2.00785	2.13533	1.79344	1.14095	1.8806	1.40072	1.4324	1.21725	1.59441	0.902402	0.534758	0.82612
	2.02963	1.49383	1.86113	1.05453	2.61508	2.76025	1.49143	1.14649	2.02901	1.70293	1.0773	1.93032	1.95785	1.93533	1.85344	1.36095	1.3206	1.52072	1.4024	1.30725	1.38441	1.0324	0.964758	0.56612
	2.03963	1.21383	1.98113	1.78453	2.71508	2.72025	1.95143	1.04649	1.98901	1.53293	0.737298	1.92032	2.31785	1.30533	1.35344	-0.489053	1.3406	1.94072	1.3124	1.94725	1.37441	1.1224	1.40476	0.76612
	2.07963	1.98383	2.24113	2.05453	3.02508	2.74025	1.81143	0.81649	2.36901	2.05293	1.5473	1.97032	2.10785	1.04533	0.993441	1.01095	1.4406	1.65072	0.562402	1.75725	1.55441	0.992402	1.08476	1.13612
	2.28963	2.36383	2.39113	2.32453	2.34508	2.64025	1.52143	0.93649	2.82901	1.46293	1.6173	1.85032	2.25785	1.47533	0.933441	1.37095	1.5206	1.89072	0.382402	1.23725	1.90441	1.0624	0.544758	1.05612
	2.25963	2.35383	2.70113	2.42453	1.42508	2.53025	1.86143	0.15649	3.04901	1.79293	1.5273	1.86032	1.72785	1.78533	1.66344	1.32095	1.6406	0.930716	0.912402	1.73725	1.84441	1.2424	0.874758	1.61612
	2.28963	2.46383	2.92113	2.70453	1.48508	2.60025	2.06143	0.52649	3.03901	2.19293	1.4373	2.05032	1.79785	1.78533	1.73344	1.66095	1.4206	1.16072	1.0424	2.25725	1.87441	1.1624	-0.0552425	1.99612
3	1.54963	2.99383	2.49113	1.68453	1.59508	2.58025	2.14143	-0.0835104	2.98901	2.16293	1.4373	2.30032	2.28785	1.32533	1.37344	1.51095	1.4206	1.41072	0.372402	1.95725	1.68441	1.1524	1.35476	1.74612
	1.22963	2.99383	1.82113	1.62453	1.44508	2.63025	1.85143	0.29649	1.66901	2.15293	1.2973	1.73032	1.85785	1.04533	1.02344	1.23095	1.2706	0.820716	0.722402	2.17725	1.08441	1.3124	1.50476	1.20612
	1.69963	2.56383	2.15113	1.94453	1.22508	2.28025	1.82143	1.33649	1.54901	2.05293	1.2273	1.52032	1.42785	1.25533	1.23344	1.14095	1.4906	0.790716	1.2624	2.51725	0.914411	1.7424	0.934758	1.07612
	1.88963	2.93383	1.92113	2.47453	1.17508	1.93025	1.36143	1.10649	1.64901	2.01293	1.1073	1.51032	1.93785	1.15533	1.55344	1.13095	1.4806	0.910716	0.852402	2.44725	0.984411	1.4624	0.734758	0.89612
	2.09963	2.44383	2.83113	2.65453	1.06508	2.19025	1.92143	0.61649	1.49901	2.03293	1.0673	1.43032	2.18785	1.08533	1.42344	1.56095	1.3706	0.880716	0.882402	1.92725	0.824411	1.4024	0.534758	0.64612
	2.09963	2.66383	3.06113	2.63453	1.09508	2.45025	1.92143	1.17649	1.66901	1.39293	1.0373	1.37032	1.30785	1.61533	1.26344	1.46095	1.3806	1.14072	1.3524	1.36725	0.774411	1.5724	0.334758	0.87612
	2.12963	2.72383	2.66113	2.70453	1.09508	2.87025	1.81143	0.57649	1.26901	1.24293	0.0872979	1.57032	1.66785	1.59533	1.74344	1.38095	0.5406	1.39072	1.3424	1.85725	1.35441	0.892402	0.464758	0.89612
	2.29963	2.43383	2.25113	2.66453	1.65508	2.94025	1.59143	1.25649	1.67901	1.99293	-0.242702	1.01032	2.27785	1.82533	1.60344	1.58095	0.1406	1.20072	1.0424	1.78725	1.11441	0.702402	0.0847575	0.89612
	2.09963	1.62383	2.37113	1.93453	1.94508	2.89025	2.19143	0.73649	1.73901	2.07293	0.107298	0.940323	2.19785	1.84533	1.47344	1.14095	0.4806	1.06072	0.632402	1.73725	0.984411	0.632402	0.804758	1.28612
	2.41963	0.963834	1.83113	2.33453	1.77508	2.84025	2.21143	0.89649	2.09901	0.842933	0.567298	1.69032	1.54785	1.25533	1.28344	1.31095	0.6806	0.900716	0.732402	1.24725	0.824411	0.912402	1.18476	1.10612
	2.23963	1.79383	1.47113	1.76453	2.03508	1.97025	2.37143	1.20649	1.66901	1.14293	1.2473	0.960323	1.46785	0.545335	1.16344	1.16095	0.7806	0.310716	0.702402	1.08725	1.04441	0.252402	1.52476	0.63612
	2.28963	1.72383	1.49113	2.85453	2.00508	1.75025	2.15143	1.38649	2.25901	1.19293	0.907298	1.45032	1.55785	1.26533	0.873441	0.630947	0.5806	0.730716	1.0124	1.49725	1.17441	0.872402	1.34476	0.27612
	2.43963	1.82383	1.75113	2.52453	1.80508	1.72025	0.681432	1.47649	1.42901	1.30293	1.5673	1.17032	0.887852	0.785335	1.13344	1.23095	0.6006	0.680716	0.842402	1.42725	1.15441	1.4724	0.624758	0.92612
	2.59963	1.70383	1.54113	2.60453	1.82508	2.67025	0.161432	1.45649	1.37901	1.97293	1.5173	1.24032	0.947852	1.05533	1.52344	1.26095	0.6506	1.06072	0.902402	1.55725	0.354411	1.2324	0.904758	0.64612
	2.71963	1.34383	1.70113	2.62453	2.03508	2.98025	0.341432	0.94649	1.20901	2.42293	1.6773	1.15032	1.18785	1.10533	1.11344	0.880947	0.6506	1.37072	0.612402	1.28725	1.26441	1.4624	1.19476	0.36612
	2.82963	2.15383	2.78113	2.75453	2.58508	3.10025	0.561432	0.85649	1.19901	2.39293	1.6673	0.590323	1.16785	1.50533	1.89344	0.850947	0.8506	1.48072	1.4924	1.65725	1.96441	1.4324	1.93476	1.25612
	2.35963	1.84383	2.68113	2.48453	2.33508	3.10025	0.851432	1.10649	1.82901	2.00293	1.2373	-0.149677	1.43785	1.51533	1.98344	0.570947	0.2006	1.18072	0.622402	1.66725	1.95441	1.4524	2.20476	0.81612
	2.56963	2.20383	2.66113	2.34453	2.20508	3.19025	1.26143	0.92649	1.75901	1.34293	0.537298	0.280323	2.27785	0.965335	1.98344	0.210947	1.2506	0.290716	0.372402	2.17725	1.10441	0.322402	1.25476	0.78612
	2.64963	1.93383	1.78113	1.84453	2.19508	2.68025	1.62143	0.68649	1.98901	1.44293	0.307298	0.670323	1.52785	2.10533	1.56344	0.550947	1.1406	1.19072	0.972402	0.507252	1.27441	1.0824	0.964758	1.06612
	2.01963	1.56383	1.91113	1.58453	2.01508	2.87025	2.01143	0.73649	2.06901	1.70293	0.377298	0.870323	1.60785	0.725335	1.65344	1.19095	1.3106	1.33072	1.1024	0.747252	0.914411	1.5524	1.33476	1.25612
	2.09963	1.59383	2.30113	1.84453	1.67508	2.76025	1.88143	0.84649	1.40901	2.22293	0.607298	1.79032	0.927852	1.43533	1.29344	0.400947	0.9406	1.23072	1.1224	1.22725	1.37441	0.862402	1.16476	1.59612
	2.03963	-0.156166	2.88113	1.74453	0.785081	2.64025	1.92143	0.92649	1.62901	2.11293	0.597298	-0.0796767	0.897852	2.00533	1.51344	-0.169053	1.6006	1.38072	1.4224	1.39725	1.31441	1.6124	1.65476	1.48612
	2.24963	1.13383	2.09113	1.20453	1.02508	2.38025	1.69143	1.07649	1.87901	2.03293	0.967298	0.520323	1.18785	1.11533	1.62344	0.620947	1.8006	1.43072	1.3524	1.13725	0.464411	1.9324	0.964758	1.90612
	1.99963	1.26383	2.73113	1.41453	1.49508	2.02025	1.75143	0.67649	1.96901	1.70293	1.1373	0.260323	1.39785	0.985335	1.92344	0.560947	1.7906	1.58072	1.4724	2.40725	1.47441	1.6224	0.804758	1.74612
	1.42963	0.703834	2.19113	0.874527	1.48508	1.95025	1.62143	0.88649	2.10901	1.90293	0.567298	1.14032	1.26785	1.80533	0.673441	0.770947	1.1406	1.51072	1.3824	2.28725	0.914411	0.972402	1.56476	1.91612
	1.29963	0.903834	1.38113	1.09453	0.195081	1.32025	1.92143	1.53649	2.22901	1.41293	1.3773	0.790323	0.677852	2.13533	0.833441	1.50095	1.1706	0.530716	1.5324	1.79725	1.20441	1.4124	1.88476	1.20612
	1.00963	0.963834	1.46113	-0.255473	0.345081	0.860254	2.28143	2.15649	2.30901	1.68293	1.4773	1.49032	0.747852	1.14533	1.26344	1.05095	1.4206	0.970716	1.6724	1.96725	1.26441	1.5424	1.27476	1.87612
	0.69963	0.803834	1.48113	-0.705473	0.0550808	0.660254	2.80143	1.60649	2.02901	2.13293	0.877298	0.770323	1.51785	1.43533	1.36344	1.56095	1.4706	1.15072	1.5124	2.35725	0.984411	1.3224	0.304758	1.90612
	0.62963	0.883834	1.29113	-0.495473	0.0550808	0.570254	2.61143	0.79649	1.81901	0.942933	1.4873	1.12032	1.19785	1.34533	1.43344	1.63095	1.2706	1.45072	1.4224	1.74725	0.944411	1.3624	0.714758	1.68612
	0.58963	0.983834	1.16113	0.124527	0.0950808	0.570254	2.16143	1.27649	1.87901	1.21293	1.2473	1.23032	1.38785	1.14533	1.69344	1.66095	1.2006	1.42072	1.3824	1.81725	1.14441	1.3424	0.624758	1.74612
	0.74963	0.0738337	0.921132	0.224527	-0.504919	0.700254	2.02143	1.47649	1.94901	1.25293	1.3173	0.820323	1.51785	1.48533	1.49344	1.63095	0.9406	1.41072	1.2324	2.18725	1.45441	1.3724	0.534758	2.14612
	0.93963	-0.406166	0.811132	0.0745266	-0.454919	0.800254	2.08143	0.74649	1.95901	0.712933	0.337298	1.26032	1.19785	1.58533	1.31344	0.580947	1.3306	0.830716	1.3024	1.97725	1.55441	1.7424	-0.215242	1.96612
	1.18963	-0.796166	0.931132	0.284527	-0.304919	0.870254	2.32143	0.67649	1.86901	1.40293	0.837298	1.34032	1.08785	0.485335	1.46344	0.850947	1.4206	0.560716	1.4524	1.98725	1.66441	0.752402	0.264758	1.95612
	1.04963	-1.12617	1.56113	0.454527	-0.0849192	0.980254	2.11143	1.27649	1.75901	1.71293	0.967298	1.08032	0.637852	0.565335	1.55344	1.66095	1.4406	0.520716	1.0624	1.84725	1.31441	0.412402	0.884758	1.90612
	0.80963	-1.28617	1.99113	0.624527	0.0350808	1.12025	1.79143	1.27649	1.94901	0.842933	0.707298	1.28032	1.27785	1.11533	1.33344	1.13095	1.2006	0.720716	0.962402	1.97725	1.66441	0.502402	0.394758	1.96612
	-0.0903695	-1.60617	2.15113	0.914527	-0.214919	1.37025	2.30143	1.41649	2.00901	1.06293	1.0473	1.13032	1.49785	1.08533	0.963441	1.16095	0.8306	1.06072	0.542402	1.49725	1.39441	0.832402	-0.0352425	1.92612
	-0.35037	-1.80617	2.15113	1.25453	0.0450808	1.60025	2.27143	1.89649	2.23901	1.60293	1.1273	1.40032	1.99785	0.925335	0.343441	1.33095	0.8606	0.910716	1.1124	1.72725	1.50441	0.402402	0.424758	1.61612
	-0.0403695	-2.21617	1.98113	1.38453	-0.0949192	1.72025	2.19143	1.73649	2.37901	1.83293	1.1973	1.50032	1.11785	0.775335	0.133441	1.88095	0.7406	0.930716	1.1324	0.607252	1.14441	0.402402	0.324758	1.54612
	1.27963	-2.05617	2.31113	2.12453	-0.394919	1.85025	1.68143	1.73649	2.68901	1.93293	0.847298	1.67032	2.02785	0.985335	0.273441	1.82095	0.9606	1.35072	1.1924	1.05725	0.894411	0.632402	0.524758	1.62612
	0.92963	-2.13617	2.08113	2.47453	-0.644919	2.00025	1.50143	1.80649	2.65901	1.89293	0.707298	-0.0596767	2.32785	0.835335	0.743441	2.08095	0.9406	1.68072	0.882402	1.57725	0.954411	1.1324	0.474758	1.17612
	0.90963	-1.78617	2.18113	2.73453	-0.234919	2.01025	1.77143	1.80649	2.66901	1.76293	0.757298	-0.139677	2.33785	0.985335	0.703441	2.11095	0.8106	1.78072	1.0124	1.43725	1.26441	1.8124	-0.0552425	1.00612
	0.87963	-1.30617	2.33113	2.52453	0.195081	2.16025	1.75143	1.00649	2.55901	1.57293	1.0373	0.0303233	1.49785	0.325335	0.943441	1.19095	0.6106	1.57072	0.702402	1.35725	1.24441	1.9624	-0.0252425	1.26612
	1.48963	-1.37617	2.37113	2.42453	0.675081	1.68025	1.45143	1.58649	2.37901	1.40293	1.2573	-0.369677	1.55785	0.145335	0.993441	0.920947	0.5906	1.45072	1.2924	1.26725	1.31441	1.9924	-0.235242	1.14612
	1.27963	-1.11617	2.17113	1.91453	0.475081	1.72025	1.62143	1.47649	2.34901	1.47293	1.2973	0.0203233	1.53785	0.605335	1.11344	1.21095	0.5506	1.28072	1.3324	1.36725	1.21441	1.4824	-0.0952425	1.19612
	0.64963	-0.856166	1.65113	1.40453	0.345081	1.84025	2.07143	1.23649	1.77901	1.81293	1.2373	1.12032	1.87785	0.575335	1.10344	1.59095	0.9406	0.740716	0.992402	1.39725	1.21441	0.332402	0.874758	0.53612
	1.46963	-0.486166	2.05113	1.18453	0.185081	1.58025	1.80143	1.17649	2.03901	1.46293	0.857298	1.34032	2.11785	1.04533	1.06344	2.01095	0.7906	0.420716	0.922402	1.29725	1.28441	-0.0275982	1.32476	1.61612
	1.56963	-0.316166	2.34113	1.25453	0.405081	1.56025	1.02143	1.10649	2.24901	1.37293	0.757298	1.21032	2.19785	1.19533	0.943441	2.12095	0.9306	1.24072	0.702402	1.72725	1.25441	-0.0875982	1.28476	2.07612
	1.57963	-0.0961663	2.56113	1.27453	0.555081	1.54025	0.831432	1.07649	2.46901	1.51293	-0.0327021	1.05032	1.82785	1.01533	0.903441	2.09095	0.7506	1.39072	0.472402	0.977252	1.20441	-0.317598	1.18476	1.61612
	1.54963	0.0938337	2.70113	1.42453	0.715081	1.62025	1.62143	0.88649	2.29901	1.28293	0.0372979	1.26032	1.55785	0.595335	1.16344	1.68095	1.0206	1.22072	0.422402	1.54725	0.884411	-0.197598	1.04476	1.28612
	1.50963	0.333834	2.86113	1.40453	0.815081	1.80025	1.85143	0.61649	2.36901	1.65293	0.667298	1.46032	1.22785	0.395335	1.29344	1.80095	1.3406	1.14072	0.302402	1.71725	1.44441	0.122402	0.894758	0.90612
	1.43963	0.623834	1.62113	0.854527	0.905081	1.56025	1.86143	0.44649	2.24901	1.54293	0.677298	1.42032	1.17785	0.615335	1.39344	2.02095	1.4006	1.11072	0.0624018	1.72725	1.24441	0.232402	0.904758	-0.0738799
	1.37963	0.0938337	1.42113	0.494527	0.165081	1.39025	1.79143	0.28649	2.14901	1.80293	0.977298	1.31032	1.39785	1.22533	1.31344	1.92095	0.9206	0.980716	-0.487598	1.39725	1.20441	0.442402	0.504758	-0.0738799
	1.20963	-0.756166	1.36113	0.884527	-0.964919	1.16025	1.88143	0.96649	1.72901	1.99293	1.0673	1.08032	0.967852	1.21533	1.16344	1.79095	0.7206	0.980716	-0.547598	1.01725	0.504411	0.712402	0.304758	0.38612
	0.86963	-1.10617	1.69113	1.16453	-1.37492	1.10025	1.90143	0.44649	1.72901	0.922933	1.0973	0.850323	1.64785	1.24533	1.20344	1.55095	0.7106	1.30072	-0.827598	0.877252	0.644411	0.992402	0.734758	0.0761201
	0.87963	-0.916166	1.64113	1.28453	-1.40492	1.06025	2.08143	0.37649	2.32901	0.562933	1.1473	0.550323	2.00785	1.21533	0.983441	1.92095	0.5106	1.65072	-0.757598	0.787252	0.624411	0.662402	0.404758	-0.22388
	1.25963	-0.846166	1.95113	1.06453	-1.25492	1.42025	1.95143	0.92649	2.13901	1.67293	1.0673	0.520323	1.68785	1.03533	0.983441	1.90095	0.4706	1.81072	-0.917598	1.56725	0.404411	0.932402	0.484758	-0.15388
	1.49963	-0.706166	2.10113	1.11453	-0.804919	2.05025	1.83143	0.65649	2.46901	2.13293	1.2073	0.240323	1.69785	1.01533	1.00344	1.99095	0.2506	2.11072	-0.607598	1.56725	0.744411	0.682402	0.714758	0.17612
	1.10963	-0.586166	2.13113	1.32453	-0.354919	1.84025	1.68143	0.58649	2.55901	1.19293	1.2373	0.670323	2.00785	1.02533	0.983441	1.95095	0.0906005	1.96072	-0.307598	1.65725	0.874411	0.892402	0.394758	0.59612
	1.08963	-0.596166	2.18113	1.25453	0.0950808	1.71025	1.42143	0.12649	2.51901	0.952933	1.1973	0.400323	2.02785	0.595335	0.933441	1.72095	-0.0293995	1.71072	0.432402	1.08725	0.524411	0.972402	0.174758	0.53612
	1.04963	-0.746166	2.01113	1.84453	0.325081	1.73025	1.08143	0.64649	2.64901	0.932933	1.1673	0.810323	1.41785	0.415335	0.903441	1.59095	-0.0293995	1.64072	0.252402	1.41725	-0.195589	1.3924	0.404758	0.00612009
	1.08963	0.0338337	1.18113	1.93453	0.645081	1.72025	0.961432	0.97649	2.24901	1.11293	1.0973	0.770323	1.69785	1.30533	1.53344	1.51095	0.1206	1.46072	0.302402	1.42725	-0.185589	1.3224	0.454758	-0.0938799
	0.81963	0.773834	1.60113	1.91453	-0.00491917	1.18025	1.12143	0.79649	1.80901	0.942933	0.997298	0.220323	1.75785	0.925335	1.24344	1.46095	0.3006	1.29072	0.512402	0.747252	0.0544111	1.2624	1.06476	0.26612
	0.98963	0.823834	2.17113	1.70453	0.115081	1.73025	1.05143	0.70649	1.39901	1.85293	0.987298	-0.849677	1.74785	1.09533	1.19344	1.58095	0.8106	1.21072	0.442402	0.857252	0.934411	1.2624	1.36476	0.24612
	0.11963	0.673834	2.14113	1.54453	-0.524919	2.12025	0.731432	0.56649	1.28901	1.89293	0.537298	-0.989677	1.69785	0.325335	1.00344	1.73095	0.4406	1.09072	0.272402	1.10725	0.744411	0.892402	1.32476	-0.0938799
	1.09963	0.523834	2.34113	0.964527	-0.824919	2.22025	0.691432	1.00649	1.23901	1.94293	0.0972979	0.0903233	1.63785	0.195335	0.843441	1.88095	0.3806	0.980716	0.572402	1.75725	0.474411	0.812402	0.664758	0.00612009
	1.59963	0.553834	2.41113	1.24453	-1.01492	2.28025	0.811432	1.30649	1.76901	2.09293	0.0472979	-0.00967667	1.84785	0.175335	0.563441	1.60095	0.4806	0.750716	0.212402	1.33725	0.234411	0.842402	-0.0152425	-0.00387991
	1.26963	0.983834	2.52113	1.84453	-0.914919	2.38025	1.19143	1.14649	2.01901	2.16293	-0.252702	0.520323	2.03785	0.0153349	0.553441	1.00095	0.2206	0.950716	0.492402	0.977252	0.474411	0.00240185	-0.325242	0.36612
	1.69963	0.783834	1.28113	1.06453	-0.374919	1.97025	1.32143	0.86649	1.97901	1.88293	0.937298	0.720323	1.97785	0.0953349	0.583441	0.740947	0.1506	0.870716	0.672402	1.63725	0.504411	0.182402	-0.765242	0.46612
	1.62963	0.693834	0.591132	0.594527	-0.0649192	1.61025	1.14143	0.69649	1.24901	1.14293	0.127298	0.930323	1.55785	-0.0146651	0.423441	1.56095	0.1106	0.840716	0.692402	1.88725	0.334411	0.462402	-0.795242	0.71612
	1.52963	0.273834	1.61113	0.924527	-0.234919	1.70025	0.321432	1.12649	0.849007	1.59293	0.0972979	0.950323	1.95785	-0.0146651	0.0434411	1.35095	0.1206	0.860716	0.922402	1.96725	0.204411	0.552402	-0.995242	0.95612
	1.67963	0.693834	1.65113	1.20453	-0.484919	1.85025	0.681432	0.91649	0.839007	1.54293	0.157298	-0.129677	1.84785	0.0653349	0.783441	1.40095	-0.0793995	0.870716	1.0424	1.78725	-0.0155889	0.652402	-0.475242	0.45612
	1.95963	0.873834	1.64113	1.25453	-0.154919	2.28025	1.20143	0.84649	-0.0309931	1.76293	0.267298	-0.109677	1.67785	-0.134665	0.873441	1.45095	0.2206	1.01072	0.912402	1.55725	0.584411	0.582402	-0.365242	0.36612
	1.77963	0.543834	1.72113	1.20453	-0.714919	2.07025	1.40143	0.66649	1.19901	1.21293	1.0673	0.320323	1.06785	0.765335	1.13344	1.13095	-0.1294	1.17072	0.702402	1.01725	-0.145589	0.832402	0.104758	0.69612
	1.23963	-0.216166	1.78113	1.40453	0.435081	1.49025	1.91143	0.68649	1.15901	1.05293	1.1873	0.390323	1.02785	0.535335	1.36344	0.800947	0.2806	1.33072	0.392402	1.55725	-0.105589	0.792402	-0.0252425	0.56612
	2.05963	-0.216166	1.53113	1.35453	0.285081	1.90025	1.79143	-0.13351	1.44901	1.38293	1.1873	1.09032	1.16785	1.07533	0.763441	0.750947	0.2506	1.04072	0.382402	1.72725	-0.155589	0.222402	-0.135242	1.46612
	2.07963	0.113834	1.23113	1.49453	0.0850808	1.92025	1.93143	-0.50351	1.50901	1.96293	1.1473	1.33032	0.907852	0.985335	0.353441	0.770947	0.4106	0.950716	0.652402	1.46725	0.774411	0.832402	-0.0352425	0.73612
	1.99963	0.253834	1.50113	1.68453	0.295081	1.65025	1.75143	-0.34351	1.51901	1.55293	0.967298	-0.109677	0.707852	0.855335	0.893441	1.39095	0.2306	1.13072	0.402402	1.46725	0.704411	1.3324	0.244758	0.32612
	2.18963	0.363834	1.00113	1.79453	0.305081	1.80025	1.73143	0.44649	1.63901	1.56293	0.667298	0.600323	1.13785	1.39533	0.0134411	1.53095	0.6806	1.19072	0.402402	0.847252	0.584411	0.792402	0.204758	0.0361201
	2.16963	0.423834	1.00113	1.84453	0.385081	1.72025	1.52143	0.78649	1.34901	0.972933	1.0173	0.700323	1.09785	1.19533	1.06344	0.700947	1.0106	1.24072	0.142402	1.09725	0.444411	0.632402	0.934758	-0.22388
	2.18963	0.323834	1.25113	1.63453	0.315081	1.71025	1.34143	0.74649	0.539007	0.672933	1.0773	0.320323	0.587852	1.17533	1.15344	0.550947	0.6906	1.24072	0.482402	1.51725	0.224411	0.642402	1.06476	0.17612
	2.28963	0.433834	1.34113	1.71453	0.235081	1.68025	1.20143	0.78649	1.43901	0.942933	0.767298	0.730323	0.307852	1.12533	0.953441	1.51095	0.1006	0.620716	0.752402	1.62725	0.384411	1.2924	0.564758	0.37612
	2.20963	1.15383	0.901132	1.68453	-0.244919	1.91025	1.22143	0.74649	1.82901	1.24293	0.667298	1.04032	0.627852	0.745335	0.0734411	1.36095	0.4806	1.23072	1.0024	1.94725	0.374411	1.3124	-0.0652425	0.29612
	1.39963	0.883834	0.901132	1.58453	0.295081	2.12025	1.29143	0.71649	1.81901	0.532933	0.577298	1.03032	0.707852	0.455335	0.553441	1.65095	0.6806	1.36072	1.1124	2.02725	0.334411	0.812402	-0.225242	0.20612
	1.15963	0.833834	0.901132	1.51453	0.615081	2.15025	1.29143	0.69649	1.59901	0.452933	0.297298	0.620323	0.777852	0.0853349	0.603441	2.02095	0.8806	1.24072	1.0924	1.90725	0.234411	0.592402	-0.245242	0.0361201
	0.82963	1.62383	1.43113	1.45453	0.735081	2.17025	1.20143	0.74649	2.16901	0.692933	0.177298	0.250323	0.657852	-0.204665	0.633441	2.05095	0.6806	1.45072	1.0524	1.62725	0.234411	0.582402	-0.145242	-0.12388
	1.55963	1.86383	1.53113	1.53453	0.885081	1.72025	1.05143	0.83649	1.98901	1.24293	0.0572979	0.280323	0.457852	-0.144665	0.403441	0.690947	1.0106	1.39072	0.872402	1.44725	-0.265589	0.772402	-1.15524	-0.48388
	1.59963	1.43383	1.07113	0.824527	0.0350808	1.67025	1.49143	0.76649	1.63901	1.17293	-0.332702	0.460323	0.667852	-0.324665	-0.246559	0.350947	1.2106	1.14072	0.542402	1.28725	-0.0755889	1.1424	-0.625242	-0.0238799
	1.45963	1.27383	1.23113	0.984527	-0.0749192	1.32025	1.02143	0.59649	1.80901	0.512933	-0.152702	0.480323	0.797852	-0.154665	-0.636559	0.140947	1.3006	1.17072	0.512402	1.03725	-0.485589	0.732402	-0.105242	-0.11388
	1.57963	0.463834	1.64113	0.814527	0.575081	1.42025	0.821432	0.24649	1.86901	0.552933	-0.332702	0.310323	0.927852	-0.0546651	-0.616559	0.0509469	1.2706	1.04072	0.0924018	0.797252	-0.655589	1.2924	0.244758	-0.12388
	1.61963	0.453834	1.91113	0.864527	0.655081	1.63025	1.09143	0.25649	1.04901	-0.057067	-1.1027	0.390323	0.587852	0.0553349	-0.206559	0.920947	1.1706	1.11072	-0.217598	0.637252	-0.755589	1.4724	-0.225242	-0.0738799
	1.49963	0.103834	2.08113	1.09453	0.695081	1.72025	1.63143	0.65649	0.879007	0.672933	-0.982702	0.540323	0.397852	-0.0846651	0.103441	0.970947	0.4806	1.19072	-0.237598	0.667252	-0.825589	1.6324	-0.135242	0.20612
	1.74963	0.603834	2.15113	0.824527	0.785081	1.78025	1.96143	0.92649	1.06901	1.28293	-0.942702	0.520323	0.347852	0.725335	0.0734411	1.01095	0.3506	0.910716	0.0124018	0.527252	0.0344111	1.4924	0.0647575	0.59612
	1.84963	1.14383	1.96113	0.374527	0.785081	1.87025	1.59143	1.07649	0.879007	1.47293	-0.712702	0.480323	0.327852	0.365335	0.253441	1.72095	0.3506	0.990716	-0.117598	1.12725	0.364411	1.0924	-0.225242	0.96612
	1.75963	1.25383	2.01113	0.744527	0.805081	1.95025	1.62143	1.14649	1.28901	1.33293	0.127298	0.600323	1.15785	-0.214665	0.183441	1.77095	0.2206	1.10072	0.122402	0.807252	0.544411	0.992402	-0.345242	0.51612
	2.04963	1.26383	1.74113	0.654527	0.455081	2.23025	1.29143	0.44649	1.27901	1.18293	0.00729792	0.660323	1.27785	-0.494665	-0.396559	1.56095	0.1806	1.28072	0.212402	0.577252	0.724411	1.0624	-0.145242	0.82612
	1.06963	0.923834	1.77113	0.254527	-0.334919	2.13025	1.29143	0.15649	1.29901	0.682933	0.167298	0.600323	0.517852	-0.554665	0.393441	1.50095	0.4506	1.44072	0.942402	0.927252	0.754411	0.832402	-0.205242	1.29612
	1.22963	0.273834	1.39113	0.504527	-0.474919	2.01025	1.65143	0.30649	1.40901	0.722933	0.507298	-0.249677	0.617852	-0.584665	0.643441	1.59095	0.5906	1.47072	1.0024	0.557252	0.674411	0.962402	0.364758	0.98612
	1.51963	0.583834	2.10113	0.804527	-0.494919	2.31025	1.78143	0.35649	1.65901	0.912933	0.607298	-0.00967667	0.687852	-0.174665	0.573441	1.03095	0.4606	1.36072	0.802402	0.707252	0.574411	0.562402	0.654758	1.02612
	1.01963	0.333834	1.47113	1.24453	-0.274919	2.54025	1.51143	-0.29351	1.30901	1.07293	0.567298	0.700323	0.487852	0.135335	0.513441	1.40095	0.4806	1.18072	1.2324	0.517252	0.174411	0.572402	0.464758	1.25612
	1.03963	0.643834	1.62113	1.39453	0.105081	2.89025	0.791432	-0.75351	1.51901	0.092933	-0.272702	0.160323	0.317852	0.505335	0.523441	0.980947	0.3306	0.720716	0.892402	0.747252	0.624411	0.932402	-0.0552425	0.13612
	1.20963	0.713834	1.49113	1.29453	0.0250808	2.65025	0.821432	-0.0835104	1.12901	-0.047067	-0.0627021	0.140323	0.837852	0.625335	0.193441	0.630947	0.4206	0.910716	1.2324	0.417252	0.774411	0.972402	0.0847575	-0.0638799
	0.85963	0.753834	1.42113	1.77453	0.245081	2.51025	0.251432	0.23649	0.809007	0.322933	-0.162702	0.520323	1.34785	1.03533	0.193441	0.640947	0.2706	1.54072	1.2224	0.347252	0.374411	0.842402	-0.115242	0.26612
	1.46963	1.19383	2.21113	1.08453	0.165081	2.16025	1.19143	-0.0735104	0.759007	0.682933	-0.312702	0.650323	1.46785	1.14533	0.273441	0.830947	0.1706	1.29072	1.0624	-0.172748	0.784411	0.862402	-0.255242	0.0761201
	1.60963	1.09383	2.37113	0.374527	0.0150808	2.17025	0.731432	-0.28351	0.959007	0.702933	-0.0827021	0.880323	1.14785	1.17533	0.273441	0.440947	0.3006	1.96072	0.892402	0.527252	1.16441	1.0324	0.0647575	1.06612
	1.70963	0.343834	2.05113	1.67453	0.785081	1.49025	0.971432	0.18649	0.949007	0.582933	0.457298	0.550323	1.13785	1.11533	0.0634411	0.630947	0.3606	1.90072	0.932402	0.337252	1.10441	1.1924	0.00475751	1.36612
	1.21963	0.683834	1.89113	0.724527	0.715081	2.39025	1.25143	0.38649	0.879007	0.252933	0.447298	0.560323	1.23785	0.935335	-0.216559	1.00095	0.3306	0.890716	1.0324	0.467252	1.11441	1.2924	-0.325242	1.28612
	1.30963	0.913834	1.97113	0.774527	0.585081	2.48025	1.35143	0.51649	0.469007	0.252933	0.487298	0.460323	0.857852	0.735335	-0.0165589	1.16095	0.1906	1.41072	0.602402	0.597252	0.764411	1.1624	-0.0552425	1.63612
	0.43963	0.633834	1.83113	1.21453	-0.0449192	2.25025	1.15143	0.63649	0.749007	0.042933	0.287298	-0.489677	1.18785	0.675335	0.133441	1.20095	0.6006	1.11072	0.642402	0.487252	0.374411	1.1424	-0.0952425	1.75612
	0.93963	1.32383	1.74113	1.51453	-0.0749192	2.21025	0.611432	0.56649	0.749007	0.672933	0.217298	-0.379677	1.49785	0.675335	0.173441	1.33095	0.6806	1.05072	0.572402	0.287252	0.0544111	0.852402	-0.325242	1.31612
	1.48963	1.55383	1.65113	1.48453	-0.00491917	2.11025	0.341432	0.46649	0.569007	0.832933	0.337298	0.100323	0.767852	0.595335	0.143441	0.810947	0.6506	1.11072	0.422402	0.527252	0.254411	0.832402	-0.315242	0.46612
	1.30963	2.04383	1.10113	0.684527	0.215081	1.69025	1.05143	0.41649	0.489007	0.412933	-0.222702	0.880323	0.937852	0.575335	0.203441	1.39095	0.4806	0.750716	0.202402	1.19725	0.384411	1.3024	-0.615242	0.16612
	1.92963	1.82383	1.67113	0.494527	0.00508083	1.95025	1.00143	0.18649	1.04901	0.382933	0.307298	1.01032	0.867852	0.595335	0.633441	0.750947	0.9006	0.820716	-0.0875982	0.917252	0.154411	1.4424	-0.525242	0.0761201
	1.20963	0.833834	1.77113	0.454527	-0.384919	2.08025	0.521432	0.0964896	1.17901	0.762933	0.867298	0.630323	1.12785	0.595335	0.583441	1.17095	0.6506	0.960716	0.112402	1.59725	0.114411	1.4424	-0.325242	0.19612
	1.25963	1.59383	1.73113	-0.865473	-0.474919	2.41025	0.871432	-0.12351	0.739007	0.252933	0.587298	0.520323	1.11785	0.105335	0.123441	0.880947	0.7006	0.740716	0.782402	2.09725	0.454411	1.3424	-0.345242	0.59612
	2.10963	1.72383	1.65113	-0.935473	-0.524919	2.64025	0.931432	-0.0235104	0.619007	0.382933	0.327298	-0.129677	1.36785	-0.0546651	0.213441	1.25095	0.3806	-0.0892841	0.902402	0.907252	0.554411	1.4224	-0.635242	0.20612
	1.96963	1.90383	2.13113	0.0545266	-0.604919	2.64025	1.00143	-0.0735104	0.309007	0.862933	0.487298	0.670323	0.987852	0.335335	0.233441	1.24095	0.3906	0.220716	0.642402	0.657252	0.944411	1.4924	0.0547575	0.40612
	1.39963	1.69383	1.88113	0.294527	-0.474919	2.67025	0.941432	0.19649	0.179007	0.972933	0.417298	0.620323	0.987852	0.565335	0.543441	1.37095	0.2506	0.530716	0.132402	0.547252	0.814411	1.3324	0.514758	1.03612
	1.42963	1.93383	2.29113	0.544527	-0.0449192	2.57025	1.16143	0.25649	0.419007	0.582933	0.0972979	0.830323	1.09785	0.665335	0.163441	1.43095	-0.0893995	0.520716	-0.127598	1.15725	0.384411	0.572402	0.134758	1.40612
	1.31963	1.26383	2.53113	0.834527	-0.0949192	2.84025	1.87143	0.51649	0.459007	0.892933	0.177298	0.650323	1.04785	0.485335	0.293441	1.33095	-0.1994	0.230716	-0.0175982	1.41725	0.624411	0.242402	-0.135242	1.05612
	1.01963	1.27383	2.30113	1.47453	-0.0249192	2.93025	2.04143	0.44649	0.629007	0.992933	-0.342702	0.940323	0.937852	0.525335	0.423441	1.21095	-0.2694	0.230716	-0.547598	1.87725	0.234411	0.842402	0.834758	1.79612
	1.92963	2.26383	2.12113	1.41453	-0.00491917	3.03025	0.991432	0.22649	0.979007	1.22293	-0.572702	1.29032	1.05785	0.305335	0.333441	1.43095	-0.3594	0.300716	-0.457598	1.72725	0.534411	0.762402	0.694758	1.56612
	1.69963	2.09383	2.21113	0.714527	0.365081	2.24025	1.02143	-0.21351	0.849007	0.912933	-0.492702	1.23032	0.637852	0.445335	0.243441	1.07095	0.1206	0.740716	0.142402	1.71725	0.604411	0.502402	-0.285242	1.15612
	1.56963	2.10383	1.95113	-0.585473	0.515081	2.65025	0.961432	0.84649	0.369007	0.282933	-0.452702	1.31032	0.307852	0.595335	-0.0965589	0.660947	0.0606005	0.480716	0.392402	2.00725	0.104411	0.842402	0.0647575	0.88612
	1.30963	1.82383	1.13113	0.604527	0.375081	2.10025	1.02143	0.76649	1.14901	0.162933	-0.152702	0.0203233	0.467852	0.0853349	-1.38656	0.270947	0.1206	0.740716	0.452402	2.01725	-0.735589	0.702402	0.314758	0.87612
	1.47963	1.75383	0.951132	1.16453	0.215081	2.03025	0.411432	0.68649	1.13901	1.23293	0.877298	-0.139677	0.197852	-0.144665	-1.72656	0.530947	0.0906005	0.860716	0.272402	1.61725	-0.555589	0.702402	0.664758	0.80612
	1.43963	1.43383	1.29113	1.41453	0.745081	2.17025	1.45143	0.64649	1.27901	1.06293	0.987298	0.300323	0.0478522	0.305335	-1.64656	1.08095	0.0206005	1.04072	0.292402	1.68725	-0.435589	0.932402	0.0647575	0.76612
	1.36963	1.22383	1.04113	0.724527	0.615081	2.01025	1.16143	0.53649	1.25901	1.01293	0.717298	0.910323	0.427852	0.515335	-0.0265589	1.64095	0.1906	1.22072	0.502402	1.66725	-0.325589	0.992402	-0.275242	0.67612
	1.57963	1.49383	1.75113	0.824527	-0.184919	2.21025	0.811432	0.34649	1.20901	0.172933	0.377298	0.720323	0.557852	0.105335	0.403441	1.62095	0.2306	0.590716	0.472402	1.31725	-0.175589	0.922402	0.0747575	1.02612
	1.67963	1.23383	1.42113	0.714527	-0.494919	2.29025	0.951432	0.59649	1.14901	0.532933	0.407298	0.290323	0.577852	0.285335	0.353441	1.56095	0.2006	0.220716	0.272402	1.01725	0.194411	0.0424018	0.574758	0.63612
	1.81963	0.763834	0.591132	0.714527	-0.394919	2.55025	1.04143	0.76649	1.34901	-0.647067	0.607298	1.21032	0.317852	0.145335	0.303441	1.52095	0.0606005	0.680716	-0.0975982	1.51725	0.744411	-0.147598	0.504758	0.27612
	1.46963	1.05383	0.521132	1.36453	0.0250808	2.70025	1.22143	0.69649	1.32901	-0.477067	0.837298	1.08032	0.277852	-0.334665	0.773441	0.860947	0.1406	0.940716	0.0924018	1.31725	0.924411	-0.0275982	-0.0952425	0.70612
	0.90963	1.30383	0.901132	1.41453	0.455081	2.40025	1.63143	0.40649	1.26901	0.222933	0.927298	1.05032	0.287852	0.0953349	0.793441	1.18095	0.1106	1.23072	0.0324018	1.72725	0.694411	0.662402	0.00475751	0.23612
	0.80963	1.60383	0.881132	1.11453	0.485081	2.57025	1.82143	0.57649	1.38901	0.392933	0.487298	0.980323	0.107852	0.0153349	1.12344	1.45095	-0.00939954	0.500716	-0.317598	1.62725	0.454411	0.912402	-0.105242	0.56612
	0.82963	1.76383	0.581132	1.02453	0.635081	2.29025	1.92143	0.44649	1.41901	0.322933	0.0972979	0.670323	-0.382148	0.155335	0.953441	1.08095	-0.0193995	0.920716	-0.0575982	1.16725	0.434411	0.432402	-0.235242	0.53612
	1.20963	1.57383	1.42113	1.33453	1.11508	2.41025	1.88143	0.39649	1.47901	0.482933	-0.572702	0.470323	-0.482148	0.225335	1.00344	0.870947	0.3806	0.530716	0.122402	1.15725	0.344411	0.792402	-0.535242	0.67612
	0.90963	1.69383	1.93113	1.75453	0.175081	2.61025	1.75143	0.68649	1.42901	0.252933	0.407298	0.000323326	-0.552148	-0.0646651	0.963441	1.01095	0.4306	1.25072	0.292402	1.19725	-0.115589	0.882402	-0.755242	0.67612
	1.00963	2.25383	1.79113	1.84453	0.195081	2.38025	1.75143	0.63649	1.39901	0.202933	0.767298	0.860323	0.467852	0.0553349	0.313441	0.470947	-0.00939954	0.740716	0.182402	0.877252	-0.175589	0.832402	-0.975242	0.67612
	1.23963	2.30383	1.44113	1.31453	0.385081	2.11025	1.25143	0.48649	1.23901	-0.207067	0.557298	0.800323	0.767852	0.0553349	0.393441	0.810947	-0.2294	0.240716	0.0924018	0.667252	-0.435589	0.702402	-1.07524	0.58612
	1.13963	2.23383	1.62113	1.67453	0.555081	2.02025	1.29143	0.57649	1.39901	0.302933	0.347298	0.860323	0.0878522	0.0253349	0.893441	1.40095	-0.3194	0.410716	0.0124018	0.777252	-0.365589	0.422402	-1.13524	0.39612
	1.16963	2.19383	1.74113	1.75453	0.525081	2.41025	1.37143	0.54649	1.32901	0.462933	0.147298	0.510323	0.517852	0.325335	1.03344	1.39095	0.7806	0.850716	-0.157598	0.417252	-0.0955889	0.202402	-0.925242	0.45612
	1.00963	2.22383	2.01113	1.80453	0.585081	2.51025	1.02143	0.42649	1.00901	0.332933	0.407298	0.650323	1.09785	0.555335	0.433441	1.68095	0.9906	0.600716	-0.347598	0.587252	0.514411	0.332402	-0.925242	-0.11388
	1.06963	2.15383	2.16113	1.81453	0.615081	2.57025	0.981432	0.59649	0.749007	0.702933	0.577298	0.990323	0.617852	0.675335	0.723441	1.58095	0.6506	0.480716	0.142402	0.287252	0.674411	0.532402	-0.425242	0.0761201
	0.59963	2.10383	2.39113	1.81453	0.485081	2.64025	0.991432	0.70649	0.359007	1.05293	0.797298	0.250323	0.247852	0.245335	0.913441	1.54095	1.0606	0.490716	0.602402	0.487252	0.284411	0.962402	0.00475751	-0.28388
	0.67963	1.64383	1.99113	1.93453	-0.344919	2.74025	0.891432	0.80649	0.789007	1.50293	-0.0627021	0.360323	0.487852	0.375335	0.913441	1.52095	1.1906	1.04072	0.452402	0.807252	1.01441	0.862402	0.00475751	-0.15388
4	0.53963	1.79383	1.95113	1.52453	-0.844919	2.77025	1.15143	0.41649	1.01901	0.312933	0.0772979	0.470323	0.0978522	0.645335	1.13344	1.29095	0.8606	0.950716	0.302402	0.707252	1.08441	1.2824	0.914758	-0.45388

## Sheet: Fig. 4D
	Body temperature change from baseline (°C)
Days post-inoculation	MockVACC						AnhuiVACC						AC-AnhuiVACC						SichuanVACC
-3	0.0405312	0.306859	0.136236	0.200647	-0.095358	ND	0.385012	-0.393972	0.161109	-0.39515	0.167321	0.0388684	-0.0314319	-0.564018	-0.904734	0.410554	0.611247	0.713326	0.481201	-0.535704	-0.697506	-0.00949192	-0.252887	-0.0600924
	0.240531	0.386859	-0.233764	0.0306467	-0.225358	ND	0.265012	-0.813972	0.121109	-0.46515	0.197321	0.278868	0.258568	-0.364018	-0.974734	0.870554	0.581247	0.683326	0.141201	-0.575704	-0.727506	-0.00949192	-0.472887	-0.180092
	0.320531	0.156859	-0.633764	-0.299353	-0.545358	ND	0.0950115	-0.333972	0.351109	-0.36515	0.527321	0.138868	0.178568	-0.264018	-0.504734	0.540554	0.451247	0.313326	-0.108799	-0.145704	-0.697506	-0.349492	-0.452887	-0.360092
	-0.0794688	0.316859	-0.0737644	-0.439353	-0.725358	ND	-0.204988	-0.263972	0.401109	-0.72515	0.707321	-0.0411316	0.258568	-0.154018	-0.444734	0.460554	0.611247	0.0533256	-1.0488	-0.135704	-0.727506	0.0205081	-0.722887	-0.320092
	0.440531	0.126859	0.146236	-0.239353	-0.705358	ND	-0.214988	-0.233972	0.361109	-0.86515	0.757321	-0.151132	0.288568	0.0459815	-0.724734	0.450554	0.511247	-0.136674	-0.418799	-0.295704	-0.467506	0.170508	-0.322887	-0.880092
	0.0805312	0.0368591	-0.143764	-0.369353	-1.22536	ND	-0.0749885	-0.333972	-0.168891	-1.01515	0.537321	-0.341132	0.218568	0.495982	-0.404734	0.420554	0.371247	-0.426674	-0.218799	-0.325704	-0.777506	0.390508	-0.902887	-0.610092
	0.0605312	-0.0831409	-0.523764	-0.0193533	-0.655358	ND	0.0750115	-0.453972	-0.368891	-0.83515	0.487321	-0.111132	0.118568	0.795982	-0.324734	0.380554	0.331247	-0.636674	0.121201	-0.455704	-0.767506	0.260508	-0.872887	-0.410092
	-0.419469	0.0468591	-0.253764	0.120647	-0.415358	ND	0.0950115	-0.193972	0.101109	-0.75515	0.497321	-0.0511316	0.268568	0.345982	-0.174734	0.390554	0.241247	-0.546674	0.141201	-0.375704	-0.477506	0.450508	-0.452887	-0.860092
	-0.0394688	0.226859	-0.583764	0.0406467	-0.245358	ND	0.125012	-0.673972	0.0611085	-0.23515	0.267321	-0.171132	0.368568	0.415982	-0.644734	0.530554	0.211247	-0.576674	0.301201	0.214296	-0.647506	0.390508	-0.562887	-0.840092
	-0.329469	0.696859	-0.233764	0.0906467	0.164642	ND	0.00501155	-0.833972	0.241109	-0.20515	0.177321	-0.151132	0.188568	0.565982	-0.614734	0.600554	0.0912471	-0.496674	-0.0187991	0.0242956	-0.587506	0.530508	-0.622887	-0.790092
	-0.349469	0.606859	-0.233764	0.200647	0.334642	ND	-0.304988	0.00602771	0.121109	-0.38515	0.077321	-0.211132	0.248568	0.215982	-0.294734	-0.0794457	0.161247	-0.446674	0.201201	0.0242956	-0.0775058	0.610508	-0.602887	-0.290092
	0.100531	0.746859	0.136236	0.830647	0.544642	ND	-0.244988	-0.0439723	-0.0188915	-0.22515	0.437321	-0.0611316	0.238568	-0.164018	-0.114734	-0.0794457	-0.0987529	-0.446674	0.131201	-0.385704	-0.467506	1.03051	-0.312887	-0.490092
	0.320531	0.736859	0.106236	0.840647	0.814642	ND	-0.164988	0.166028	-0.0388915	0.26485	-0.052679	0.568868	0.218568	0.0659815	0.0752656	-0.0294457	-0.0187529	-0.386674	0.151201	-0.105704	-0.437506	0.930508	-0.0828868	0.109908
	0.180531	0.716859	-0.343764	0.760647	0.394642	ND	-0.00498845	0.0160277	-0.188891	0.30485	-0.132679	0.808868	0.318568	0.305982	0.0452656	0.310554	-0.168753	-0.526674	0.431201	-0.0457044	-0.0775058	0.530508	0.307113	0.659908
	-0.289469	0.506859	0.186236	0.270647	0.254642	ND	0.0250115	0.476028	0.181109	0.41485	-0.00267898	0.668868	0.138568	-0.00401848	0.165266	0.0505543	0.0712471	-0.636674	0.361201	0.204296	-0.697506	0.240508	0.347113	0.599908
	-0.259469	0.476859	0.276236	0.280647	-0.035358	ND	-0.0649885	0.106028	0.121109	0.51485	-0.00267898	0.658868	0.328568	0.125982	0.0752656	-0.349446	0.251247	-0.556674	0.241201	0.424296	-0.287506	0.270508	0.657113	0.559908
	0.0805312	0.376859	-0.133764	0.320647	0.014642	ND	0.355012	-0.0539723	0.301109	0.73485	0.037321	0.508868	0.168568	-0.0940185	0.245266	-0.399446	0.0712471	0.00332564	0.0112009	0.314296	0.172494	0.340508	0.417113	0.619908
	-0.0694688	0.386859	0.396236	0.0206467	0.134642	ND	0.145012	0.0260277	0.491109	0.42485	-0.022679	0.308868	0.138568	0.325982	0.125266	-0.509446	0.271247	0.313326	0.401201	0.684296	0.452494	0.610508	0.387113	0.359908
	-0.369469	0.326859	0.216236	-0.0793533	0.044642	ND	0.405012	0.0660277	0.391109	0.40485	0.177321	0.438868	0.0885681	0.525982	0.415266	-0.469446	0.661247	0.313326	0.371201	-0.0457044	0.172494	0.800508	0.327113	-0.220092
	-0.459469	-0.0431409	0.206236	0.100647	0.144642	ND	0.285012	-0.243972	0.391109	0.30485	0.197321	0.658868	-0.141432	0.475982	0.475266	-0.319446	0.491247	0.313326	0.561201	-0.335704	0.142494	0.990508	0.437113	0.219908
	-0.809469	-0.423141	0.516236	-0.0393533	0.174642	ND	0.485012	0.366028	0.591109	0.26485	0.137321	0.408868	0.00856813	0.525982	0.515266	-0.409446	-0.148753	0.183326	0.211201	-0.235704	0.282494	0.830508	0.367113	0.229908
	-0.0994688	-0.863141	0.446236	-0.139353	0.284642	ND	0.465012	0.666028	0.361109	0.24485	0.077321	0.628868	0.258568	0.625982	0.575266	-0.949446	0.741247	0.243326	-0.348799	0.254296	0.132494	0.620508	0.327113	0.329908
	-0.179469	-0.763141	0.656236	-0.869353	0.294642	ND	0.305012	0.506028	0.781109	0.29485	-0.032679	0.808868	0.298568	0.645982	0.215266	-1.20945	0.901247	0.153326	-0.488799	0.264296	0.482494	-0.0794919	0.367113	0.309908
	-0.409469	-1.52314	0.756236	-0.599353	0.484642	ND	0.215012	0.196028	0.941109	0.60485	0.047321	0.808868	0.418568	0.565982	0.385266	-0.469446	0.871247	0.123326	-0.368799	0.194296	0.412494	-0.469492	0.587113	-0.300092
	-0.639469	-1.03314	0.816236	-0.0293533	0.504642	ND	0.205012	0.246028	0.961109	0.43485	-0.012679	0.178868	0.488568	0.235982	0.365266	0.0205543	0.871247	0.0533256	-0.368799	-0.285704	-0.00750577	-0.629492	0.697113	-0.420092
	-0.569469	-0.413141	0.536236	0.0106467	0.304642	ND	0.0950115	0.156028	0.961109	0.25485	-0.282679	-0.401132	0.388568	0.805982	0.395266	0.140554	0.811247	-0.106674	-0.608799	0.104296	-0.387506	-0.389492	0.617113	-0.350092
	-0.379469	-0.293141	0.0762356	-0.0793533	-0.065358	ND	0.0350115	0.146028	0.991109	0.42485	-0.172679	-0.461132	-0.0514319	0.725982	0.475266	0.200554	0.691247	-0.186674	-0.538799	0.404296	-0.567506	-0.169492	0.597113	-0.520092
	-0.469469	-0.0831409	-0.703764	-0.199353	-0.395358	ND	-0.104988	0.166028	0.911109	0.64485	0.217321	-0.411132	0.468568	0.495982	0.335266	0.480554	0.351247	-0.116674	-0.288799	0.304296	-0.747506	-0.199492	0.497113	-0.640092
	-0.0894688	0.0168591	-0.633764	-0.139353	-0.685358	ND	-0.564988	0.0260277	0.491109	0.22485	0.357321	0.338868	0.0585681	0.295982	0.165266	0.250554	0.241247	-0.106674	-0.0887991	-0.0157044	-0.807506	-0.179492	-0.0828868	-0.910092
	-0.349469	0.0968591	-0.423764	0.110647	-0.645358	ND	-0.184988	-0.323972	-0.0288915	0.27485	-0.202679	0.118868	-0.0514319	0.205982	0.165266	0.220554	0.641247	-0.146674	-0.358799	-0.275704	-0.547506	-0.159492	-0.0428868	-0.730092
	-0.129469	-0.00314088	-0.823764	0.0106467	-0.155358	ND	-0.304988	-0.263972	0.371109	0.12485	0.057321	-0.101132	0.168568	0.375982	0.295266	0.480554	0.671247	-0.176674	-0.198799	-0.0357044	-0.487506	-0.429492	0.0171132	-0.840092
	1.07053	0.626859	0.376236	0.760647	0.994642	ND	-0.284988	-0.0639723	-0.0288915	0.29485	-0.202679	-0.531132	0.128568	0.205982	0.285266	0.200554	-0.00875289	-0.176674	-0.408799	-0.205704	-0.437506	-0.759492	-0.132887	-0.690092
	0.800531	0.616859	0.666236	0.630647	0.964642	ND	0.0950115	-0.0639723	0.431109	0.48485	0.587321	0.928868	0.0685681	0.0759815	0.315266	0.350554	0.501247	-0.106674	-0.468799	-0.0957044	-0.417506	-0.949492	-0.572887	-0.720092
	0.880531	0.646859	0.476236	0.470647	0.974642	ND	0.355012	0.526028	0.681109	0.45485	0.427321	0.608868	-0.431432	-0.704018	0.145266	0.220554	0.151247	-0.176674	-0.408799	-0.125704	-0.477506	-0.459492	-0.252887	-1.60009
	0.700531	0.606859	0.366236	0.640647	1.04464	ND	-0.464988	0.666028	0.361109	0.17485	0.247321	0.308868	-0.151432	-0.0640185	0.135266	0.0405543	0.00124711	-0.576674	-0.748799	0.0942956	-0.357506	-0.109492	0.00711316	-0.820092
	0.430531	0.396859	0.136236	0.620647	0.734642	ND	-0.504988	0.816028	0.141109	0.22485	0.187321	0.598868	-0.191432	0.345982	0.145266	0.000554273	-0.108753	-0.376674	-0.418799	0.284296	-0.357506	-0.189492	-0.0628868	-0.790092
	0.570531	-0.953141	0.326236	0.300647	0.724642	ND	-0.804988	0.906028	-0.0288915	0.32485	-0.102679	0.578868	-0.361432	0.385982	0.0152656	0.290554	0.0312471	-0.306674	-0.118799	-0.0457044	-0.627506	-0.239492	-0.152887	-0.750092
	0.760531	-0.183141	0.276236	0.150647	0.554642	ND	-1.37499	0.956028	-0.218891	0.62485	0.057321	0.658868	-0.301432	0.375982	-0.234734	0.260554	0.111247	-0.206674	0.181201	0.204296	-0.387506	-0.0794919	-0.142887	-1.21009
	0.440531	0.486859	0.646236	0.120647	0.364642	ND	-1.26499	0.606028	-0.428891	0.43485	0.067321	0.928868	-0.0114319	0.395982	-0.0147344	-0.0594457	0.111247	-0.146674	0.271201	0.694296	-0.257506	-0.299492	-0.172887	-1.09009
	-0.0594688	0.616859	0.846236	0.410647	0.144642	ND	-0.934988	0.336028	-0.0988915	0.17485	0.207321	0.598868	0.408568	0.345982	-0.0847344	-0.369446	0.231247	-0.216674	0.461201	0.474296	-0.207506	-0.439492	0.0871132	-1.25009
	-0.409469	0.326859	0.736236	0.480647	-0.075358	ND	-0.684988	0.376028	0.141109	-0.40515	0.517321	0.698868	0.408568	-0.0340185	-0.214734	-0.259446	0.231247	-0.206674	0.211201	0.684296	-0.127506	0.200508	-0.542887	-1.08009
	-0.729469	-0.183141	0.626236	0.430647	-0.325358	ND	-0.714988	0.336028	0.0611085	-0.40515	0.657321	0.568868	0.488568	-0.184018	-0.424734	-0.0494457	0.181247	-0.0566744	-0.208799	0.444296	-0.627506	0.800508	-0.472887	-0.390092
	0.0205312	-0.153141	0.746236	0.330647	-0.745358	ND	-0.474988	0.196028	0.00110855	-0.89515	0.887321	0.408868	0.568568	-0.154018	-0.444734	-0.479446	0.221247	-0.106674	-0.468799	0.114296	-0.877506	0.490508	-0.642887	-0.490092
	0.280531	-0.173141	0.646236	0.350647	-0.475358	ND	-1.20499	-0.133972	-0.0188915	-0.83515	0.697321	0.268868	0.648568	-0.104018	-0.304734	-0.449446	-0.0187529	-0.176674	-0.688799	0.484296	-0.707506	0.570508	-0.642887	-0.620092
	0.310531	-0.203141	0.466236	0.370647	-0.615358	ND	-0.924988	-0.233972	-0.0788915	-0.54515	0.427321	0.258868	0.548568	-0.0440185	-0.244734	-0.149446	-0.168753	-0.436674	-0.868799	0.414296	-0.577506	0.370508	-0.182887	-0.890092
	0.300531	-0.293141	0.426236	0.120647	-0.705358	ND	-0.504988	-0.183972	-0.378891	-0.66515	0.467321	-0.00113164	0.788568	0.0559815	-0.254734	-0.139446	-0.128753	-0.396674	-0.518799	0.334296	-0.157506	-0.0994919	-0.0728868	-1.46009
	0.0805312	-0.233141	0.516236	-0.0493533	-0.885358	ND	-0.334988	-0.193972	-0.468891	-1.12515	0.337321	0.0488684	0.698568	0.195982	-0.424734	-0.119446	-0.528753	-0.256674	-0.738799	0.454296	-0.267506	0.0405081	-0.402887	-0.900092
	0.200531	-0.433141	0.356236	-0.0393533	-0.595358	ND	-0.424988	-0.223972	-0.488891	-1.05515	0.177321	-0.131132	0.0885681	0.0459815	-0.264734	0.0405543	-0.228753	-0.0566744	-0.578799	0.444296	-0.547506	0.000508083	-0.712887	-0.630092
	-0.179469	-0.373141	0.0862356	0.0506467	-0.275358	ND	-0.414988	-0.183972	-0.388891	-0.41515	0.097321	-0.381132	-0.271432	0.0959815	-0.174734	0.130554	-0.0187529	-0.0366744	-0.708799	-0.175704	-0.627506	0.310508	-0.912887	-0.620092
	-0.479469	-0.693141	0.106236	0.100647	-0.375358	ND	-0.214988	-0.293972	-0.258891	-0.33515	-0.052679	-0.111132	-0.201432	0.0359815	-0.154734	-0.00944573	0.0812471	-0.0766744	-0.358799	-0.215704	-1.27751	0.120508	-1.13289	-0.260092
	-0.0794688	-0.363141	-0.0237644	-0.259353	-0.045358	ND	-0.174988	-0.383972	-0.498891	-0.40515	-0.522679	-0.111132	-0.331432	0.0959815	-0.164734	-0.219446	0.131247	-0.106674	-0.548799	0.114296	-1.38751	-0.0894919	-0.602887	-0.360092
	-0.419469	-0.873141	-0.133764	-0.549353	-0.125358	ND	-0.254988	-0.413972	-0.298891	-0.53515	0.00732102	-0.0811316	-0.381432	0.0359815	0.185266	0.0605543	-0.358753	-0.136674	-0.318799	-0.445704	-0.337506	-0.0494919	-0.152887	-0.540092
	-0.159469	-0.413141	-0.223764	0.0806467	-0.115358	ND	0.0550115	-0.433972	-0.598891	-0.88515	0.147321	0.318868	-0.601432	0.265982	0.145266	0.0805543	0.101247	-0.0466744	-0.418799	-0.415704	-0.107506	-0.189492	-0.232887	-0.510092
	-0.259469	-0.443141	-0.403764	0.140647	-0.295358	ND	-0.00498845	0.00602771	-0.378891	-0.36515	0.187321	0.308868	-0.671432	-0.174018	0.0152656	-0.139446	0.221247	0.0233256	-0.588799	-0.175704	-0.567506	-0.0994919	-0.372887	-0.280092
	-0.379469	-0.173141	-0.203764	0.0106467	-0.355358	ND	0.225012	-0.0939723	-0.0588915	-0.29515	0.387321	0.268868	-0.531432	0.155982	0.0352656	0.250554	0.111247	0.0833256	-0.148799	-0.0457044	-0.247506	0.270508	-0.452887	-0.250092
	-0.649469	-0.103141	-0.403764	0.290647	-0.565358	ND	-0.494988	-0.633972	-0.188891	-0.21515	0.117321	0.188868	-0.461432	0.315982	0.375266	0.560554	-0.108753	-0.0566744	-0.288799	0.114296	-0.607506	0.550508	-0.262887	-0.350092
	-0.199469	-0.0831409	-0.403764	0.220647	-0.555358	ND	-1.15499	-0.563972	-0.00889145	-0.0251501	-0.152679	0.378868	-0.311432	0.0159815	0.355266	0.680554	-0.478753	-0.146674	-0.0487991	-0.0457044	-0.287506	0.640508	-0.0628868	-0.520092
	-0.279469	-0.413141	-0.213764	-0.0393533	-0.505358	ND	-0.504988	-0.233972	0.0411085	-0.23515	0.227321	0.418868	-0.201432	0.245982	0.275266	0.580554	-0.508753	0.0233256	-0.0587991	0.0842956	-0.307506	0.960508	-0.162887	-0.120092
	0.0905312	-0.723141	-0.263764	-0.0993533	-0.225358	ND	-0.304988	0.196028	0.141109	-0.23515	-0.312679	0.148868	-0.281432	-0.584018	0.155266	0.630554	-0.158753	-0.246674	0.211201	-0.0157044	-0.177506	1.14051	-0.442887	-0.210092
	0.130531	-0.0631409	-0.323764	0.120647	0.264642	ND	0.00501155	0.506028	-0.168891	-0.42515	0.047321	0.118868	-0.0814319	-1.17402	-0.244734	0.320554	-0.448753	-0.176674	0.541201	-0.0257044	-0.417506	0.970508	-0.222887	0.279908
	0.150531	-0.0531409	-0.543764	-0.0993533	0.464642	ND	-0.184988	0.776028	-0.228891	-0.27515	-0.032679	0.378868	-0.521432	-0.824018	0.0952656	0.220554	-0.278753	-0.0866744	0.491201	0.314296	-0.317506	0.930508	0.0371132	0.819908
	-0.119469	-0.253141	-0.713764	0.0706467	0.404642	ND	0.225012	0.406028	-0.138891	-0.0351501	0.147321	0.438868	-0.391432	-1.13402	0.0452656	0.0205543	0.181247	-0.126674	0.701201	0.734296	0.0424942	1.04051	0.467113	0.929908
	-0.0794688	-0.373141	-0.613764	-0.0393533	0.234642	ND	0.255012	0.606028	-0.0388915	0.21485	0.117321	-0.131132	-0.201432	-1.05402	0.0952656	-0.0194457	0.421247	0.0233256	0.601201	1.0643	0.442494	0.800508	0.797113	1.17991
	0.000531178	0.196859	-0.503764	-0.159353	0.214642	ND	0.0950115	0.666028	0.331109	0.19485	0.157321	0.168868	0.128568	-0.604018	0.515266	-0.369446	0.641247	0.0833256	0.651201	1.0143	0.632494	0.880508	0.517113	1.21991
	0.290531	0.296859	-0.253764	-0.219353	0.114642	ND	0.285012	0.626028	0.561109	0.0648499	-0.00267898	0.138868	0.208568	-0.394018	0.455266	-0.209446	0.0312471	-0.336674	0.381201	1.0443	0.632494	0.570508	0.267113	1.15991
	-0.109469	0.296859	-1.00376	0.0406467	-0.065358	ND	0.425012	0.606028	0.621109	0.0548499	-0.142679	-0.0311316	0.158568	0.115982	0.455266	0.0805543	-0.108753	0.133326	0.661201	1.1143	0.792494	0.540508	0.367113	1.15991
	-0.0194688	0.436859	-0.803764	-0.0693533	-0.015358	ND	0.385012	0.466028	0.641109	0.12485	-0.242679	0.288868	0.388568	0.0759815	0.405266	0.380554	-0.178753	0.133326	0.751201	1.0243	0.532494	0.100508	0.537113	0.699908
	0.810531	0.436859	-0.693764	-0.139353	-0.015358	ND	0.285012	0.216028	0.491109	0.0948499	-0.162679	0.278868	0.378568	0.135982	0.255266	0.300554	-0.398753	-0.0966744	0.351201	0.924296	0.662494	0.370508	0.387113	0.619908
	0.880531	-0.133141	-0.433764	-0.0793533	-0.055358	ND	-0.0749885	0.0660277	-0.0988915	0.0648499	-0.282679	0.288868	0.408568	-0.0440185	-0.0547344	0.430554	-0.278753	-0.376674	0.611201	0.744296	0.862494	0.130508	0.257113	0.349908
	0.840531	-0.633141	-0.363764	0.0106467	-0.165358	ND	-0.0649885	0.166028	0.291109	0.35485	-0.322679	0.328868	0.328568	0.0359815	-0.0847344	0.740554	-0.208753	-0.266674	0.171201	-0.0157044	0.742494	0.000508083	-0.622887	0.349908
	0.580531	-0.853141	-0.473764	-0.209353	-0.205358	ND	-0.334988	0.246028	0.271109	0.60485	-0.422679	0.608868	0.328568	0.155982	-0.0847344	0.980554	-0.0487529	-0.146674	0.181201	-0.175704	0.972494	-0.259492	-0.552887	0.309908
	-0.139469	-0.983141	-0.613764	-0.249353	-0.245358	ND	0.475012	0.256028	0.161109	0.51485	-0.372679	0.438868	0.328568	-0.134018	0.115266	0.960554	0.161247	-0.0666744	0.641201	-0.245704	0.702494	-0.0594919	-0.0428868	0.129908
	0.0705312	-0.00314088	-0.603764	-0.659353	-0.245358	ND	0.355012	0.166028	0.121109	0.35485	-0.352679	0.558868	0.508568	-0.374018	0.255266	0.890554	0.291247	-0.0766744	0.841201	0.284296	0.292494	0.150508	-0.252887	0.249908
	0.150531	-0.273141	-0.143764	-0.0793533	-0.195358	ND	-0.0149885	0.256028	-0.198891	0.13485	-0.242679	0.178868	0.608568	0.285982	0.455266	0.700554	0.291247	0.353326	0.651201	0.134296	0.362494	0.350508	-0.162887	0.109908
	0.0305312	-0.723141	-0.633764	-0.139353	-0.175358	ND	0.355012	0.426028	-0.338891	0.26485	-0.372679	-0.0611316	0.648568	0.215982	0.555266	0.540554	0.151247	0.493326	0.371201	0.214296	0.192494	0.430508	-0.542887	0.0899076
	0.0505312	-0.813141	-0.593764	-0.109353	-0.265358	ND	0.605012	0.556028	-0.0988915	0.35485	-0.252679	-0.161132	0.488568	-0.0140185	0.755266	0.0305543	0.191247	0.103326	0.311201	0.0142956	-0.0575058	0.750508	-0.152887	0.419908
	-0.119469	-0.813141	-0.253764	-0.0793533	0.104642	ND	0.225012	-0.0439723	-0.0388915	-0.0351501	0.067321	-0.211132	0.688568	-0.00401848	0.515266	-0.319446	0.161247	0.473326	0.631201	-0.175704	-0.417506	0.480508	-0.0928868	0.249908
	-0.249469	-0.523141	-0.0737644	0.0706467	0.154642	ND	-0.0949885	-0.763972	0.161109	-0.24515	0.267321	-0.0811316	0.688568	0.0759815	0.235266	-0.609446	0.331247	0.533326	0.591201	-0.265704	-0.817506	-0.00949192	0.377113	0.279908
	-0.189469	-0.563141	0.00623557	-0.159353	0.164642	ND	-0.304988	-0.943972	0.0611085	-0.15515	0.077321	-0.0511316	0.488568	0.295982	0.525266	-0.349446	0.261247	0.473326	0.621201	0.264296	0.00249423	-0.00949192	0.157113	0.179908
	-0.209469	-0.373141	0.0362356	-0.849353	0.014642	ND	-0.474988	-0.263972	-0.238891	-0.21515	-0.022679	-0.0211316	0.0885681	0.295982	0.0852656	-0.369446	0.0612471	0.333326	0.751201	0.274296	0.222494	-0.109492	-0.0928868	-0.160092
	-0.449469	-0.353141	0.0362356	0.0306467	0.174642	ND	-0.294988	-0.163972	-0.0988915	0.24485	-0.272679	-0.0811316	-0.131432	0.255982	-0.234734	-0.319446	-0.138753	-0.0866744	0.541201	-0.115704	0.0424942	-0.0994919	0.287113	0.0599076
	0.120531	-0.203141	0.0462356	0.100647	-0.095358	ND	-0.0949885	-0.393972	0.151109	0.39485	-0.642679	-0.381132	-0.301432	0.345982	-0.384734	-0.279446	-0.208753	0.113326	0.241201	-0.145704	-0.677506	-0.259492	0.117113	0.539908
	0.150531	-0.213141	0.116236	-0.469353	-0.185358	ND	-0.584988	0.0560277	0.0111085	0.34485	-0.712679	-0.281132	-0.261432	0.355982	-0.494734	0.0305543	-0.208753	0.253326	0.211201	0.124296	0.0324942	-0.429492	0.0171132	-0.310092
	0.140531	0.0868591	0.166236	-0.349353	-0.595358	ND	-0.574988	0.0460277	-0.0488915	0.55485	-0.482679	-1.01113	0.0285681	0.205982	-0.504734	0.0805543	-0.178753	0.383326	0.321201	0.0442956	0.392494	-0.559492	0.117113	0.0799076
	0.430531	-0.133141	0.196236	-0.509353	-0.325358	ND	-0.104988	0.00602771	-0.268891	0.46485	-0.122679	-0.161132	0.228568	0.295982	-0.544734	0.220554	-0.158753	0.393326	0.301201	-0.135704	0.582494	-0.169492	-0.0728868	-0.160092
	0.510531	-0.393141	-0.163764	-0.00935335	-0.415358	ND	-0.634988	-0.103972	0.0211085	0.35485	0.097321	0.198868	0.0285681	0.335982	-0.494734	0.230554	-0.138753	0.423326	0.0512009	-0.225704	0.502494	-0.409492	0.0671132	-0.120092
	0.650531	-0.283141	-0.0937644	-0.259353	-0.115358	ND	0.0550115	-0.133972	-0.108891	0.31485	-0.142679	-0.151132	0.138568	0.295982	0.125266	0.340554	-0.188753	0.413326	-0.438799	-0.345704	-0.177506	-0.579492	0.0171132	-0.550092
	0.260531	-0.493141	0.336236	0.390647	-0.165358	ND	0.0250115	-0.543972	-0.288891	0.32485	0.387321	-0.571132	0.0285681	0.345982	-0.0547344	0.380554	-0.00875289	0.563326	-0.308799	-0.345704	-0.257506	-0.949492	0.217113	-0.500092
	0.220531	-0.643141	0.326236	-0.199353	-0.015358	ND	-0.0649885	-0.683972	-0.398891	0.31485	0.567321	-0.331132	-0.261432	0.0959815	0.0952656	0.500554	-0.0587529	0.183326	-0.428799	-0.405704	-0.357506	-1.02949	0.0171132	-0.190092
	-0.219469	-0.813141	0.00623557	-0.289353	0.104642	ND	-0.184988	-0.553972	-0.198891	0.0148499	0.497321	-0.161132	-0.491432	0.105982	0.305266	0.530554	-0.0487529	-0.0166744	-0.0887991	-0.345704	-0.357506	-0.779492	-0.0428868	-0.0700924
	-0.309469	-0.633141	0.146236	0.100647	0.014642	ND	-0.404988	-0.363972	0.161109	-0.10515	0.287321	-0.381132	-0.601432	0.455982	0.345266	0.600554	-0.108753	-0.136674	0.141201	-0.425704	-0.397506	-0.789492	0.157113	-0.580092
	0.250531	-0.633141	0.176236	-0.0793533	-0.105358	ND	-0.154988	-0.263972	0.121109	0.0948499	0.397321	-0.391132	-0.591432	0.565982	0.385266	0.520554	-0.228753	-0.126674	0.151201	-0.475704	-0.257506	-0.579492	0.207113	0.409908
	0.730531	-0.843141	0.646236	-0.0393533	-0.065358	ND	-0.324988	-0.603972	-0.0388915	0.39485	-0.122679	0.0488684	-0.671432	0.315982	0.185266	0.160554	-0.358753	-0.766674	0.361201	0.224296	-0.157506	-0.569492	0.0871132	0.719908
	0.720531	-0.963141	0.686236	-0.0293533	0.144642	ND	-0.234988	0.0960277	-0.368891	0.31485	0.077321	0.518868	-0.721432	-0.194018	-0.00473441	-0.349446	-0.468753	-0.736674	0.681201	0.154296	-0.387506	-0.429492	-0.0128868	0.949908
	0.550531	-0.393141	-0.133764	0.150647	0.134642	ND	-0.404988	0.256028	-0.428891	0.0248499	0.067321	0.568868	-0.661432	-0.234018	-0.0747344	0.0305543	-0.318753	-0.346674	-0.188799	-0.325704	-0.827506	0.160508	-0.0728868	0.529908
	0.170531	-0.0331409	-0.653764	0.360647	-0.205358	ND	-0.234988	0.236028	0.111109	-0.0951501	-0.262679	0.528868	-0.501432	-0.364018	-0.244734	0.220554	-0.218753	-0.156674	-0.158799	-0.225704	-0.287506	0.500508	-0.152887	0.639908
	0.610531	0.0268591	-0.743764	0.0306467	0.114642	ND	-0.464988	0.466028	-0.168891	-0.23515	-0.862679	0.308868	-0.541432	-0.424018	-0.184734	0.340554	0.0412471	-0.566674	-0.748799	-0.405704	0.262494	0.540508	-0.432887	0.149908
	0.450531	-0.263141	-0.173764	0.0506467	0.354642	ND	-0.104988	0.466028	0.111109	-0.25515	-1.16268	0.618868	-0.321432	-0.584018	0.195266	0.310554	0.00124711	-0.846674	-0.218799	-0.325704	0.512494	0.580508	0.0971132	-0.180092
	0.190531	0.276859	0.176236	-0.269353	0.584642	ND	0.0950115	0.166028	0.251109	-0.28515	-0.962679	0.498868	-0.371432	-0.584018	0.175266	0.250554	0.00124711	-0.736674	-0.168799	-0.575704	0.592494	0.430508	-0.142887	-0.530092
	-0.189469	0.456859	0.0562356	-0.119353	0.384642	ND	0.0750115	0.236028	0.321109	-0.43515	-0.532679	0.498868	-0.521432	-0.394018	-0.494734	0.210554	0.0412471	-0.146674	-0.538799	0.0242956	0.612494	0.340508	-0.522887	-0.200092
	-0.259469	0.0668591	-0.103764	0.100647	0.314642	ND	-0.114988	0.0760277	0.351109	-0.44515	-0.422679	0.448868	-0.501432	-0.314018	-0.414734	0.0205543	0.131247	0.323326	-0.198799	-0.0657044	0.642494	0.300508	-0.0528868	-0.680092
	0.120531	-0.333141	-0.183764	0.150647	0.214642	ND	0.0150115	-0.263972	0.111109	-0.0851501	-0.332679	0.378868	-0.371432	-0.204018	-0.444734	-0.519446	0.101247	0.183326	-0.188799	-0.0657044	0.372494	0.000508083	0.0171132	-0.660092
	-0.0194688	-0.0231409	0.166236	0.320647	0.284642	ND	-0.174988	-0.333972	-0.118891	0.42485	-0.112679	0.348868	-0.691432	-0.244018	-0.124734	-0.899446	0.301247	-0.0566744	0.161201	-0.0557044	0.402494	-0.319492	0.297113	-0.290092
	-0.149469	0.196859	0.306236	0.490647	-0.045358	ND	-0.404988	-0.443972	0.331109	0.32485	0.027321	0.278868	-0.531432	-0.234018	-0.444734	-0.879446	0.161247	-0.146674	-0.348799	-0.145704	0.162494	-0.559492	0.357113	-0.690092
	-0.339469	-0.00314088	0.276236	0.600647	0.054642	ND	-0.584988	-0.563972	0.431109	0.16485	-0.322679	-0.161132	-0.301432	-0.0540185	-0.374734	-0.709446	0.171247	-0.0166744	-0.168799	-0.0657044	-0.0775058	-0.719492	0.217113	-0.920092
	-0.629469	0.586859	0.376236	0.560647	0.374642	ND	-0.674988	-0.693972	0.501109	0.0948499	0.157321	-0.761132	-0.0914319	-0.00401848	-0.154734	-0.319446	0.0312471	0.113326	0.171201	-0.0557044	-0.0775058	-1.27949	0.00711316	-1.35009
	-0.649469	0.256859	-0.333764	0.520647	0.384642	ND	-0.364988	-0.173972	-0.00889145	0.0248499	-0.012679	-0.341132	-0.0914319	-0.0140185	0.0652656	0.0505543	-0.118753	0.213326	0.0212009	0.134296	-0.267506	-0.409492	-0.112887	-0.680092
	-0.509469	0.316859	-0.433764	0.300647	0.064642	ND	-0.0749885	0.0660277	-0.368891	0.0448499	-0.442679	-0.261132	-0.361432	-0.184018	0.115266	0.110554	0.121247	0.183326	-0.318799	0.164296	-0.0875058	-0.259492	0.107113	-0.650092
	-0.439469	0.496859	0.0462356	0.310647	0.144642	ND	-0.274988	0.106028	0.281109	0.21485	0.027321	-0.411132	-0.561432	-0.244018	-0.614734	0.150554	0.0512471	0.353326	-0.128799	-0.0157044	0.152494	-0.179492	-0.0428868	-0.300092
	-0.219469	0.556859	-0.163764	0.120647	-0.025358	ND	-0.154988	-0.233972	0.221109	0.21485	0.077321	-0.581132	-0.191432	-0.254018	-0.884734	0.380554	0.0512471	0.313326	0.00120092	0.0742956	0.202494	-0.0894919	-0.172887	-0.370092
	-0.369469	0.186859	-0.243764	-0.00935335	-0.125358	ND	-0.0149885	-0.0939723	-0.0488915	-0.0851501	0.407321	-0.731132	-0.121432	-0.234018	-0.634734	0.360554	0.111247	0.343326	0.241201	0.294296	0.142494	0.170508	-0.172887	-0.420092
	-0.159469	0.456859	-0.133764	-0.0193533	0.114642	ND	-0.0949885	0.0360277	-0.208891	-0.92515	-0.142679	-1.12113	-0.181432	-0.354018	-0.774734	0.210554	0.231247	0.183326	0.121201	0.394296	0.0924942	0.0405081	-0.142887	-0.310092
	-0.359469	0.496859	-0.0537644	-0.159353	0.514642	ND	-0.604988	0.0760277	-0.618891	-0.84515	0.247321	-1.14113	-0.241432	-0.364018	-0.774734	0.0305543	0.131247	0.123326	0.0412009	0.284296	-0.157506	-0.349492	0.277113	-0.100092
	-0.0594688	0.0268591	0.226236	-0.129353	0.434642	ND	-0.934988	-0.343972	-0.0388915	-0.11515	0.397321	-1.17113	0.218568	-0.284018	-0.704734	0.0905543	-0.108753	0.0233256	0.0712009	0.364296	0.122494	-0.399492	0.287113	-0.160092
	0.150531	0.106859	0.346236	-0.549353	0.474642	ND	-0.514988	-0.493972	0.0511085	-0.36515	0.297321	-0.811132	0.188568	-0.644018	-0.484734	0.210554	-0.0787529	0.0433256	0.271201	0.184296	-0.0175058	-0.379492	0.297113	-0.260092
	0.170531	-0.533141	0.376236	-0.439353	0.314642	ND	-0.854988	-0.703972	0.321109	-0.13515	0.627321	-1.13113	-0.161432	-0.794018	-0.374734	-0.239446	-0.808753	0.0833256	0.371201	0.264296	-0.0875058	-0.529492	0.0171132	-0.0600924
	0.0305312	-0.333141	0.0862356	-0.299353	0.224642	ND	-0.514988	-0.623972	0.221109	0.0548499	0.477321	-0.681132	-0.181432	-0.844018	-0.344734	-0.309446	-0.508753	-0.0266744	0.171201	0.434296	-0.327506	0.170508	0.327113	-0.100092
	0.0205312	-0.813141	0.376236	-0.249353	0.374642	ND	0.0950115	-0.573972	0.0611085	0.0548499	0.267321	-1.10113	-0.171432	-0.984018	0.135266	0.260554	-0.508753	-0.506674	0.321201	0.594296	-0.0275058	0.610508	0.737113	-0.260092
	-0.249469	-0.713141	0.546236	0.230647	0.00464203	ND	0.315012	-0.593972	-0.288891	-0.14515	-0.102679	-0.781132	0.0185681	-1.01402	0.0352656	0.360554	-0.638753	-0.646674	0.561201	0.574296	0.0324942	0.240508	0.947113	-0.0700924
	0.0505312	-0.883141	0.686236	0.350647	-0.225358	ND	0.355012	-0.593972	-0.218891	-0.22515	-0.112679	-0.281132	0.0385681	-0.974018	0.275266	0.140554	-0.368753	-0.736674	0.181201	0.744296	-0.217506	-0.0194919	1.01711	0.509908
	0.150531	-0.993141	0.836236	0.590647	0.034642	ND	0.655012	-0.723972	0.161109	0.22485	-0.242679	-0.471132	-0.411432	-0.724018	0.215266	-0.0194457	-0.588753	-0.656674	0.0112009	0.854296	-0.0375058	0.0405081	0.937113	0.739908
	0.410531	-0.303141	0.366236	0.360647	0.304642	ND	0.775012	-0.613972	-0.508891	0.50485	-0.142679	-0.261132	-0.571432	-0.834018	0.225266	0.100554	-0.108753	-0.856674	-0.158799	0.504296	0.402494	-0.109492	0.617113	1.15991
	0.380531	0.256859	0.276236	0.350647	0.234642	ND	0.635012	-0.193972	-0.428891	0.43485	-0.172679	-0.141132	-0.171432	-0.854018	-0.0247344	-0.649446	-0.478753	-0.686674	-0.118799	0.134296	0.502494	-0.589492	-0.112887	1.03991
	-0.249469	0.116859	0.316236	-0.149353	0.194642	ND	0.485012	-0.0339723	-0.328891	0.35485	-0.282679	-0.311132	0.418568	-0.724018	0.105266	0.0505543	-0.478753	-0.866674	-0.258799	0.354296	0.552494	-0.789492	0.537113	1.11991
	-0.149469	0.0368591	-0.113764	0.0206467	0.104642	ND	0.0950115	-0.283972	-0.178891	-0.27515	-0.282679	-0.251132	0.548568	-1.04402	-0.0447344	-0.109446	-0.548753	-0.696674	-0.238799	0.444296	0.802494	-0.829492	0.437113	1.30991
	-0.179469	0.0668591	0.0262356	0.160647	0.164642	ND	-0.0949885	-0.173972	-0.358891	-0.33515	-0.332679	-0.0411316	0.788568	-1.18402	0.0152656	-0.719446	-0.248753	-0.306674	-0.0587991	0.344296	0.832494	-0.769492	0.347113	0.949908
	-0.279469	0.336859	-0.0637644	0.230647	0.384642	ND	0.125012	0.00602771	-0.108891	-0.0751501	-0.00267898	0.148868	0.798568	-1.18402	0.135266	-0.849446	-0.0187529	-0.106674	0.111201	0.134296	0.962494	-0.709492	0.137113	0.619908
	-0.539469	0.366859	-0.323764	0.330647	0.444642	ND	-0.404988	-0.223972	-0.238891	0.35485	0.207321	0.228868	0.318568	-1.03402	0.135266	-0.289446	0.251247	-0.0766744	-0.228799	-0.0457044	0.672494	-0.569492	-0.202887	0.339908
	-0.309469	0.456859	-0.633764	0.250647	0.514642	ND	-0.444988	-0.123972	-0.248891	0.35485	0.397321	0.328868	0.198568	-1.11402	0.0652656	-0.349446	0.321247	-0.106674	-0.388799	0.174296	0.872494	-0.579492	-0.292887	0.619908
	-0.179469	0.156859	-0.353764	0.0506467	0.374642	ND	-0.334988	-0.263972	-0.368891	0.22485	0.467321	0.338868	-0.0214319	-1.22402	0.125266	-0.459446	0.431247	-0.206674	0.0212009	0.324296	0.672494	-0.389492	-0.152887	0.139908
	-0.0494688	-0.00314088	-0.623764	-0.0893533	0.234642	ND	0.225012	-0.433972	-0.368891	-0.0151501	0.247321	0.208868	0.388568	-1.18402	0.145266	-0.249446	0.521247	-0.276674	-0.0887991	0.184296	0.452494	-0.0494919	0.157113	-0.0200924
	-0.109469	0.0468591	-0.513764	-0.139353	0.264642	ND	0.135012	0.0260277	-0.228891	-0.70515	0.127321	-0.261132	0.418568	-1.06402	0.155266	-0.219446	0.861247	-0.0766744	-0.158799	0.294296	0.632494	-0.479492	0.227113	-0.150092
	-0.219469	0.146859	-0.243764	-0.229353	0.354642	ND	0.115012	0.136028	-0.558891	-0.69515	-0.072679	-0.611132	-0.0114319	-0.244018	0.0752656	-0.309446	0.0612471	-0.136674	-0.288799	0.344296	0.582494	-0.679492	-0.122887	0.0599076
	-0.209469	-0.193141	0.0362356	0.290647	0.334642	ND	0.265012	-0.193972	-0.728891	-0.46515	0.177321	-0.0811316	-0.241432	0.0359815	-0.0547344	-0.359446	-0.308753	-0.106674	0.00120092	0.214296	0.402494	-0.509492	0.197113	0.349908
	-0.0694688	0.286859	-0.363764	0.0206467	0.314642	ND	-0.224988	-0.233972	-0.138891	-0.81515	0.227321	0.368868	-0.0914319	0.165982	-0.0647344	-0.409446	-0.348753	-0.146674	-0.188799	-0.0457044	0.292494	-0.569492	0.227113	0.599908
	-0.239469	0.346859	-0.593764	-0.0893533	-0.285358	ND	-0.0749885	-0.423972	-0.208891	-0.37515	-0.202679	0.198868	-0.351432	0.135982	0.0752656	-0.599446	-0.598753	-0.0666744	-0.168799	0.204296	0.202494	-0.989492	0.597113	0.829908
	-0.219469	0.106859	-0.413764	0.280647	-0.165358	ND	-0.374988	-0.173972	0.0311085	-0.12515	-0.222679	0.308868	0.0585681	0.295982	0.0952656	-0.809446	0.0712471	-0.176674	-0.208799	0.264296	0.0224942	-0.659492	0.417113	0.519908
	0.190531	0.266859	-0.263764	-0.0893533	-0.385358	ND	0.335012	0.206028	0.0211085	0.35485	0.327321	0.408868	0.228568	0.185982	0.0152656	-0.809446	0.211247	-0.206674	-0.278799	0.314296	0.192494	-0.259492	0.517113	-0.230092
	0.150531	0.296859	0.176236	0.150647	0.204642	ND	0.625012	0.526028	0.141109	0.39485	0.657321	0.118868	0.378568	0.495982	-0.374734	-0.809446	0.301247	-0.176674	-0.0287991	0.254296	0.462494	-0.129492	0.397113	-0.520092
	-0.479469	-0.333141	0.106236	-0.0293533	0.334642	ND	0.415012	0.416028	-0.388891	0.0448499	-0.252679	-0.121132	0.218568	0.515982	-0.424734	-0.509446	0.0212471	0.0533256	-0.388799	0.0542956	0.572494	-0.189492	0.297113	-0.690092
	-0.489469	-0.313141	0.00623557	0.450647	0.334642	ND	0.475012	0.166028	-0.0988915	0.11485	0.467321	-0.301132	0.248568	0.515982	0.195266	-0.629446	-0.268753	-0.0766744	-0.488799	-0.125704	0.632494	-0.389492	0.287113	-0.830092
	-0.519469	0.0968591	0.246236	0.440647	0.114642	ND	0.655012	0.196028	-0.0588915	-0.15515	0.297321	0.138868	0.0485681	-0.274018	0.325266	0.320554	-0.408753	-0.186674	-0.368799	-0.395704	0.622494	-0.359492	0.0871132	-1.06009
	0.0805312	0.0668591	0.756236	0.670647	-0.125358	ND	0.695012	0.606028	-0.0488915	0.0648499	0.027321	0.118868	-0.0714319	-0.0940185	-0.00473441	0.560554	-0.238753	-0.206674	0.401201	-0.725704	0.362494	-0.189492	-0.0328868	-0.860092
	0.0405312	0.0268591	0.826236	0.510647	-0.315358	ND	0.0650115	0.856028	0.101109	0.21485	-0.132679	0.0488684	-0.391432	0.0759815	-0.184734	0.0705543	0.251247	0.103326	0.341201	-0.925704	0.342494	0.0205081	-0.0428868	-0.550092
-2	-0.209469	-0.293141	0.706236	0.540647	-0.355358	ND	-0.204988	0.466028	-0.0188915	-0.00515012	-0.192679	0.308868	-0.411432	0.0759815	0.145266	0.0805543	0.561247	0.313326	0.231201	-0.645704	0.0424942	-0.0594919	-0.402887	-0.630092
	-0.369469	-0.0231409	0.686236	0.360647	-0.565358	ND	-0.174988	0.116028	-0.00889145	-0.21515	-0.262679	0.458868	-0.451432	0.515982	0.125266	0.730554	0.681247	0.383326	0.681201	-0.665704	-0.0275058	-0.0294919	-0.0128868	-0.730092
	0.220531	-0.133141	0.526236	0.420647	-0.775358	ND	0.425012	0.0460277	0.231109	-0.13515	-0.222679	0.348868	-0.311432	0.815982	0.165266	0.690554	0.821247	1.02333	0.711201	-0.515704	-0.0775058	-0.269492	-0.0428868	-0.820092
	0.400531	-0.223141	0.166236	0.180647	-0.325358	ND	0.405012	0.266028	0.181109	0.39485	-0.182679	-0.641132	-0.381432	0.645982	0.235266	0.450554	0.931247	0.873326	-0.658799	-0.445704	0.0624942	0.280508	-0.0628868	-0.820092
	0.120531	-0.553141	0.416236	0.150647	-0.645358	ND	0.385012	0.246028	0.0411085	0.57485	-0.132679	-0.441132	-0.401432	0.565982	0.225266	0.540554	0.821247	0.873326	-0.888799	-0.345704	-0.297506	0.140508	-0.282887	-0.640092
	0.410531	-0.643141	0.0862356	0.0106467	-1.23536	ND	0.255012	0.156028	-0.0788915	0.42485	0.227321	-0.381132	-0.351432	0.455982	0.255266	0.550554	0.621247	0.843326	-0.488799	-0.375704	-0.307506	-0.0494919	-0.212887	-0.570092
	-0.0694688	0.0268591	0.306236	-0.119353	-1.12536	ND	0.255012	0.136028	-0.628891	0.26485	0.157321	-0.0511316	-0.341432	0.425982	0.405266	0.510554	0.511247	0.813326	-0.368799	-0.535704	-0.117506	0.530508	-0.272887	-0.190092
	0.180531	-0.663141	0.0162356	0.120647	-0.765358	ND	0.475012	-0.333972	-0.468891	0.41485	-0.172679	-0.191132	-0.471432	0.425982	0.435266	0.500554	0.121247	0.723326	-0.368799	-0.535704	-0.287506	0.500508	-0.312887	-9.23788e-05
	-0.229469	-0.673141	0.256236	0.0306467	-0.905358	ND	0.255012	-0.593972	-0.468891	0.35485	0.097321	-0.431132	-0.371432	0.125982	0.0452656	0.260554	0.0312471	0.563326	-0.708799	-0.535704	-0.217506	0.390508	-0.522887	-0.0100924
	-0.409469	-0.0731409	-0.133764	0.0206467	-0.865358	ND	0.255012	-0.503972	-0.498891	-0.46515	0.127321	0.0188684	-0.321432	0.0159815	-0.254734	0.110554	0.00124711	0.0833256	-0.588799	-0.615704	-0.237506	0.370508	-0.372887	-0.120092
	-0.279469	0.236859	-0.513764	-0.0593533	-0.355358	ND	0.205012	-0.213972	-0.358891	0.0148499	0.117321	-0.171132	-0.101432	-0.164018	-1.17473	-0.149446	0.161247	0.233326	0.211201	-0.315704	-0.0175058	1.23051	0.437113	0.419908
	-0.379469	-0.0231409	-0.863764	-0.289353	-0.025358	ND	-0.144988	-0.233972	-0.268891	0.10485	0.167321	0.0288684	0.548568	0.755982	0.575266	0.270554	0.611247	0.383326	0.611201	0.454296	0.532494	1.42051	1.00711	1.37991
	-0.0494688	0.256859	-0.763764	-0.0293533	0.144642	ND	-0.194988	-0.273972	-0.368891	-0.10515	-0.312679	0.148868	1.17857	1.15598	0.545266	0.740554	0.601247	0.833326	0.361201	0.414296	0.572494	1.16051	0.947113	1.30991
	0.150531	0.426859	-0.453764	0.280647	0.354642	ND	-0.00498845	-0.353972	-0.248891	-0.62515	-0.622679	0.308868	0.888568	0.565982	0.515266	0.780554	0.951247	0.593326	0.0412009	0.554296	0.532494	1.15051	0.657113	1.33991
	0.370531	0.686859	-0.563764	0.740647	0.304642	ND	0.195012	-0.0639723	-0.768891	-0.13515	-0.422679	0.268868	0.788568	0.625982	0.475266	0.800554	0.511247	0.593326	-0.0487991	0.584296	0.312494	1.01051	0.667113	1.07991
	0.510531	0.556859	-0.343764	0.540647	0.544642	ND	-0.194988	-0.113972	-0.118891	-0.0151501	-0.062679	0.308868	0.898568	-0.0540185	0.195266	0.820554	0.651247	0.713326	0.671201	0.284296	0.472494	0.820508	0.757113	0.419908
	0.690531	1.06686	-0.103764	0.430647	0.774642	ND	0.105012	0.626028	-0.0888915	0.25485	-0.062679	0.278868	0.798568	-0.284018	0.335266	0.550554	0.871247	0.463326	0.831201	0.204296	0.302494	1.17051	0.297113	0.679908
	0.610531	0.806859	0.276236	0.550647	0.514642	ND	-0.574988	0.636028	0.0411085	0.64485	0.277321	-0.191132	0.708568	-0.0340185	0.285266	0.510554	0.491247	0.353326	0.441201	0.0242956	-0.0275058	0.740508	0.0171132	0.799908
	0.180531	0.236859	0.516236	-0.139353	0.234642	ND	-0.224988	0.836028	0.231109	0.40485	0.297321	0.0488684	0.458568	0.0759815	0.405266	0.430554	0.641247	0.283326	0.531201	0.0942956	0.292494	0.320508	-0.202887	0.869908
	0.140531	0.576859	0.576236	0.370647	0.534642	ND	-0.334988	0.716028	0.221109	0.64485	0.207321	-0.0211316	0.648568	0.415982	0.735266	0.430554	0.861247	0.293326	0.671201	-0.255704	0.672494	0.800508	-0.222887	0.849908
	0.520531	0.386859	0.886236	0.440647	0.484642	ND	-0.464988	0.986028	0.00110855	0.71485	0.557321	-0.111132	0.538568	0.385982	0.765266	0.420554	0.821247	0.183326	0.801201	-0.255704	0.822494	0.710508	-0.612887	0.849908
	0.0905312	0.296859	0.886236	0.220647	0.304642	ND	-0.624988	0.876028	-0.158891	0.79485	0.327321	-0.381132	-0.241432	0.395982	0.485266	0.420554	0.661247	0.263326	0.321201	0.0442956	0.762494	0.530508	-0.912887	0.769908
	-0.0894688	0.456859	0.746236	0.120647	0.364642	ND	-1.17499	0.336028	-0.208891	0.86485	0.527321	-0.521132	-0.231432	0.655982	0.245266	0.270554	0.581247	0.263326	-0.0187991	-0.215704	0.502494	0.500508	-0.852887	0.469908
	0.220531	0.446859	0.656236	0.0206467	0.644642	ND	-1.72499	0.0560277	-0.208891	0.78485	0.527321	-0.641132	-0.221432	0.435982	0.225266	0.0405543	0.161247	0.103326	0.00120092	-0.545704	0.442494	0.240508	-0.392887	0.319908
	0.110531	0.466859	0.616236	-0.00935335	0.494642	ND	-1.70499	-0.233972	-0.138891	0.65485	0.297321	-0.611132	-0.181432	0.275982	0.145266	-0.269446	-0.408753	0.0833256	-0.358799	-0.965704	0.482494	-0.169492	-0.472887	0.299908
	0.0605312	0.416859	0.326236	0.0706467	0.354642	ND	-1.39499	-0.0539723	0.0111085	0.32485	-0.052679	-0.731132	-0.151432	0.805982	-0.0847344	-0.369446	0.151247	0.223326	0.0212009	-0.995704	0.142494	-0.429492	-0.122887	0.0199076
	-0.0494688	0.156859	0.456236	0.0106467	0.204642	ND	-1.47499	0.266028	0.0111085	0.11485	-0.532679	-0.611132	-0.171432	0.475982	-0.164734	-0.889446	0.231247	0.283326	-0.148799	-0.925704	0.102494	-0.859492	-0.0228868	-0.0900924
	0.0605312	0.106859	0.376236	0.0106467	0.234642	ND	-0.814988	0.226028	0.0911085	0.11485	-0.282679	-0.541132	0.0685681	0.325982	-0.204734	-0.879446	0.211247	0.173326	-0.188799	-0.745704	0.112494	-0.809492	0.0771132	-0.290092
	0.350531	-0.0731409	0.226236	0.250647	0.334642	ND	-1.02499	0.306028	0.00110855	0.00484988	-0.772679	-0.281132	-0.431432	-0.144018	-0.474734	-0.369446	0.111247	-0.246674	-0.268799	-0.725704	-0.317506	-0.719492	0.0171132	0.189908
	0.170531	-0.133141	0.226236	0.120647	0.414642	ND	-0.974988	0.156028	0.0411085	-0.44515	-0.662679	-0.311132	-0.861432	0.235982	-0.514734	0.0305543	-0.848753	0.00332564	-0.388799	-0.995704	-0.387506	-0.789492	0.0171132	0.189908
	-0.239469	-0.0731409	-0.293764	-0.0993533	0.324642	ND	-0.554988	-0.0539723	-0.108891	-0.23515	-0.452679	0.0988684	-0.661432	-0.0340185	-0.0647344	0.150554	-0.818753	-0.176674	-0.408799	-0.245704	-0.397506	-0.719492	0.197113	-0.590092
	-0.289469	-0.283141	-0.253764	-0.309353	0.304642	ND	-0.0749885	-0.0939723	-0.198891	0.0348499	-0.402679	0.0488684	-0.341432	-0.314018	-0.0147344	0.120554	-0.718753	-0.436674	-0.528799	0.194296	-0.747506	-0.859492	0.187113	-0.740092
	0.0705312	-0.593141	-0.163764	-0.459353	0.444642	ND	-0.0349885	-0.113972	-0.198891	-0.0951501	-0.432679	-0.881132	-0.721432	0.655982	-0.00473441	0.0805543	-0.538753	-0.206674	-0.378799	0.264296	-0.437506	-0.709492	-0.102887	-0.450092
	0.110531	-0.843141	0.216236	-0.469353	0.464642	ND	0.00501155	-0.103972	-0.528891	-0.56515	-0.432679	-0.111132	-0.291432	0.655982	-0.0347344	0.0505543	-0.178753	0.0533256	-0.358799	0.254296	-0.387506	-0.249492	-0.392887	-0.310092
	0.280531	-0.993141	0.196236	-0.689353	0.354642	ND	0.265012	-0.0939723	-0.248891	-0.0751501	-0.762679	-0.151132	-0.301432	0.455982	0.345266	-0.0794457	-0.458753	0.383326	-0.278799	-0.0657044	-0.177506	0.370508	-0.262887	-0.930092
	0.120531	-0.653141	0.276236	-0.429353	0.404642	ND	-0.0749885	-0.0139723	-0.00889145	-0.23515	-0.632679	-0.0211316	-0.421432	0.505982	0.585266	-0.0994457	-0.508753	0.523326	-0.228799	-0.125704	-0.337506	0.650508	-0.482887	-1.39009
	-0.0494688	-0.153141	0.306236	-0.00935335	0.364642	ND	0.145012	-0.353972	0.00110855	-0.67515	-0.532679	-0.0811316	-0.491432	0.255982	0.545266	-0.269446	-0.0987529	0.0133256	-0.348799	-0.285704	-0.507506	0.610508	-0.472887	-0.890092
	-0.0494688	-0.0131409	0.106236	-0.809353	0.404642	ND	-0.0449885	0.0960277	-0.0388915	-0.83515	-0.522679	-0.521132	-0.151432	0.115982	0.435266	-0.479446	0.0312471	0.153326	-0.558799	0.144296	-0.797506	0.240508	-0.582887	-0.570092
	0.110531	-0.493141	0.0862356	-0.829353	0.274642	ND	-0.324988	0.356028	-0.0988915	-0.92515	-0.592679	-0.811132	-0.211432	0.115982	0.265266	-0.149446	0.111247	0.263326	-0.158799	0.0742956	-0.977506	0.120508	-0.442887	-0.640092
	-0.0494688	-0.0531409	0.0962356	0.100647	0.00464203	ND	-0.374988	0.116028	-0.608891	-0.78515	-0.702679	-0.641132	-0.191432	0.255982	0.395266	0.0805543	0.0912471	0.133326	0.0212009	-0.325704	-0.567506	0.0405081	-0.312887	-0.820092
	0.100531	-0.00314088	0.0762356	-0.00935335	0.064642	ND	-0.314988	-0.233972	-0.218891	-0.78515	-0.832679	-0.451132	-0.391432	0.395982	0.375266	-0.0794457	0.131247	-0.126674	0.211201	-0.515704	-0.367506	-0.119492	-0.282887	-1.23009
	0.240531	-0.213141	0.0862356	0.0206467	-0.055358	ND	-0.374988	0.146028	-0.0588915	-0.90515	-0.762679	-0.481132	-0.211432	0.255982	0.435266	0.200554	0.161247	-0.476674	0.131201	-0.775704	-0.277506	-0.169492	-0.452887	-1.28009
	0.280531	-0.243141	0.196236	0.0306467	-0.295358	ND	-0.904988	0.266028	-0.0988915	-0.82515	-0.832679	-0.151132	-0.301432	-0.134018	0.0752656	-0.189446	0.161247	-0.296674	-0.158799	-1.0457	-0.387506	-0.289492	-0.902887	-0.580092
	0.300531	-0.263141	0.136236	-0.0793533	-0.215358	ND	-1.13499	0.126028	-0.118891	-0.84515	-0.722679	-0.0411316	-0.321432	-0.374018	0.215266	-0.329446	0.101247	-0.246674	0.0912009	-0.795704	-0.807506	-0.489492	-1.07289	-0.820092
	0.370531	-0.443141	0.106236	-0.569353	-0.445358	ND	-1.13499	0.526028	-0.418891	-0.86515	-0.712679	0.138868	-0.501432	-0.364018	0.165266	-0.429446	0.0812471	-0.436674	0.0312009	-0.705704	-0.587506	-0.859492	-0.902887	-0.960092
	-0.379469	-0.0731409	-0.483764	0.100647	-0.355358	ND	-0.864988	0.0760277	-0.788891	-1.07515	-0.412679	0.208868	-0.631432	-0.164018	0.0652656	-0.269446	-0.488753	-0.436674	-0.578799	-0.125704	-0.197506	-1.14949	-0.762887	-0.960092
	-0.359469	-0.183141	-0.413764	-0.479353	-0.425358	ND	-0.484988	0.106028	-0.518891	-0.73515	-0.432679	0.318868	-0.851432	0.0959815	-0.384734	0.220554	-0.758753	0.193326	-0.648799	-0.195704	0.0824942	-1.40949	0.0171132	-0.0200924
	-0.289469	-0.483141	-0.463764	0.140647	-0.215358	ND	-0.304988	0.00602771	-0.448891	-0.68515	-0.552679	0.498868	-0.851432	0.0359815	-0.224734	0.0805543	-0.738753	0.443326	-0.428799	-0.325704	0.252494	-0.819492	0.387113	0.709908
	-0.919469	-0.323141	-0.0137644	0.140647	-0.275358	ND	-0.654988	-0.193972	-1.03889	-0.66515	-0.612679	0.378868	-0.891432	-0.164018	-0.0947344	-0.269446	-0.368753	-0.00667436	-0.0987991	-0.375704	0.0224942	-0.259492	0.487113	0.459908
	-0.729469	-0.273141	0.196236	0.250647	-0.195358	ND	-0.724988	-0.713972	-0.678891	-0.83515	-0.682679	0.498868	-0.691432	-0.0540185	-0.354734	0.430554	0.0512471	-0.00667436	-0.678799	-0.665704	-0.307506	-0.289492	0.607113	-0.0800924
	-0.249469	-0.233141	0.626236	-0.309353	-0.195358	ND	-0.634988	-0.833972	-0.508891	-0.84515	-0.322679	0.658868	-0.451432	0.0559815	-0.654734	0.500554	0.00124711	-0.106674	-0.548799	-0.675704	-0.317506	-0.0994919	0.847113	-0.0700924
	-0.279469	-0.00314088	0.636236	-0.179353	-0.195358	ND	-0.264988	-0.843972	-0.198891	-0.84515	-0.272679	0.538868	-0.451432	0.0959815	-0.794734	0.320554	-0.0987529	0.513326	-0.0787991	-0.435704	-0.547506	0.320508	0.537113	-0.260092
	-0.0194688	0.156859	0.686236	0.140647	-0.225358	ND	-0.214988	-0.543972	-0.378891	-0.50515	-0.332679	0.608868	-0.401432	0.145982	-0.834734	0.200554	-0.148753	0.593326	0.121201	-0.165704	-0.907506	0.450508	0.617113	-0.350092
	0.240531	0.306859	0.376236	0.230647	-0.555358	ND	-0.304988	-0.403972	-0.388891	-0.33515	-0.522679	0.668868	-0.391432	0.115982	-0.904734	0.150554	-0.228753	0.443326	0.371201	-0.0457044	-0.877506	0.340508	0.187113	-0.920092
	0.310531	0.126859	0.00623557	-0.0293533	-0.555358	ND	0.205012	-0.793972	-0.358891	-0.24515	-0.912679	0.538868	-0.461432	0.0259815	-0.904734	0.120554	0.0212471	-0.136674	0.661201	0.104296	-0.877506	0.500508	0.0171132	-0.960092
	-0.219469	-0.283141	-0.503764	-0.219353	-0.955358	ND	-0.104988	-0.603972	-0.468891	-0.0451501	0.027321	0.288868	-0.631432	0.0359815	-0.934734	0.130554	0.211247	-0.336674	0.501201	-0.145704	-0.157506	0.470508	-0.0128868	-0.830092
	0.100531	0.156859	-0.443764	-0.539353	-0.535358	ND	-0.194988	-0.243972	-0.548891	-0.35515	-0.362679	0.208868	-0.0714319	0.105982	-0.874734	0.160554	0.0912471	-0.00667436	0.421201	-0.385704	-0.0475058	0.890508	-0.192887	-0.360092
	0.410531	0.426859	-0.473764	-0.0493533	-0.085358	ND	-0.264988	-0.193972	-0.368891	0.0848499	-0.072679	0.378868	0.198568	-0.254018	-0.604734	-0.0994457	-0.168753	0.0233256	0.641201	0.0242956	0.0124942	0.930508	-0.242887	-0.110092
	0.410531	0.506859	0.00623557	0.0706467	0.384642	ND	-0.00498845	-0.193972	-0.168891	0.14485	-0.012679	0.538868	0.338568	0.0359815	-0.414734	-0.419446	-0.188753	-0.0466744	0.281201	0.274296	0.172494	0.630508	-0.272887	-0.0700924
	0.510531	0.806859	0.286236	0.510647	0.664642	ND	0.355012	-0.193972	0.261109	-0.0851501	-0.062679	0.578868	0.318568	0.0959815	-0.154734	-0.549446	-0.328753	0.253326	0.0812009	0.244296	0.442494	0.740508	-0.242887	-0.110092
	0.650531	0.696859	0.346236	0.440647	0.564642	ND	0.665012	0.0660277	0.781109	0.25485	0.067321	0.378868	0.548568	-0.374018	-0.0147344	-0.659446	-0.408753	0.423326	0.0412009	0.164296	0.552494	0.630508	-0.172887	-0.230092
	0.550531	0.626859	0.436236	0.120647	0.464642	ND	0.685012	0.356028	0.731109	0.26485	0.357321	0.758868	0.568568	-0.694018	0.0352656	-1.05945	-0.418753	0.463326	-0.0187991	-0.0657044	0.402494	0.360508	-0.122887	-0.150092
	0.100531	0.746859	0.306236	0.0206467	0.794642	ND	0.685012	0.336028	0.531109	0.63485	0.267321	0.888868	0.668568	-0.854018	-0.164734	-0.739446	-0.288753	0.283326	0.161201	0.0442956	0.562494	-0.329492	0.127113	0.129908
	0.650531	0.796859	0.216236	-0.0893533	0.764642	ND	0.655012	0.686028	0.481109	0.59485	0.407321	0.568868	0.798568	-0.924018	0.0852656	-0.379446	-0.0387529	0.453326	0.00120092	0.154296	0.532494	-0.139492	0.107113	0.829908
	0.0505312	0.636859	0.326236	-0.279353	0.674642	ND	0.675012	0.926028	0.521109	0.43485	0.777321	0.358868	0.508568	-0.974018	0.115266	0.140554	-0.148753	0.603326	0.411201	0.684296	0.402494	-0.189492	-0.112887	1.03991
	-0.0894688	0.916859	-0.163764	-0.199353	0.634642	ND	0.735012	0.676028	0.721109	0.13485	0.827321	0.378868	0.478568	-1.27402	0.275266	0.560554	0.281247	0.623326	0.00120092	1.1143	0.162494	-0.309492	-0.262887	1.33991
	0.710531	0.966859	0.00623557	-0.0593533	0.474642	ND	1.05501	1.29603	0.561109	0.0348499	0.707321	0.388868	0.508568	-0.524018	0.255266	0.500554	0.0812471	0.213326	-0.188799	1.2443	0.0424942	-0.449492	-0.212887	1.35991
	0.550531	1.00686	0.296236	-0.259353	0.554642	ND	1.29501	1.32603	0.601109	0.21485	0.227321	0.328868	0.618568	-0.494018	0.355266	0.250554	0.211247	0.463326	-0.178799	1.0343	-0.167506	-0.329492	-0.282887	1.20991
	0.120531	0.806859	0.346236	0.100647	0.474642	ND	1.11501	1.07603	0.431109	0.34485	0.217321	0.288868	0.678568	0.0459815	0.0452656	0.220554	0.181247	0.473326	0.131201	1.1443	-0.307506	0.0605081	-0.172887	1.07991
	-0.109469	0.236859	0.376236	-0.179353	0.334642	ND	0.425012	0.686028	0.431109	0.32485	0.427321	0.338868	0.298568	0.255982	-0.284734	0.220554	-0.208753	0.443326	0.0212009	1.2143	-0.417506	0.100508	0.247113	0.489908
	-0.0194688	0.0268591	0.876236	-0.339353	0.174642	ND	0.0250115	0.426028	0.621109	0.32485	0.557321	0.288868	0.418568	0.385982	0.00526559	0.120554	-0.458753	0.123326	0.701201	0.444296	-0.0875058	-0.259492	0.747113	0.0299076
	0.0605312	0.0968591	0.786236	-0.119353	0.044642	ND	-0.264988	0.236028	0.671109	0.26485	0.457321	0.148868	0.738568	0.285982	0.125266	0.0805543	-0.168753	0.0433256	0.871201	0.964296	-0.107506	-0.259492	0.797113	-0.460092
	0.450531	0.156859	0.266236	-0.0993533	0.164642	ND	-0.434988	0.0760277	0.621109	0.39485	0.497321	0.248868	-0.0414319	0.0559815	0.175266	-0.0794457	0.0712471	0.423326	0.841201	0.614296	0.122494	-0.429492	0.617113	0.159908
	0.450531	0.186859	-0.183764	-0.239353	-0.105358	ND	-0.0449885	0.146028	0.621109	0.35485	0.487321	-0.111132	0.118568	-0.0840185	0.135266	-0.139446	-0.0587529	0.603326	0.851201	0.744296	0.502494	-0.819492	0.447113	0.229908
	0.480531	-0.243141	0.326236	-0.309353	-0.115358	ND	-0.0549885	-0.213972	0.491109	0.37485	0.427321	-0.341132	0.318568	0.155982	-0.0147344	-0.129446	-0.178753	0.513326	0.971201	0.474296	0.562494	-0.759492	0.247113	0.509908
	0.540531	-0.323141	0.526236	-0.189353	-0.145358	ND	-0.0849885	-0.553972	0.261109	0.0948499	0.117321	-0.441132	0.0285681	0.405982	0.115266	-0.309446	-0.498753	0.483326	0.441201	0.264296	0.762494	-0.669492	-0.0228868	0.539908
	0.440531	-0.423141	0.556236	-0.119353	-0.045358	ND	0.285012	-0.533972	0.181109	-0.0451501	-0.012679	-0.631132	-0.151432	0.0659815	0.185266	-0.279446	-0.828753	0.783326	0.261201	-0.00570439	0.752494	-0.129492	-0.212887	0.00990762
	0.270531	-0.423141	0.446236	0.000646651	0.164642	ND	0.315012	-0.443972	-0.168891	-0.0751501	0.227321	-0.641132	0.158568	-0.324018	-0.00473441	-0.0794457	-0.218753	0.673326	0.231201	-0.0457044	0.802494	-0.259492	-0.282887	-0.300092
	0.250531	-0.143141	0.306236	0.0706467	0.114642	ND	0.135012	-0.103972	-0.258891	0.0548499	0.547321	-0.611132	0.168568	0.125982	-0.0547344	-0.849446	-0.798753	0.663326	0.181201	0.114296	0.892494	-0.139492	-0.0128868	-0.240092
	0.110531	-0.103141	0.386236	0.100647	0.00464203	ND	0.345012	0.136028	0.101109	-0.55515	0.597321	-0.721132	0.338568	0.235982	0.165266	-0.959446	-0.178753	0.593326	-0.0487991	0.414296	0.762494	-0.209492	0.0871132	-0.220092
	0.0605312	-0.173141	0.246236	0.0806467	0.324642	ND	0.285012	0.00602771	-0.148891	0.12485	0.227321	-0.811132	0.198568	0.495982	0.245266	-1.13945	0.0412471	0.363326	-0.208799	0.364296	0.522494	-0.339492	0.337113	-0.360092
	0.110531	-0.0831409	0.156236	-0.409353	0.424642	ND	0.425012	0.0160277	-0.148891	0.22485	0.327321	-0.911132	0.0385681	0.455982	0.395266	-1.18945	0.151247	0.283326	-0.668799	0.184296	0.292494	-0.329492	0.0571132	0.0599076
	0.160531	0.256859	0.186236	0.0206467	0.094642	ND	0.465012	-0.133972	-0.0688915	-0.13515	0.097321	-0.591132	0.198568	0.565982	0.385266	-0.849446	0.111247	0.183326	-0.388799	-0.385704	0.232494	-0.349492	-0.132887	0.299908
	0.0405312	0.256859	-0.0737644	-0.229353	0.214642	ND	0.285012	-0.0839723	-0.438891	-0.24515	0.107321	-0.0411316	0.158568	0.605982	0.405266	-0.489446	-0.0687529	0.00332564	-0.678799	-0.225704	0.202494	-0.169492	-0.262887	0.249908
	0.0705312	-0.203141	-0.113764	-0.159353	-0.155358	ND	0.325012	-0.233972	-0.388891	-0.46515	0.407321	-0.0811316	0.158568	0.315982	0.405266	-0.689446	0.0712471	0.00332564	-0.788799	-0.165704	0.142494	-0.209492	-0.272887	0.269908
	-0.109469	0.126859	-0.183764	-0.679353	-0.055358	ND	-0.0549885	-0.513972	0.161109	-0.51515	0.597321	-0.161132	0.0985681	-0.224018	0.275266	-0.809446	-0.0387529	0.0133256	-0.578799	-0.525704	0.122494	-0.269492	-0.0428868	0.359908
	-0.839469	0.126859	-0.123764	-0.589353	0.074642	ND	-0.0549885	-0.683972	-0.00889145	0.22485	0.657321	-0.221132	-0.181432	-0.234018	0.205266	0.000554273	-0.308753	0.0333256	-0.788799	-0.385704	0.242494	0.210508	0.207113	0.109908
	-0.449469	0.0968591	-0.0937644	-0.469353	-0.075358	ND	0.135012	-0.593972	-0.0688915	0.0948499	0.557321	-0.251132	-0.201432	-0.214018	0.175266	0.0305543	-0.508753	0.0733256	-0.478799	0.0242956	0.132494	0.150508	0.267113	-0.290092
	-0.389469	0.0768591	-0.123764	-0.219353	-0.055358	ND	0.0650115	-0.633972	-0.268891	-0.0551501	0.297321	-0.381132	-0.171432	-0.334018	0.155266	0.280554	-0.348753	0.0833256	-0.408799	-0.0157044	-0.0275058	0.140508	0.147113	0.249908
	-0.289469	-0.103141	0.106236	-0.0593533	0.164642	ND	0.245012	-0.203972	-0.198891	-0.0451501	0.117321	-0.121132	0.0785681	-0.584018	0.165266	0.500554	-0.00875289	0.0333256	-0.208799	-0.00570439	-0.257506	0.0805081	0.0271132	0.379908
	-0.509469	0.0668591	-0.193764	-0.129353	0.234642	ND	0.0750115	-0.323972	-0.328891	-0.0251501	0.147321	-0.161132	0.228568	-0.794018	0.315266	0.450554	0.201247	0.153326	-0.238799	0.0442956	-0.327506	-0.329492	-0.0128868	0.509908
	-0.539469	0.296859	-0.173764	0.140647	0.254642	ND	0.0950115	-0.373972	-0.808891	0.00484988	0.027321	-0.301132	0.228568	-0.784018	0.315266	0.470554	0.551247	0.333326	-0.288799	0.0942956	-0.517506	-0.669492	-0.242887	0.669908
	-0.399469	0.186859	-0.333764	-0.169353	0.334642	ND	0.385012	-0.653972	-0.338891	-0.12515	0.357321	-0.901132	0.248568	-0.714018	0.00526559	0.620554	0.0812471	0.513326	-0.518799	0.114296	-0.527506	-0.329492	-0.312887	0.179908
	-0.339469	0.496859	-0.323764	0.0206467	0.324642	ND	0.0950115	-0.173972	-0.258891	0.00484988	0.427321	-0.921132	0.268568	-0.604018	0.0152656	0.690554	0.391247	0.423326	-1.0088	0.454296	-0.487506	-0.00949192	0.117113	-0.160092
	-0.669469	0.636859	-0.443764	0.0206467	0.334642	ND	0.155012	-0.683972	-0.598891	0.26485	0.367321	-0.231132	0.288568	-0.624018	-0.114734	0.680554	0.181247	0.413326	-0.828799	0.684296	-0.607506	-0.109492	0.367113	-0.0800924
	-0.459469	0.656859	-0.613764	0.150647	0.414642	ND	-0.0449885	-0.613972	-0.428891	-0.24515	0.327321	-0.481132	0.318568	-0.524018	-0.214734	0.580554	-0.108753	0.0833256	-0.688799	0.374296	-0.767506	-0.239492	0.647113	-0.390092
	0.0205312	0.656859	-0.863764	0.360647	0.414642	ND	-0.514988	-0.393972	-0.448891	-0.36515	0.527321	-0.0811316	0.338568	-0.674018	-0.284734	0.710554	-0.348753	-0.0766744	-0.418799	0.674296	-0.217506	0.270508	0.757113	-0.320092
	0.0205312	0.516859	-0.933764	0.550647	0.254642	ND	-0.974988	-0.623972	-1.04889	0.22485	0.217321	-0.261132	0.458568	-0.714018	0.125266	0.950554	-0.278753	-0.146674	-0.0487991	0.714296	-0.337506	0.610508	0.997113	-0.0100924
	-0.0994688	0.246859	-0.553764	0.500647	0.394642	ND	-0.254988	-0.0839723	-0.998891	0.14485	-0.062679	-0.321132	0.338568	-0.594018	0.125266	0.870554	-0.268753	-0.276674	0.141201	0.814296	-0.187506	0.860508	0.827113	0.529908
	-0.739469	-0.203141	-0.233764	0.720647	0.544642	ND	-0.564988	-0.193972	-0.818891	0.25485	0.587321	-0.381132	0.198568	-0.354018	0.0452656	0.750554	-0.268753	-0.246674	0.311201	0.874296	-0.0275058	0.550508	0.187113	0.759908
	-0.119469	0.126859	-0.0137644	0.630647	0.414642	ND	-0.574988	-0.573972	-0.348891	0.40485	0.427321	-0.121132	0.228568	-0.184018	-0.0947344	0.510554	-0.348753	0.283326	0.211201	0.924296	-0.177506	0.390508	-0.122887	0.839908
	-0.409469	-0.233141	-0.243764	0.380647	0.154642	ND	-0.324988	-0.263972	-0.338891	0.72485	0.387321	-0.151132	0.358568	-0.524018	-0.164734	0.350554	-0.268753	-0.156674	0.111201	0.974296	-0.287506	0.200508	-0.282887	1.05991
	-0.379469	-0.0631409	-0.203764	0.320647	0.124642	ND	-0.234988	-0.113972	-0.438891	0.60485	0.297321	-0.171132	0.318568	-0.644018	-0.104734	0.380554	-0.398753	-0.446674	0.0712009	0.314296	-0.257506	0.0705081	-0.392887	0.909908
	-0.159469	0.166859	-0.553764	0.380647	0.064642	ND	-0.0949885	-0.403972	-0.138891	0.58485	-0.202679	0.358868	0.0785681	-0.584018	-0.184734	-0.289446	-0.928753	-0.296674	0.0112009	-0.165704	-0.257506	-0.159492	-0.542887	0.419908
	-0.0194688	0.376859	-0.163764	0.450647	-0.355358	ND	-0.0349885	-0.253972	0.131109	0.52485	-0.022679	0.758868	0.238568	-0.484018	0.0252656	-0.549446	-0.818753	-0.206674	-0.178799	-0.465704	-0.617506	-0.489492	-0.422887	0.749908
	0.120531	0.616859	-0.153764	0.520647	-0.325358	ND	0.115012	-0.133972	-0.148891	0.68485	-0.102679	0.488868	0.0985681	-0.394018	0.0652656	-0.609446	-0.128753	-0.116674	0.0812009	-0.515704	-0.0575058	-0.629492	-0.292887	0.729908
	0.220531	0.346859	-0.303764	0.480647	-0.325358	ND	0.375012	-0.283972	-0.428891	0.50485	-0.052679	0.868868	-0.191432	0.195982	0.215266	-0.509446	0.00124711	-0.0566744	-0.488799	-0.235704	0.262494	-0.609492	-0.282887	0.249908
	0.160531	0.126859	-0.203764	0.500647	-0.255358	ND	0.475012	-0.333972	-0.748891	0.46485	-0.00267898	0.608868	-0.421432	0.255982	0.395266	-0.209446	-0.178753	-0.00667436	-0.158799	-0.355704	0.402494	-0.579492	-0.532887	-0.160092
	0.180531	0.586859	-0.223764	0.480647	-0.115358	ND	0.595012	-0.143972	-0.798891	0.40485	-0.132679	0.248868	-0.501432	0.395982	0.345266	-1.02945	-0.388753	-0.406674	-0.298799	-0.675704	0.622494	-0.399492	-0.432887	-0.520092
	0.210531	0.686859	-0.323764	0.450647	-0.025358	ND	0.645012	-0.163972	-0.928891	0.65485	-0.062679	0.288868	-0.781432	0.385982	0.305266	-1.21945	0.271247	-0.926674	-0.168799	-0.455704	0.722494	-0.269492	0.0171132	-0.360092
	-0.0794688	0.366859	-0.433764	0.190647	-0.145358	ND	0.00501155	-0.0639723	-0.748891	0.70485	0.157321	0.278868	-0.491432	0.405982	0.355266	-1.10945	0.501247	-0.566674	-0.488799	-0.375704	0.622494	-0.489492	0.0471132	-0.620092
	0.250531	0.356859	-0.633764	0.420647	-0.095358	ND	0.0950115	-0.183972	-1.12889	0.36485	0.037321	0.168868	-0.241432	0.165982	0.245266	-0.899446	0.201247	-0.706674	-0.558799	-0.375704	0.402494	-0.439492	0.0471132	-0.550092
	0.0605312	0.216859	-0.803764	0.480647	-0.275358	ND	0.185012	-0.183972	-0.958891	0.0648499	-0.402679	0.228868	-0.181432	-0.564018	0.405266	-0.589446	0.0312471	-0.666674	-0.0387991	-0.305704	0.352494	-0.449492	0.0171132	-0.280092
	-0.139469	0.0468591	-0.453764	0.520647	-0.335358	ND	0.455012	-0.163972	-1.61889	-0.0551501	-0.652679	0.508868	-0.171432	-0.354018	0.465266	-0.289446	0.451247	-0.476674	-0.318799	-0.255704	0.252494	0.220508	-0.282887	-0.690092
	-0.279469	-0.293141	-0.433764	0.740647	0.074642	ND	0.255012	-0.333972	-0.858891	0.14485	-0.022679	0.138868	-0.0614319	-0.974018	0.385266	-0.639446	-0.158753	-0.326674	-0.318799	-0.355704	0.0124942	0.570508	-0.272887	-0.580092
	-0.139469	-0.233141	-0.613764	0.540647	0.314642	ND	0.585012	-0.473972	-0.348891	0.11485	0.257321	0.00886836	-0.301432	-0.494018	0.325266	-0.269446	0.00124711	-0.506674	-0.418799	0.214296	0.272494	0.370508	-0.402887	-0.700092
	0.270531	-0.143141	-0.583764	0.530647	0.164642	ND	0.655012	-0.0239723	-0.278891	0.12485	-0.172679	0.0488684	-0.181432	-0.244018	0.375266	-0.0994457	0.0512471	-0.206674	-0.798799	-0.345704	-0.117506	0.470508	-0.462887	-0.350092
	0.400531	0.0168591	-1.08376	0.440647	0.054642	ND	0.345012	-0.183972	-0.138891	0.31485	-0.302679	0.278868	-0.301432	-0.364018	0.0152656	0.180554	0.101247	-0.516674	-0.0187991	-0.495704	-0.137506	0.380508	0.0571132	0.279908
	0.560531	0.126859	-0.843764	0.190647	0.144642	ND	0.585012	0.00602771	-0.0788915	0.43485	-0.152679	-0.441132	-0.201432	-0.314018	-0.0147344	0.510554	0.161247	-0.606674	0.00120092	-0.215704	-0.0575058	0.120508	0.157113	-0.190092
	0.840531	0.106859	-0.943764	-0.0293533	0.484642	ND	0.625012	0.0260277	0.0311085	-0.00515012	-0.182679	-0.381132	-0.201432	-0.234018	-0.214734	0.260554	0.181247	-0.626674	-0.218799	-0.0857044	-0.377506	-0.0994919	0.107113	-0.680092
	0.990531	-0.0731409	-0.573764	0.230647	0.494642	ND	-0.0449885	0.0360277	0.0311085	0.0248499	-0.262679	0.308868	-0.241432	0.00598152	-0.384734	0.280554	0.251247	-0.356674	-0.148799	0.104296	-0.697506	-0.0594919	0.287113	-0.450092
	0.930531	-0.233141	-0.943764	0.0206467	0.504642	ND	-0.0149885	0.0260277	0.141109	0.25485	-0.032679	0.348868	-0.201432	-0.0840185	-0.284734	0.0805543	0.301247	-0.326674	-0.298799	-0.00570439	-0.257506	0.0605081	0.187113	-0.470092
	0.590531	-0.163141	-0.713764	-0.109353	0.404642	ND	0.315012	0.0360277	0.361109	0.27485	-0.332679	0.438868	-0.121432	-0.0840185	-0.374734	0.180554	0.241247	-0.406674	-0.208799	-0.385704	-0.0875058	-0.0594919	0.117113	-0.400092
	0.680531	-0.843141	-0.543764	0.350647	0.204642	ND	0.125012	-0.00397229	0.561109	0.35485	-0.402679	0.578868	-0.101432	-0.374018	-0.434734	0.270554	-0.208753	-0.396674	-0.288799	-0.175704	0.0724942	0.0105081	-0.0128868	-0.370092
	0.470531	-1.28314	0.136236	0.210647	0.234642	ND	-0.134988	-0.313972	0.901109	0.32485	-0.222679	0.468868	-0.0814319	-0.324018	-0.304734	0.340554	0.00124711	-0.0466744	0.151201	-0.0157044	0.0324942	0.0405081	0.0471132	-0.920092
	-0.0694688	-1.25314	0.0462356	-0.0593533	0.044642	ND	-0.114988	-0.263972	0.821109	0.38485	-0.312679	0.428868	-0.0814319	-0.294018	-0.274734	0.430554	0.331247	0.263326	-0.0287991	-0.0757044	0.282494	-0.129492	0.237113	-1.21009
	0.460531	-1.50314	0.0262356	-0.00935335	-0.025358	ND	0.185012	-0.413972	0.461109	0.48485	-0.192679	-0.0611316	0.0585681	-0.344018	-0.274734	0.360554	0.341247	0.0133256	-0.118799	-0.0957044	0.342494	-0.259492	0.207113	-0.930092
	0.280531	-1.13314	-0.103764	-0.149353	0.104642	ND	0.355012	-0.543972	0.761109	0.36485	-0.032679	0.178868	0.128568	-0.314018	-0.144734	0.350554	0.421247	-0.206674	0.461201	-0.185704	0.0424942	0.310508	0.0871132	-0.310092
	0.350531	-1.14314	-0.223764	-0.229353	0.284642	ND	0.525012	-0.453972	0.591109	0.49485	-0.00267898	0.358868	0.218568	-0.564018	0.0152656	0.480554	0.421247	-0.266674	0.631201	0.214296	-0.177506	0.630508	0.0671132	-0.220092
	0.460531	-0.333141	-0.373764	-0.279353	0.494642	ND	0.625012	-0.233972	0.391109	0.52485	0.247321	0.558868	0.258568	-0.594018	0.125266	0.290554	0.491247	-0.576674	0.771201	0.134296	-0.357506	0.180508	0.0171132	0.00990762
	0.220531	-0.183141	-0.993764	-0.139353	0.094642	ND	0.365012	-0.263972	0.371109	0.32485	0.457321	0.378868	0.0285681	0.0359815	-0.114734	0.160554	-0.268753	-0.396674	0.551201	-0.565704	-0.447506	0.200508	0.347113	0.189908
	0.150531	-0.133141	-0.973764	-0.359353	-0.095358	ND	0.465012	-0.223972	0.231109	0.45485	0.227321	0.528868	-0.0414319	0.425982	0.0452656	0.180554	-0.428753	-0.346674	0.661201	-1.1957	-0.307506	0.230508	0.147113	0.0299076
	-0.159469	0.0768591	-0.533764	0.230647	-0.055358	ND	0.515012	-1.32397	-0.0888915	0.45485	0.277321	0.398868	-0.0114319	0.585982	0.105266	-0.0394457	0.211247	-0.526674	0.541201	-0.935704	-0.237506	0.0405081	0.107113	-0.0100924
	-0.149469	-0.0331409	0.0962356	0.430647	0.024642	ND	0.675012	-1.46397	-0.248891	0.53485	0.197321	-0.0311316	0.118568	0.265982	-0.0847344	0.380554	0.191247	-0.436674	0.111201	-0.545704	0.332494	0.270508	0.0671132	-0.150092
	0.0505312	-0.263141	0.186236	0.0506467	0.00464203	ND	0.635012	-0.483972	-0.168891	0.64485	-0.342679	0.118868	0.238568	0.0559815	-0.304734	0.340554	0.441247	-0.256674	-0.0887991	-0.905704	0.242494	0.200508	0.137113	0.0699076
	-0.209469	-0.263141	0.0862356	0.0906467	-0.195358	ND	0.755012	-0.213972	-0.418891	0.62485	-0.202679	0.338868	0.408568	0.285982	-0.234734	-0.149446	-0.0487529	-0.156674	-0.218799	-0.105704	0.352494	0.470508	0.507113	0.609908
	-0.539469	-0.103141	0.496236	-0.169353	0.064642	ND	0.355012	-0.0839723	-0.0388915	0.27485	-0.092679	-0.0211316	0.578568	0.295982	-0.414734	-0.319446	0.0212471	-0.206674	-0.158799	0.0142956	-0.117506	0.900508	0.607113	0.749908
	-0.179469	0.126859	0.646236	-0.219353	0.074642	ND	0.235012	-0.183972	0.271109	0.0948499	0.277321	0.238868	0.398568	0.345982	-0.384734	-0.179446	-0.168753	-0.146674	-0.188799	0.584296	0.132494	1.13051	0.907113	0.959908
	-0.479469	0.156859	0.786236	-0.149353	0.114642	ND	-0.0449885	-0.153972	0.141109	0.43485	-0.182679	0.0488684	0.488568	-0.364018	-0.0347344	0.200554	-0.318753	0.383326	-0.338799	0.934296	-0.00750577	1.23051	0.457113	0.989908
	-0.539469	-0.153141	0.626236	0.140647	0.124642	ND	-0.0949885	0.196028	0.161109	0.37485	-0.032679	0.0488684	0.348568	-0.334018	-0.0747344	0.340554	0.00124711	0.333326	-0.258799	1.0143	-0.127506	0.940508	0.597113	0.759908
	-0.359469	-0.143141	0.456236	-0.209353	0.234642	ND	0.335012	0.676028	0.191109	0.23485	0.497321	0.148868	0.188568	0.215982	-0.0147344	0.390554	0.471247	0.463326	0.171201	1.1043	0.112494	0.610508	0.257113	0.809908
	-0.269469	-0.133141	0.206236	-0.139353	0.604642	ND	0.405012	0.756028	-0.488891	0.0448499	0.477321	-0.0211316	0.278568	0.185982	0.315266	0.450554	0.541247	0.723326	0.441201	0.894296	-0.0875058	0.160508	0.407113	0.679908
	-0.679469	-0.193141	-0.0837644	-0.449353	0.664642	ND	0.455012	0.946028	0.281109	-0.13515	-0.00267898	-0.0611316	0.388568	-0.0640185	0.625266	0.330554	0.521247	0.753326	0.601201	0.624296	-0.197506	0.0205081	0.467113	0.379908
	-0.709469	-0.203141	-0.513764	-0.639353	0.404642	ND	0.785012	0.956028	0.471109	-0.12515	0.657321	-0.101132	0.328568	0.465982	0.815266	0.290554	0.481247	0.773326	0.331201	0.844296	-0.157506	-0.129492	-0.112887	0.279908
-1	0.0605312	-0.113141	-0.813764	-0.909353	0.174642	ND	0.685012	0.346028	0.561109	-0.00515012	0.577321	-0.0811316	0.158568	0.525982	0.695266	0.250554	0.401247	0.793326	0.111201	0.554296	-0.437506	-0.359492	0.117113	0.589908
	-0.0694688	0.0268591	-0.833764	-0.699353	0.154642	ND	0.685012	0.00602771	0.651109	0.0548499	0.347321	-0.301132	0.0685681	0.285982	0.605266	0.220554	0.331247	0.913326	-0.0787991	0.234296	-0.307506	-0.389492	-0.0528868	0.579908
	-0.409469	-0.283141	-0.873764	-0.639353	0.154642	ND	0.315012	-0.153972	0.361109	0.00484988	0.657321	-0.271132	0.288568	0.625982	0.555266	-0.299446	0.341247	0.843326	-0.238799	0.134296	-0.397506	-0.449492	0.107113	0.549908
	-0.399469	-0.0731409	-0.723764	-0.769353	0.104642	ND	-0.0749885	0.0360277	0.591109	0.0648499	0.717321	-0.291132	0.338568	0.855982	0.435266	-0.579446	0.411247	0.813326	-0.308799	0.114296	-0.397506	-0.539492	0.137113	0.179908
	-0.109469	-0.0831409	-0.603764	-0.729353	0.054642	ND	-0.474988	-0.183972	0.641109	0.00484988	0.677321	0.148868	0.468568	0.795982	0.335266	-0.819446	0.181247	0.733326	-0.0287991	-0.905704	-0.587506	-0.569492	-0.112887	-0.120092
	-0.0694688	-0.153141	-0.463764	-0.559353	-0.075358	ND	-1.00499	0.0260277	0.541109	0.19485	0.627321	0.608868	0.328568	0.545982	0.245266	-0.549446	0.221247	0.613326	0.351201	-0.175704	-0.377506	-0.359492	-0.502887	0.0499076
	-0.00946882	-0.453141	-0.133764	-0.559353	-0.175358	ND	-0.174988	0.106028	0.551109	0.28485	0.547321	0.708868	0.418568	0.835982	0.0152656	-0.449446	0.271247	0.573326	0.211201	-0.325704	0.112494	-0.0594919	-0.582887	0.0599076
	0.0605312	0.0868591	-0.423764	-0.619353	-0.425358	ND	0.255012	-0.373972	-0.0388915	0.29485	0.00732102	0.378868	0.428568	0.755982	-0.264734	-0.0794457	0.0712471	0.553326	0.171201	-0.175704	0.242494	-0.489492	-0.572887	0.219908
	-0.0794688	-0.00314088	-0.463764	-0.589353	-0.445358	ND	0.235012	0.0360277	0.151109	0.15485	0.227321	0.898868	0.358568	0.195982	0.165266	-0.0394457	-0.408753	0.543326	-0.218799	-0.715704	0.382494	-0.369492	-0.222887	0.209908
	0.260531	0.356859	-0.0137644	-0.0793533	0.304642	ND	0.385012	0.206028	0.351109	-1.19515	0.607321	1.24887	0.168568	-0.544018	0.00526559	-0.409446	-0.348753	0.623326	0.0812009	-0.465704	0.452494	-0.109492	-0.152887	0.0699076
	0.710531	0.716859	0.716236	0.560647	0.614642	ND	0.0550115	0.426028	0.231109	-2.32515	0.567321	0.748868	0.588568	0.0759815	0.145266	-0.499446	-0.768753	0.443326	0.0612009	-0.345704	0.132494	-0.489492	0.0671132	-0.0100924
	0.470531	0.376859	0.386236	0.360647	0.714642	ND	0.755012	0.676028	-0.198891	-1.54515	0.227321	0.758868	0.778568	0.505982	0.435266	0.130554	-0.238753	0.353326	0.781201	0.134296	0.862494	1.19051	0.897113	0.949908
	0.300531	0.456859	0.176236	0.190647	0.514642	ND	0.355012	0.856028	-0.198891	-1.45515	0.157321	0.558868	0.928568	1.02598	0.715266	0.430554	0.281247	0.543326	0.401201	0.404296	0.742494	1.01051	0.927113	1.01991
	0.510531	0.176859	0.496236	0.280647	0.304642	ND	0.535012	0.966028	0.361109	-2.25515	0.227321	0.678868	0.688568	0.885982	0.565266	0.740554	0.451247	0.323326	0.711201	0.364296	0.712494	0.990508	0.787113	1.07991
	-0.00946882	-0.173141	0.356236	0.220647	0.484642	ND	0.335012	0.986028	0.411109	-1.92515	0.097321	0.768868	0.378568	0.955982	0.345266	0.380554	0.401247	0.723326	0.0112009	0.354296	0.632494	1.03051	0.737113	0.779908
	0.180531	0.566859	0.416236	0.580647	0.724642	ND	0.525012	1.03603	0.391109	-1.19515	-0.012679	0.458868	0.488568	0.755982	0.395266	0.0805543	0.201247	0.483326	0.191201	0.264296	0.242494	1.16051	0.847113	0.499908
	0.510531	0.726859	0.326236	0.690647	0.644642	ND	0.375012	1.18603	0.531109	-0.70515	0.057321	0.0488684	0.738568	0.265982	0.345266	0.0805543	0.101247	0.323326	0.481201	0.114296	0.462494	1.05051	0.777113	0.799908
	0.690531	0.756859	0.366236	0.420647	-0.015358	ND	0.185012	0.696028	0.651109	-0.59515	-0.00267898	-0.121132	0.728568	0.735982	0.0752656	-0.0994457	0.291247	0.453326	0.641201	0.484296	0.372494	0.960508	0.747113	0.689908
	0.720531	1.02686	0.506236	0.110647	-0.575358	ND	0.0750115	0.776028	0.861109	-0.30515	-0.062679	-0.811132	0.748568	0.375982	0.215266	-0.329446	0.281247	0.0233256	0.901201	0.314296	-0.0975058	0.920508	0.217113	0.679908
	0.710531	1.06686	0.616236	0.0906467	0.014642	ND	-0.00498845	0.926028	0.861109	-0.14515	-0.172679	-0.941132	0.568568	0.725982	-0.0347344	-0.149446	0.241247	-0.0166744	0.831201	0.214296	-0.417506	0.300508	0.0871132	0.649908
	0.590531	1.02686	0.556236	-0.0693533	-0.165358	ND	-0.0349885	0.776028	0.661109	-0.0351501	-0.302679	-0.891132	0.468568	0.715982	0.275266	0.160554	0.451247	0.243326	0.621201	-0.0757044	-0.307506	0.140508	0.287113	0.449908
	0.540531	0.626859	0.686236	-0.379353	-0.325358	ND	-0.304988	0.656028	0.851109	-0.00515012	-0.302679	-0.791132	0.388568	0.605982	0.335266	-0.00944573	0.641247	0.223326	0.421201	-0.515704	0.172494	-0.0794919	0.327113	1.01991
	0.250531	0.276859	0.726236	0.0406467	-0.525358	ND	-0.534988	0.526028	0.881109	0.12485	-0.622679	-0.791132	0.408568	0.605982	0.175266	0.250554	0.491247	0.323326	0.231201	-0.0457044	0.182494	-0.0994919	-0.102887	1.00991
	0.120531	-0.133141	0.696236	0.380647	-0.655358	ND	-0.834988	0.466028	0.641109	0.42485	-0.792679	-0.821132	0.108568	0.515982	0.315266	-0.179446	0.651247	0.283326	0.101201	0.144296	0.142494	-0.329492	-0.222887	0.939908
	-0.199469	-0.103141	0.326236	-0.189353	-0.905358	ND	-0.834988	0.516028	0.571109	-0.10515	-0.702679	-0.541132	0.138568	0.495982	0.395266	0.260554	0.861247	0.223326	0.141201	0.254296	0.312494	-0.649492	-0.0428868	0.959908
	0.220531	0.0368591	0.536236	-0.369353	-0.745358	ND	-0.584988	0.366028	0.491109	-0.22515	-0.772679	-0.281132	-0.0914319	0.655982	0.175266	0.450554	-0.258753	0.313326	0.0712009	-0.0257044	0.232494	-0.479492	-0.212887	0.659908
	0.280531	-0.00314088	0.446236	0.350647	-0.645358	ND	-0.274988	0.196028	0.621109	0.00484988	-0.982679	-0.161132	-0.0414319	0.425982	0.355266	0.430554	0.311247	0.483326	0.0412009	-0.00570439	0.0224942	0.100508	0.0171132	0.419908
	0.0605312	0.126859	0.0362356	-0.209353	-0.305358	ND	-0.0149885	0.0660277	0.341109	0.0248499	-1.04268	-0.111132	-0.141432	0.755982	-0.0547344	0.760554	0.181247	0.453326	0.441201	0.574296	0.112494	-0.399492	-0.0928868	0.889908
	0.0205312	0.0968591	0.206236	0.150647	-0.445358	ND	-0.0549885	0.196028	-0.348891	0.32485	-1.14268	-0.00113164	-0.0914319	0.275982	0.115266	0.710554	0.0312471	0.253326	0.531201	0.554296	-0.0275058	-0.559492	-0.0128868	0.929908
	0.0805312	0.366859	0.376236	0.250647	-0.285358	ND	-0.0749885	0.206028	0.181109	0.25485	-1.07268	-0.0411316	-0.0614319	0.655982	0.175266	0.550554	-0.0387529	0.0833256	0.221201	0.644296	0.162494	-0.259492	0.197113	0.909908
	-0.549469	0.356859	0.0862356	-0.299353	-0.325358	ND	-0.0449885	-0.0839723	0.141109	0.18485	-0.542679	0.0788684	-0.591432	0.565982	0.115266	0.390554	-0.448753	-0.00667436	0.611201	0.214296	0.0724942	-0.0294919	0.387113	0.619908
	-0.329469	0.226859	-0.0237644	-0.0293533	-0.465358	ND	-0.194988	-0.0839723	0.201109	0.0348499	-0.762679	0.198868	-0.681432	0.145982	0.105266	0.360554	-0.878753	-0.0666744	0.0812009	-0.105704	-0.107506	-0.0994919	0.157113	0.549908
	-0.129469	0.496859	-0.103764	-0.0993533	-0.695358	ND	-0.474988	-0.0539723	0.201109	-0.14515	-0.182679	-0.381132	-0.211432	0.0259815	0.325266	0.480554	-0.288753	0.233326	0.0412009	-0.165704	-0.0575058	-0.479492	0.287113	0.399908
	-0.339469	0.386859	0.0762356	-0.569353	-0.565358	ND	-0.504988	-0.0139723	0.201109	0.38485	0.207321	-0.651132	-0.281432	-0.364018	0.185266	0.610554	0.0212471	-0.0466744	0.241201	-0.375704	-0.0975058	-0.00949192	0.237113	0.179908
	-0.409469	0.506859	0.0862356	-0.739353	-0.555358	ND	-0.834988	-0.0639723	-0.00889145	0.72485	-0.032679	-0.121132	-0.241432	0.195982	0.275266	0.230554	0.371247	0.0733256	0.701201	-0.405704	-0.147506	-0.0694919	0.347113	0.0999076
	-0.429469	0.186859	-0.263764	-0.389353	-0.635358	ND	-1.07499	0.166028	-0.808891	0.63485	-0.402679	-0.281132	-0.241432	-0.544018	0.295266	0.340554	0.0312471	0.0133256	0.611201	-0.395704	0.0124942	-0.249492	-0.132887	-0.290092
	0.0205312	-0.133141	-0.263764	-0.139353	-0.465358	ND	-0.864988	0.0960277	-0.0988915	0.69485	-0.802679	-0.0211316	-0.271432	-0.564018	0.225266	0.330554	-0.178753	0.203326	0.531201	-0.365704	0.0424942	-0.309492	0.217113	-0.490092
	0.210531	0.126859	-0.233764	-0.109353	-0.625358	ND	-0.784988	-0.313972	-0.188891	0.42485	-0.742679	0.228868	-0.191432	0.185982	-0.0247344	0.260554	-0.238753	0.253326	-0.228799	0.00429561	0.162494	-0.529492	0.0171132	-0.760092
	0.220531	-0.0931409	0.00623557	-0.139353	-0.445358	ND	-0.904988	-0.623972	0.0311085	0.27485	-0.792679	0.178868	-0.281432	0.245982	0.145266	0.220554	-0.478753	0.313326	-0.568799	0.0342956	0.412494	-0.579492	-0.162887	-0.720092
	0.560531	-0.763141	0.226236	0.0506467	-0.115358	ND	-0.914988	-0.623972	0.271109	0.48485	-0.742679	0.378868	-0.401432	0.185982	-0.0447344	0.240554	-0.578753	0.323326	-0.418799	0.0842956	0.532494	-0.449492	-0.222887	-0.550092
	0.610531	-0.393141	0.296236	-0.109353	-0.155358	ND	-0.214988	-0.373972	0.471109	0.67485	-0.392679	-0.481132	-0.351432	-0.00401848	-0.144734	0.170554	-0.468753	0.213326	-0.438799	-0.415704	0.502494	-0.479492	-0.492887	-0.470092
	0.570531	-0.823141	0.416236	0.0406467	-1.44536	ND	-0.0649885	-0.293972	0.151109	0.54485	-0.362679	-0.341132	-0.101432	-0.324018	0.0952656	0.120554	-0.408753	0.0733256	-0.468799	-0.805704	0.242494	-0.329492	-0.472887	-0.110092
	0.290531	-0.213141	0.0762356	0.0306467	-1.61536	ND	0.235012	-0.0739723	0.561109	0.31485	-0.232679	-0.841132	-0.161432	-0.364018	0.175266	0.450554	-0.278753	-0.0766744	-0.608799	-0.775704	0.0424942	-0.109492	-0.522887	-0.290092
	0.120531	-0.403141	0.00623557	0.460647	-2.03536	ND	0.395012	0.0960277	0.701109	0.0148499	0.00732102	-0.661132	-0.531432	0.0859815	0.145266	0.450554	-0.158753	-0.486674	-0.838799	-0.635704	0.122494	0.140508	-0.632887	0.0599076
	0.150531	-0.323141	-0.103764	0.100647	-1.78536	ND	-0.0949885	-0.163972	0.621109	0.10485	0.107321	-0.361132	-0.121432	0.0859815	0.415266	0.380554	-0.0487529	-0.736674	-0.768799	-0.215704	-0.0275058	0.120508	-0.722887	0.169908
	-0.169469	-0.0131409	0.216236	0.180647	-2.00536	ND	-0.264988	-0.183972	0.591109	-0.37515	-0.452679	0.0288684	-0.111432	0.285982	0.575266	0.480554	-0.0387529	-0.686674	-0.00879908	0.0542956	0.162494	-0.159492	-0.382887	0.229908
	-0.549469	0.156859	0.346236	-0.109353	-1.65536	ND	-0.674988	-0.0439723	0.261109	-0.65515	-0.602679	-0.211132	-0.0414319	0.235982	0.405266	0.350554	-0.478753	-0.756674	0.121201	0.394296	0.102494	0.100508	-0.412887	0.309908
	-0.119469	0.196859	0.276236	-0.279353	-1.28536	ND	-1.01499	-0.103972	0.0911085	-0.46515	0.257321	0.148868	-0.0514319	0.115982	0.355266	0.250554	0.00124711	-0.796674	-0.0887991	0.344296	-0.177506	-0.0894919	-0.462887	0.0599076
	0.0305312	0.156859	0.0362356	-0.409353	-1.40536	ND	-0.864988	-0.193972	-0.198891	-0.20515	0.527321	0.438868	0.00856813	0.0559815	0.215266	0.250554	0.0412471	-1.11667	0.0112009	0.234296	0.142494	-0.139492	-0.692887	0.109908
	-0.0994688	-0.0531409	-0.0737644	-0.699353	-0.845358	ND	0.00501155	0.196028	-0.148891	-0.17515	-0.132679	0.428868	-0.0814319	0.0759815	0.00526559	0.170554	0.241247	-0.576674	-0.168799	0.364296	0.222494	-0.159492	-0.932887	0.00990762
	-0.329469	-0.233141	-0.413764	-0.699353	-0.665358	ND	0.125012	0.0760277	0.0211085	-0.12515	0.00732102	0.278868	-0.0814319	0.105982	-0.0847344	0.0805543	0.161247	-0.346674	-0.318799	0.344296	0.202494	-0.0294919	-1.00289	-0.170092
	-0.519469	-0.0431409	-0.533764	-0.669353	-0.475358	ND	0.245012	0.146028	0.201109	-0.0851501	-0.032679	0.378868	-0.00143187	0.165982	-0.184734	0.0405543	0.0912471	-0.336674	-1.0288	0.354296	0.192494	-0.229492	-0.672887	-0.260092
	-0.979469	-0.173141	-0.453764	-0.829353	-0.385358	ND	0.165012	-0.733972	0.271109	-0.15515	-0.082679	0.248868	-0.0114319	0.165982	-0.304734	-0.0294457	-0.0987529	-0.336674	-0.448799	0.284296	-0.287506	0.0905081	-0.942887	-0.160092
	-1.13947	-0.423141	-0.0837644	-0.209353	-0.515358	ND	0.255012	-0.503972	0.271109	-0.27515	-0.032679	0.128868	0.0285681	0.0659815	-0.484734	-0.349446	-0.158753	-0.346674	-0.0587991	0.0442956	-0.487506	-0.0294919	-0.372887	-0.0600924
	-0.579469	-0.583141	-0.533764	-0.149353	-0.225358	ND	0.265012	-0.473972	0.231109	-0.36515	-0.052679	0.118868	-0.191432	0.0359815	-0.314734	-0.249446	-0.168753	-0.336674	-0.338799	-0.105704	-0.377506	0.000508083	0.267113	-0.430092
	-0.409469	-0.663141	-0.403764	-0.279353	-0.175358	ND	0.255012	-0.263972	0.191109	-0.26515	0.317321	-1.30113	-0.271432	0.105982	-0.354734	-0.249446	-0.178753	-0.366674	-0.378799	0.234296	-0.407506	0.430508	0.537113	-0.500092
	-0.809469	-0.333141	0.00623557	-0.369353	-0.245358	ND	0.215012	-0.193972	0.0711085	-0.27515	0.537321	-1.30113	-0.241432	0.235982	-0.344734	-0.299446	-0.198753	-0.446674	-0.468799	0.154296	-0.227506	0.730508	0.287113	-0.390092
	-0.709469	-0.433141	0.266236	-0.0893533	-0.475358	ND	0.195012	0.226028	0.151109	-0.39515	0.227321	-1.08113	-0.0714319	-0.0340185	-0.234734	-0.159446	-0.368753	-0.536674	-0.358799	-0.385704	-0.177506	1.17051	0.167113	0.0599076
	-1.10947	-0.333141	-0.263764	0.150647	-0.145358	ND	0.115012	0.506028	0.201109	-0.58515	0.317321	-1.28113	0.188568	-0.154018	-0.354734	-0.209446	-0.558753	-0.436674	-0.418799	-0.175704	-0.157506	1.03051	0.0371132	0.629908
	-0.779469	0.116859	0.0862356	0.250647	0.364642	ND	0.0950115	0.266028	-0.0988915	-0.54515	0.167321	-0.771132	0.268568	-0.514018	-0.414734	0.0805543	-0.638753	-0.796674	-0.228799	0.244296	-0.0575058	1.05051	-0.122887	0.949908
	-0.369469	0.426859	0.376236	0.240647	0.694642	ND	-0.00498845	-0.133972	-0.0788915	-0.26515	-0.012679	-0.601132	0.198568	-0.264018	-0.494734	0.0705543	-0.478753	-0.306674	0.111201	0.364296	0.0124942	0.980508	0.0571132	0.969908
	-0.399469	0.456859	0.676236	0.180647	0.804642	ND	0.135012	0.176028	-0.168891	-0.56515	0.617321	-0.461132	0.338568	-0.594018	-0.414734	0.110554	-0.548753	-0.166674	0.161201	0.554296	0.202494	1.12051	0.277113	0.819908
	0.0605312	0.126859	0.416236	-0.229353	0.824642	ND	0.435012	0.376028	-0.148891	-0.46515	0.507321	-0.411132	-0.0114319	-0.744018	-0.344734	0.330554	-0.478753	-0.186674	0.0412009	0.614296	0.402494	0.850508	0.327113	0.769908
	-0.0294688	0.156859	0.596236	-0.329353	0.904642	ND	0.575012	0.436028	0.0311085	-0.40515	0.437321	-0.261132	0.228568	-0.804018	-0.464734	0.480554	-0.468753	0.103326	0.331201	0.754296	0.202494	1.07051	0.0671132	0.599908
	-0.199469	0.0668591	0.416236	-0.889353	0.864642	ND	0.375012	0.736028	-0.0688915	0.0448499	0.927321	-0.511132	0.298568	-0.864018	0.0252656	0.170554	-0.188753	0.193326	0.251201	0.844296	0.242494	0.980508	0.157113	0.329908
	0.100531	0.326859	0.716236	-0.949353	0.814642	ND	0.435012	0.696028	0.151109	0.0348499	0.997321	-0.301132	-0.0514319	-0.624018	-0.0147344	-0.139446	-0.348753	0.153326	0.581201	0.834296	0.0124942	0.940508	0.637113	0.149908
	0.240531	0.406859	0.426236	-0.199353	0.724642	ND	0.745012	0.596028	0.271109	0.22485	0.467321	-0.341132	-0.431432	-0.724018	0.315266	0.240554	-0.158753	0.183326	0.541201	0.874296	0.0824942	0.790508	0.907113	0.139908
	0.440531	0.476859	0.816236	-0.359353	0.624642	ND	0.955012	0.906028	0.301109	0.22485	-0.032679	-0.0911316	-0.0814319	-0.234018	0.175266	0.250554	-0.0987529	0.133326	0.471201	0.254296	-0.0875058	0.510508	0.877113	-0.260092
	0.550531	0.556859	0.686236	-0.00935335	0.604642	ND	0.735012	0.826028	0.381109	0.21485	-0.102679	0.208868	-0.0914319	-0.104018	0.365266	0.310554	-0.108753	0.153326	-0.0787991	0.614296	0.0624942	0.370508	0.627113	-0.250092
	0.590531	0.356859	0.416236	0.240647	0.464642	ND	0.595012	0.716028	0.471109	0.19485	-0.232679	0.178868	-0.0414319	-0.0540185	0.525266	0.500554	-0.168753	0.113326	0.541201	0.734296	0.112494	0.240508	0.487113	-0.220092
	0.280531	0.366859	-0.193764	0.330647	0.304642	ND	0.515012	0.166028	0.461109	0.0948499	-0.282679	0.00886836	0.0285681	0.0359815	0.455266	0.600554	-0.418753	0.00332564	0.621201	0.594296	-0.167506	0.210508	0.517113	-0.200092
	-0.0994688	0.0368591	-0.483764	0.140647	0.194642	ND	0.495012	-0.683972	0.161109	-0.13515	-0.072679	0.198868	-0.211432	0.165982	0.275266	0.350554	-0.338753	-0.476674	-0.288799	0.704296	-0.467506	0.160508	0.407113	-0.310092
	0.0205312	0.296859	-0.423764	0.220647	-0.00535797	ND	0.695012	-0.403972	-0.0288915	-0.28515	-0.192679	0.668868	-0.0614319	0.0159815	-0.0347344	0.120554	-0.258753	0.343326	0.471201	0.444296	-0.437506	-0.129492	0.297113	-0.190092
	0.170531	0.126859	0.0962356	0.370647	0.014642	ND	0.515012	-0.393972	-0.298891	-0.43515	-0.452679	0.758868	0.118568	0.0159815	-0.314734	0.0405543	-0.0987529	0.623326	0.361201	0.0542956	-0.337506	-0.369492	0.437113	0.129908
	0.510531	0.0968591	-0.483764	-0.669353	0.074642	ND	0.555012	-0.333972	-0.498891	-0.64515	-0.242679	0.158868	0.0185681	0.215982	-0.104734	-0.209446	0.0412471	0.763326	0.151201	-0.475704	-0.297506	-0.399492	-0.0228868	-0.350092
	0.380531	-0.0831409	-0.00376443	-0.259353	0.104642	ND	0.645012	-0.413972	-0.518891	-0.36515	-0.052679	-0.441132	-0.00143187	-0.134018	0.135266	-0.449446	-0.188753	0.733326	0.231201	-0.775704	-0.127506	-0.229492	-0.0128868	-0.790092
	0.560531	-0.263141	-0.0137644	0.0706467	0.064642	ND	0.755012	-0.133972	-0.398891	-0.26515	-0.472679	-0.581132	-0.201432	-0.394018	0.345266	-0.749446	-0.648753	-0.00667436	-0.238799	-0.905704	-0.167506	-0.449492	-0.0228868	-0.400092
	0.660531	-0.423141	-0.0137644	0.150647	0.124642	ND	0.625012	-0.0639723	-0.708891	-0.27515	-0.902679	-0.241132	-0.371432	-0.0640185	0.215266	-0.609446	-1.20875	-0.0466744	0.301201	-0.875704	-0.157506	-0.489492	-0.412887	-0.150092
	0.690531	-0.413141	0.176236	-0.0293533	0.164642	ND	0.225012	-0.603972	-0.308891	-0.26515	-1.12268	0.128868	-0.221432	0.00598152	-0.214734	-0.659446	-1.06875	-0.0266744	0.351201	-0.555704	0.102494	0.0405081	-0.472887	-0.450092
	0.730531	-0.133141	0.0662356	0.0206467	0.394642	ND	0.435012	-0.603972	0.0111085	-0.71515	-0.402679	-0.231132	-0.111432	-0.0740185	-0.0947344	-0.369446	-1.02875	0.0633256	0.0412009	-0.445704	-0.137506	0.660508	-0.142887	-0.260092
	0.350531	-0.413141	0.126236	-0.0193533	0.084642	ND	-0.114988	-0.493972	-0.0388915	-0.78515	-0.00267898	0.228868	0.0785681	-0.194018	0.145266	-0.529446	-0.308753	0.0433256	0.0312009	-0.325704	0.122494	0.240508	-0.00288684	-1.07009
	0.320531	-0.193141	-0.00376443	-0.109353	0.484642	ND	-0.524988	-1.30397	0.00110855	-0.56515	-0.012679	0.0488684	0.108568	-0.274018	0.445266	-0.379446	-0.0487529	0.0133256	0.0212009	-0.105704	0.142494	-0.0294919	-0.122887	-1.40009
	-0.679469	-0.153141	0.206236	-0.00935335	0.414642	ND	-0.0149885	-1.23397	-0.0888915	-0.36515	-0.062679	0.268868	0.0985681	-0.374018	0.405266	-0.379446	-1.02875	-0.00667436	0.401201	-0.0457044	0.0624942	0.0605081	-0.492887	-1.02009
	-0.459469	-0.0131409	0.356236	0.300647	0.194642	ND	0.185012	-0.663972	0.271109	-0.29515	-0.662679	0.288868	0.188568	-0.234018	0.255266	-0.499446	-1.45875	-0.106674	-0.218799	-0.0557044	0.402494	-0.0494919	-0.772887	-1.11009
	-0.0494688	0.226859	0.296236	-0.279353	-0.095358	ND	-0.314988	-0.563972	0.141109	-0.13515	-0.402679	0.358868	0.168568	-0.174018	0.375266	-0.209446	-0.938753	-0.146674	-0.0287991	0.00429561	0.472494	-0.259492	-0.862887	-1.38009
	0.110531	0.266859	-0.143764	-0.0293533	0.104642	ND	-0.634988	-0.553972	0.211109	0.10485	-0.462679	0.308868	0.358568	-0.214018	0.0552656	-0.309446	-0.878753	-0.0466744	0.391201	-0.265704	0.462494	-0.559492	-0.862887	-0.750092
	0.190531	0.0768591	0.156236	0.390647	-0.375358	ND	-0.644988	-0.503972	0.331109	0.13485	0.217321	0.138868	0.118568	-0.164018	-0.0147344	-0.249446	-1.12875	-0.116674	0.571201	-1.1357	0.352494	-0.609492	-0.622887	-0.760092
	0.250531	-0.0231409	0.156236	0.390647	-0.395358	ND	-0.464988	0.0360277	0.231109	-0.00515012	0.207321	0.108868	0.198568	-0.584018	-0.0547344	-0.279446	-1.20875	0.153326	0.561201	-0.745704	0.462494	-1.05949	-0.682887	-0.930092
	0.150531	-0.203141	0.126236	0.140647	-0.385358	ND	0.0950115	0.556028	0.361109	0.18485	0.167321	0.478868	-0.111432	-0.134018	-0.214734	-0.229446	-0.318753	-0.276674	0.601201	-0.535704	0.212494	-0.719492	-0.332887	-0.990092
	0.0305312	-0.243141	0.156236	0.180647	0.054642	ND	0.335012	0.426028	0.371109	0.29485	0.387321	0.368868	-0.261432	-0.204018	-0.194734	-0.239446	-0.268753	0.283326	0.421201	-0.265704	0.0724942	-0.389492	-0.232887	-1.04009
	-0.179469	-0.253141	0.0162356	0.250647	0.144642	ND	0.555012	-0.603972	0.411109	0.40485	0.527321	0.338868	-0.291432	0.0959815	0.175266	-0.309446	-0.538753	0.523326	0.111201	-0.485704	0.0224942	-0.289492	-0.0128868	-1.39009
	0.110531	-0.313141	-0.233764	0.230647	-0.035358	ND	0.315012	-1.23397	0.561109	0.45485	0.297321	0.298868	-0.541432	0.135982	0.275266	-0.0494457	-0.338753	0.603326	0.0512009	-0.305704	-0.707506	-0.449492	0.0171132	-1.34009
	-0.459469	-0.133141	-0.353764	0.290647	-0.255358	ND	-0.484988	-0.413972	0.331109	0.35485	0.307321	0.378868	-0.591432	0.145982	0.105266	0.420554	-0.188753	0.523326	-0.178799	0.0242956	-0.287506	-0.589492	0.157113	-0.960092
	-0.609469	-0.203141	-0.233764	0.0906467	-0.305358	ND	-0.00498845	-0.373972	0.371109	0.0248499	0.317321	0.408868	-0.521432	0.235982	0.205266	0.280554	0.311247	0.453326	-0.378799	-0.0757044	-0.357506	-0.939492	0.117113	-0.320092
	-0.489469	0.0968591	-0.683764	-0.209353	-0.355358	ND	0.515012	-0.183972	0.151109	-0.0251501	-0.052679	0.338868	-0.601432	-0.694018	0.175266	0.300554	0.451247	0.353326	-0.368799	-0.0857044	-0.347506	-0.899492	-0.0628868	-0.560092
	-0.469469	-0.0531409	-0.803764	0.320647	-0.335358	ND	0.805012	-0.133972	0.361109	0.17485	-0.092679	0.318868	-0.541432	-0.284018	0.115266	0.270554	0.0512471	0.343326	-0.258799	-0.105704	-0.947506	-0.939492	-0.222887	-0.470092
	-0.459469	0.0168591	-0.703764	0.360647	-0.385358	ND	0.385012	-0.123972	-0.0588915	0.0348499	-0.142679	0.228868	-0.571432	0.485982	0.0352656	0.290554	-0.0187529	0.323326	0.261201	-0.0157044	-0.357506	-0.979492	-0.372887	-0.180092
	-0.509469	-0.213141	-0.503764	0.630647	-0.525358	ND	-0.0149885	-0.493972	0.331109	-0.14515	-0.302679	0.118868	-0.441432	0.635982	-0.224734	0.250554	-0.168753	0.243326	0.311201	0.234296	-0.367506	-0.979492	-0.142887	-0.260092
	-0.539469	-0.0531409	-0.673764	0.630647	-0.555358	ND	0.125012	-0.793972	0.111109	-0.36515	-0.612679	-0.0411316	-0.481432	-0.0640185	-0.444734	0.380554	-0.0387529	-0.0266744	0.371201	0.254296	-0.677506	-0.819492	-0.232887	-0.290092
	-0.599469	0.126859	-0.683764	0.450647	-0.555358	ND	0.625012	-0.333972	0.381109	-0.31515	-0.742679	-0.371132	-0.571432	-0.0640185	-0.484734	0.450554	0.0812471	-0.146674	0.431201	-0.145704	-0.0775058	-0.839492	-0.172887	-0.0500924
	0.000531178	0.196859	-0.793764	0.350647	-0.595358	ND	0.425012	-0.283972	0.141109	-0.00515012	-0.082679	-0.341132	-0.571432	0.0359815	-0.414734	0.360554	0.131247	-0.176674	0.621201	0.104296	0.472494	-0.629492	0.217113	-0.100092
	0.110531	0.0768591	-1.26376	0.280647	-0.155358	ND	0.225012	0.376028	0.0111085	0.0448499	0.227321	-0.241132	-0.201432	0.425982	-0.484734	0.170554	0.211247	-0.166674	0.231201	-0.175704	0.302494	-0.299492	-0.442887	-0.340092
	-0.569469	-0.443141	-0.873764	-0.289353	0.104642	ND	-0.554988	0.596028	-0.0488915	-0.18515	0.517321	-0.311132	-0.0114319	0.265982	-0.594734	-0.269446	-0.448753	-0.576674	0.301201	-0.265704	0.182494	-0.329492	-0.622887	-0.200092
	-0.579469	-0.233141	-0.203764	-0.509353	0.034642	ND	-0.474988	0.206028	-0.278891	-0.20515	0.587321	-0.251132	0.198568	0.255982	-0.614734	-0.159446	-0.668753	-0.706674	-0.0487991	-0.985704	0.292494	0.170508	-0.672887	-0.370092
	-0.619469	0.206859	-0.583764	-0.349353	0.584642	ND	-0.604988	0.0960277	0.181109	-0.17515	0.517321	0.0688684	0.0885681	0.215982	-0.734734	0.130554	-0.648753	-0.476674	-0.198799	-0.775704	0.162494	0.470508	-0.362887	-0.600092
	-0.649469	0.436859	-0.523764	-0.239353	0.684642	ND	-0.604988	0.136028	0.0811085	0.10485	0.207321	-0.341132	0.508568	0.235982	-0.874734	0.220554	-0.108753	-0.176674	-0.288799	-0.835704	0.0424942	0.180508	-0.162887	0.369908
	-0.519469	0.536859	-0.453764	-0.639353	0.504642	ND	0.0750115	0.0760277	-0.108891	-0.0851501	0.277321	-0.511132	0.528568	0.00598152	-1.00473	0.0105543	-0.0987529	-0.266674	-1.0288	-1.0657	-0.317506	0.130508	-0.202887	0.779908
	0.0805312	0.126859	-0.523764	-0.619353	0.604642	ND	0.165012	0.116028	-0.108891	-0.30515	0.357321	-0.321132	0.538568	-0.0140185	-1.03473	0.0205543	0.0612471	-0.306674	-0.748799	-1.3357	-0.177506	-0.0994919	-0.0628868	0.969908
	0.250531	0.256859	-0.213764	-0.409353	0.504642	ND	-0.714988	0.556028	0.0111085	-0.39515	0.497321	0.358868	0.458568	0.285982	-1.15473	0.150554	-0.0887529	-0.316674	-0.418799	-1.0157	-0.187506	0.100508	-0.222887	0.699908
	0.640531	0.0968591	0.0362356	-0.329353	0.514642	ND	-0.484988	0.416028	-0.0788915	0.0448499	0.327321	0.198868	0.228568	-0.0340185	-0.514734	0.340554	-0.278753	-0.626674	-0.288799	-0.165704	-0.837506	-0.259492	-0.132887	0.719908
	0.910531	0.0568591	0.266236	-0.439353	0.234642	ND	-0.304988	0.486028	-0.138891	0.35485	0.177321	-0.101132	0.128568	0.0259815	-0.214734	0.150554	-0.328753	-1.10667	-0.258799	0.0442956	-0.837506	-0.449492	-0.502887	0.869908
	0.710531	0.0968591	0.356236	0.120647	0.254642	ND	0.0550115	0.566028	-0.228891	-0.51515	-0.062679	-0.0411316	0.0885681	0.0759815	-0.114734	0.250554	-0.188753	-1.03667	-0.788799	0.294296	-0.0575058	-0.0594919	-0.502887	0.279908
	0.580531	0.236859	0.356236	0.240647	0.074642	ND	0.0350115	0.376028	0.0211085	-0.35515	0.407321	0.248868	-0.101432	0.335982	-0.0647344	0.260554	-0.608753	-0.866674	-0.258799	0.334296	0.0824942	-0.579492	-0.352887	0.249908
	0.390531	0.416859	0.726236	0.250647	-0.175358	ND	0.125012	-0.243972	0.0411085	0.28485	0.207321	0.0588684	-0.321432	0.555982	0.00526559	0.240554	-0.278753	-0.236674	-0.0887991	-0.0757044	-0.0275058	-0.539492	-0.0428868	0.279908
	0.250531	0.486859	0.826236	0.320647	-0.095358	ND	0.165012	-0.0939723	-0.0888915	0.25485	0.547321	0.488868	-0.431432	0.705982	-0.284734	0.0805543	0.0512471	-0.426674	-0.158799	-0.215704	-0.297506	-0.0494919	-0.212887	0.0499076
	0.0505312	-0.113141	0.446236	0.460647	-0.345358	ND	0.145012	0.176028	0.0111085	0.14485	0.587321	0.848868	-0.401432	0.795982	0.0152656	-0.149446	0.201247	-0.456674	-0.108799	0.154296	-0.527506	-0.459492	0.167113	-0.0700924
	0.150531	-0.653141	0.416236	0.320647	-0.195358	ND	-0.574988	0.396028	-0.0988915	0.32485	0.247321	0.688868	-0.251432	0.395982	0.285266	-0.229446	0.0312471	-0.336674	-0.0287991	0.104296	-0.547506	-0.0294919	-0.302887	-0.100092
	0.130531	0.126859	0.106236	0.0806467	-0.255358	ND	-0.274988	-0.453972	-0.338891	0.24485	0.037321	0.668868	-0.571432	0.0759815	-0.0647344	-0.239446	-0.0787529	-0.446674	-0.258799	0.0942956	-0.0675058	-0.179492	-0.312887	-0.310092
	0.0205312	0.426859	-0.0637644	-0.0593533	-0.325358	ND	-0.00498845	0.166028	-0.528891	0.0448499	-0.722679	0.698868	-0.571432	-0.464018	0.0752656	-0.159446	0.281247	0.0833256	-0.618799	0.204296	0.452494	-0.659492	0.267113	0.349908
	-0.249469	0.466859	0.00623557	-0.149353	-0.425358	ND	0.0850115	0.506028	-0.448891	0.45485	-0.562679	0.428868	-0.681432	0.145982	0.115266	-0.169446	0.481247	0.383326	-0.148799	-0.215704	0.712494	-0.489492	-0.142887	-0.190092
	-0.309469	0.336859	-0.0237644	-0.639353	-0.555358	ND	0.495012	0.826028	-0.298891	0.90485	-0.762679	0.408868	-0.591432	0.0859815	0.0752656	-0.139446	0.471247	-0.0466744	-0.0887991	-0.175704	0.742494	-0.449492	-0.242887	-0.0100924
	-0.0594688	0.336859	-0.0437644	-0.509353	-0.355358	ND	0.555012	0.766028	-0.178891	0.78485	-0.622679	0.118868	-0.371432	-0.244018	-0.304734	-0.279446	0.311247	-0.00667436	-0.448799	-0.795704	0.832494	-0.709492	0.187113	-0.430092
	-0.199469	0.0468591	-0.203764	-0.169353	-0.025358	ND	0.815012	0.686028	-0.398891	0.51485	-0.252679	-0.131132	-0.0614319	-0.194018	-0.214734	-0.459446	0.551247	-0.136674	0.141201	-0.315704	0.732494	-0.389492	0.447113	0.549908
	-0.0294688	-0.0431409	-0.133764	-0.159353	0.00464203	ND	0.475012	0.426028	-0.388891	0.42485	-0.752679	-0.311132	-0.0714319	-0.294018	-0.244734	-0.449446	0.681247	-0.00667436	-0.0887991	-0.125704	0.522494	-0.0194919	0.517113	1.04991
	0.0105312	-0.0231409	-0.143764	0.130647	-0.475358	ND	0.615012	0.376028	-0.798891	0.17485	-0.222679	-0.231132	-0.141432	0.00598152	-0.0547344	-0.349446	0.0812471	0.113326	-0.178799	-0.375704	0.172494	0.0605081	0.517113	0.949908
	0.0605312	-0.513141	-0.113764	-0.269353	-0.125358	ND	0.815012	0.406028	-0.798891	0.38485	0.157321	-0.0311316	-0.571432	-0.0740185	0.0952656	-0.449446	0.101247	0.113326	-0.288799	-0.575704	0.322494	-0.529492	0.707113	1.02991
	-0.119469	-0.973141	-0.0437644	-0.309353	-0.195358	ND	0.915012	0.346028	-0.758891	0.33485	0.457321	-0.0511316	-0.631432	-0.0340185	-0.214734	-0.479446	0.551247	-0.526674	-0.288799	-0.315704	0.212494	0.0705081	0.777113	1.07991
	-0.379469	-0.703141	0.0862356	-0.229353	-0.195358	ND	0.955012	0.346028	-0.678891	0.52485	0.417321	-0.151132	-0.701432	0.375982	-0.214734	-0.579446	0.821247	-0.886674	0.0412009	0.154296	0.0124942	-0.329492	0.697113	0.669908
	-0.619469	-0.653141	0.426236	-0.369353	-0.495358	ND	0.865012	0.396028	-0.808891	0.62485	-0.192679	-0.0811316	-0.431432	0.495982	-0.214734	-0.759446	0.981247	-0.316674	0.571201	0.144296	0.0824942	-0.159492	-0.122887	0.559908
	-0.639469	-0.663141	0.466236	-0.389353	-0.545358	ND	0.425012	0.346028	-0.608891	0.72485	-0.172679	-0.0511316	-0.271432	0.0959815	-0.344734	-0.859446	0.791247	-0.146674	0.231201	0.194296	0.182494	-0.229492	-0.152887	0.489908
	-0.309469	-0.0231409	0.516236	-0.169353	-0.425358	ND	0.385012	0.246028	-0.478891	0.88485	-0.382679	-0.0711316	-0.421432	0.0559815	-0.464734	-0.679446	0.261247	-0.336674	0.441201	0.0842956	0.442494	-0.149492	-0.442887	0.249908
	-0.489469	0.226859	-0.00376443	-0.329353	-0.435358	ND	0.705012	0.186028	-0.468891	0.62485	-0.432679	-0.311132	-0.301432	0.365982	-0.334734	-0.289446	0.621247	-0.216674	0.681201	-0.0457044	0.222494	-0.369492	0.157113	0.109908
	-0.0594688	0.126859	0.0862356	-0.559353	-0.555358	ND	0.635012	0.126028	-0.228891	0.43485	-0.522679	-0.571132	-0.0414319	0.295982	-0.344734	-0.309446	0.641247	-0.176674	0.681201	-0.515704	0.382494	0.0105081	0.237113	0.249908
	0.250531	-0.173141	0.136236	-0.609353	-0.395358	ND	0.525012	-0.143972	-0.0988915	0.35485	-0.532679	-0.671132	-0.331432	0.485982	-0.774734	-0.379446	0.361247	-0.136674	0.501201	-0.535704	-0.0575058	-0.309492	0.0571132	0.259908
	0.0505312	0.186859	0.216236	-0.509353	-0.095358	ND	0.335012	-0.0739723	-0.0388915	0.35485	-0.222679	-0.511132	-0.241432	0.495982	-0.494734	-0.279446	-0.178753	-0.246674	0.241201	-0.305704	0.112494	0.100508	-0.252887	0.0599076
	-0.529469	0.366859	0.00623557	-0.119353	0.244642	ND	0.685012	-0.0939723	-0.188891	0.43485	-0.102679	-0.581132	-0.471432	-0.194018	-0.244734	-0.679446	0.111247	-0.326674	-0.158799	-0.275704	0.102494	-0.0494919	-0.0228868	-0.290092
	-0.839469	0.126859	-0.103764	-0.0893533	0.494642	ND	0.645012	0.0360277	-0.228891	0.38485	-0.142679	-1.07113	-0.371432	0.0959815	-0.164734	-1.10945	0.281247	-0.396674	-0.708799	-0.245704	-0.117506	-0.439492	-0.0428868	0.429908
	-0.519469	0.366859	-0.223764	-0.0393533	0.724642	ND	0.555012	0.106028	0.391109	0.34485	-0.042679	-0.521132	-0.191432	-0.104018	-0.364734	-1.70945	-0.0487529	-0.566674	-0.708799	-0.395704	0.192494	-0.459492	0.267113	0.779908
	0.120531	0.506859	0.0262356	0.190647	0.794642	ND	0.545012	0.266028	-0.508891	0.15485	0.087321	-0.531132	0.388568	-0.434018	-0.614734	-0.319446	0.0512471	-0.426674	-1.1888	-0.175704	0.102494	0.590508	0.167113	0.709908
	-0.109469	0.326859	0.236236	0.360647	0.894642	ND	0.275012	0.166028	-0.448891	-0.20515	0.217321	-0.571132	0.198568	-0.694018	-0.0647344	-0.159446	-0.758753	-0.00667436	-0.328799	-0.0757044	0.292494	0.720508	0.107113	0.809908
	0.210531	0.256859	-0.133764	-0.109353	0.604642	ND	0.0250115	0.0660277	-0.178891	-0.00515012	0.347321	-0.541132	0.0685681	-0.384018	-0.174734	-0.379446	-0.548753	-0.236674	0.0112009	-0.215704	0.0724942	0.790508	0.0571132	0.749908
	0.000531178	0.506859	-0.123764	-0.359353	-0.095358	ND	0.0550115	0.0760277	0.191109	-0.0851501	0.807321	-0.341132	0.528568	-0.424018	-0.0847344	-0.739446	-0.108753	0.123326	0.0412009	-0.0757044	-0.0275058	0.740508	-0.0428868	0.679908
	-0.349469	0.546859	0.0362356	-0.369353	-0.395358	ND	0.0650115	0.186028	0.361109	0.0648499	0.717321	-0.551132	0.608568	-0.464018	-0.184734	-0.799446	0.151247	0.0833256	0.261201	0.394296	0.142494	0.860508	0.107113	0.379908
	-0.559469	0.286859	0.546236	-0.159353	0.204642	ND	0.0350115	0.416028	0.451109	0.0348499	0.357321	-0.391132	0.358568	-0.604018	0.255266	-1.17945	0.181247	0.283326	0.601201	0.0442956	0.272494	0.360508	0.587113	0.619908
0	-0.379469	-0.113141	0.386236	-0.109353	0.244642	ND	-0.224988	0.596028	0.441109	0.0648499	0.207321	-0.271132	0.368568	-0.594018	0.385266	-1.31945	0.0212471	0.343326	0.301201	0.664296	0.222494	0.000508083	0.547113	-0.170092
	0.0505312	-0.143141	0.426236	-0.0393533	0.214642	ND	0.485012	0.396028	0.0611085	0.0948499	-0.00267898	-0.111132	0.438568	-0.574018	0.295266	-0.729446	0.281247	0.453326	0.0412009	0.814296	-0.0775058	-0.109492	0.507113	-1.29009
	0.230531	-0.133141	0.756236	-0.0793533	0.204642	ND	0.0950115	0.386028	0.271109	0.0348499	0.147321	0.308868	0.468568	-0.354018	0.0752656	-0.749446	0.511247	0.803326	-0.138799	0.674296	0.262494	-0.589492	0.387113	-1.83009
	-0.149469	-0.133141	0.486236	0.0206467	-0.135358	ND	-0.174988	0.416028	0.691109	-0.0151501	0.027321	0.308868	0.378568	-0.284018	0.365266	-0.569446	0.481247	1.11333	-0.388799	0.894296	0.272494	-0.829492	-0.142887	-0.770092
	-0.359469	-0.283141	0.276236	-0.00935335	-0.285358	ND	-0.0449885	-0.103972	0.481109	0.0648499	-0.352679	0.148868	0.0885681	-0.164018	0.415266	-0.679446	0.481247	0.523326	-0.718799	0.584296	-0.157506	-0.469492	0.197113	-0.580092
	-0.159469	0.386859	-0.0837644	-0.209353	-0.095358	ND	0.245012	-0.403972	0.331109	0.19485	-0.702679	-0.0211316	-0.0214319	0.135982	0.335266	-0.639446	0.601247	0.0533256	-0.328799	0.184296	-0.367506	-0.559492	0.187113	-0.540092
	0.380531	0.176859	-0.543764	-0.239353	-0.425358	ND	0.355012	-0.693972	0.0811085	0.20485	-1.03268	0.0188684	-0.101432	0.235982	0.275266	-0.479446	0.601247	0.523326	-0.178799	-0.125704	-0.627506	-0.689492	0.277113	-0.500092
	0.370531	0.136859	-0.443764	-0.229353	-0.085358	ND	-0.194988	-0.283972	-0.198891	0.19485	-1.07268	0.508868	-0.101432	0.225982	0.0152656	-0.209446	0.131247	0.453326	-0.0287991	0.0542956	-0.447506	-0.799492	0.0671132	-0.420092
	-0.239469	-0.233141	-0.243764	-0.0793533	0.154642	ND	0.305012	-0.963972	-0.728891	-0.0551501	-0.982679	0.298868	0.278568	0.255982	-0.0747344	-0.109446	0.211247	0.223326	-0.218799	0.0142956	-0.257506	-0.939492	0.0571132	-0.540092
	0.0205312	0.276859	-0.373764	0.120647	-0.145358	ND	0.535012	-0.923972	-0.328891	-0.14515	-0.402679	0.308868	0.358568	0.545982	0.175266	0.550554	0.311247	0.0333256	-0.448799	-0.525704	-0.427506	-0.479492	0.0171132	0.229908
	-0.0494688	0.566859	-0.353764	0.580647	0.514642	ND	-0.294988	-0.873972	-0.718891	0.0248499	-0.652679	0.348868	0.648568	0.645982	0.485266	0.800554	0.271247	0.283326	0.971201	0.474296	0.152494	0.510508	0.737113	1.30991
	-0.229469	0.366859	-0.0837644	0.580647	0.504642	ND	-0.374988	-0.663972	-0.258891	0.30485	-0.452679	-0.0311316	0.388568	0.265982	0.125266	0.250554	0.171247	0.353326	0.331201	-0.135704	-0.307506	0.290508	0.147113	0.349908
	0.120531	0.656859	0.216236	0.710647	0.634642	ND	-0.164988	-0.00397229	0.191109	0.30485	-0.172679	0.0988684	0.388568	0.0959815	0.125266	0.300554	-0.268753	0.183326	0.251201	-0.775704	-0.387506	-0.0994919	-0.0728868	-0.210092
	0.330531	0.556859	0.496236	0.520647	0.834642	ND	0.155012	0.286028	0.331109	0.50485	0.277321	0.658868	0.0285681	0.305982	-0.204734	0.450554	-0.218753	0.223326	0.0912009	-1.0357	-0.727506	-0.729492	-0.412887	-0.420092
	0.130531	0.486859	0.576236	0.250647	0.484642	ND	0.255012	0.986028	0.181109	0.16485	0.887321	0.248868	0.268568	0.385982	0.135266	0.180554	0.101247	0.183326	-0.318799	-1.6457	-0.807506	-0.769492	-0.912887	-0.510092
	-0.149469	0.566859	0.436236	0.630647	0.624642	ND	0.0550115	0.856028	-0.338891	0.19485	0.467321	-0.291132	0.408568	0.0359815	0.405266	0.140554	0.191247	0.153326	-0.618799	-2.3057	-0.957506	-0.909492	-1.03289	-0.610092
	0.210531	0.636859	-0.0637644	0.630647	0.704642	ND	-0.554988	-0.0539723	-0.128891	-0.23515	0.427321	0.00886836	0.788568	0.655982	1.29527	0.760554	0.381247	0.843326	-0.838799	-2.2457	-0.817506	-1.40949	-0.942887	-0.440092
	0.340531	0.366859	0.276236	0.550647	0.574642	ND	-0.814988	-0.343972	-0.758891	-0.30515	0.467321	0.178868	0.418568	0.885982	1.20527	0.650554	-0.198753	0.993326	-1.2488	-1.8957	-0.727506	-2.09949	-1.36289	-0.950092
	0.300531	0.426859	-0.0837644	0.0706467	0.554642	ND	-1.40499	-0.593972	-0.998891	-0.92515	-0.192679	0.138868	0.408568	0.485982	0.385266	0.400554	0.231247	0.793326	-2.4288	-1.5257	-1.69751	-2.28949	-2.08289	-1.60009
	-0.269469	0.326859	0.136236	0.210647	0.474642	ND	-1.62499	-0.833972	-1.12889	-1.45515	-0.562679	-0.451132	0.618568	0.345982	-0.274734	-0.00944573	0.351247	0.413326	-0.998799	-1.7257	-2.06751	-2.86949	-2.23289	-1.51009
	-0.549469	0.476859	0.106236	0.160647	0.494642	ND	-2.00499	-1.25397	-1.32889	-1.71515	-0.842679	-0.851132	0.548568	-0.314018	-1.28473	-0.979446	-0.218753	0.273326	-0.278799	-1.2357	-2.65751	-2.90949	-2.20289	-1.16009
	-0.129469	0.616859	0.496236	0.140647	0.534642	ND	-1.81499	-1.32397	-1.71889	-1.83515	-1.54268	-1.71113	-0.191432	-0.644018	-1.40473	-1.12945	-0.548753	-0.0266744	0.271201	-0.695704	-2.12751	-3.16949	-2.20289	-0.290092
	0.480531	1.02686	0.976236	0.410647	1.06464	ND	-1.43499	-1.55397	-1.50889	-2.68515	-1.07268	-1.67113	-0.111432	-1.13402	-1.23473	-1.18945	-0.908753	-0.306674	0.641201	-0.775704	-1.55751	-2.86949	-1.79289	0.119908
	0.550531	0.466859	0.0762356	0.700647	0.704642	ND	-1.43499	-0.873972	-2.01889	-3.57515	-0.322679	-2.07113	-0.681432	-2.51402	-1.43473	-1.64945	-1.51875	-0.966674	1.1012	-0.475704	-2.01751	-3.41949	-1.33289	-0.210092
	0.880531	0.00685912	0.796236	0.860647	0.744642	ND	-1.32499	-0.933972	-2.38889	-3.28515	-0.012679	-1.63113	-1.30143	-2.28402	-1.71473	-1.98945	-1.75875	-0.846674	1.4912	-0.0357044	-1.53751	-3.18949	-1.72289	-0.420092
	0.480531	-0.533141	0.106236	0.380647	0.184642	ND	-1.57499	-0.773972	-2.77889	-3.68515	0.147321	-1.87113	-1.74143	-2.99402	-2.48473	-1.98945	-1.93875	-0.546674	1.7512	0.384296	-1.11751	-4.20949	-1.52289	0.169908
	-0.0294688	-0.643141	0.106236	-0.409353	-0.195358	ND	-0.994988	-0.343972	-2.35889	-3.07515	0.397321	-1.73113	-2.67143	-2.80402	-2.36473	-2.08945	-1.90875	0.0233256	1.8012	0.634296	-1.10751	-3.75949	-1.46289	0.279908
	-0.349469	-0.793141	-0.0637644	-0.629353	-0.245358	ND	-0.604988	0.786028	-1.68889	-2.05515	0.427321	-1.33113	-2.88143	-2.55402	-1.72473	-2.05945	-1.77875	0.603326	1.5312	0.524296	-0.877506	-3.51949	-1.10289	0.389908
	-1.19947	-2.13314	-0.543764	-1.22935	-0.785358	ND	-0.394988	0.636028	-1.20889	-2.45515	1.26732	-0.511132	-2.53143	-1.99402	-1.06473	-2.25945	-1.69875	0.883326	1.6912	0.904296	-0.487506	-3.06949	-0.862887	0.459908
	-1.98947	-2.09314	-0.523764	-1.70935	-0.915358	ND	-0.0249885	0.696028	-0.698891	-1.65515	0.947321	-0.541132	-2.38143	-1.54402	-0.434734	-3.13945	-1.27875	1.35333	1.6212	1.0743	-0.427506	-2.40949	-0.452887	0.599908
	-1.87947	-1.78314	-1.34376	-1.83935	-0.355358	ND	-0.294988	0.866028	-0.0788915	-2.02515	1.11732	0.248868	-1.99143	-0.794018	-0.214734	-2.74945	-1.00875	1.07333	1.6312	1.7743	0.00249423	-2.19949	-0.202887	0.979908
	-1.18947	-1.34314	-1.79376	-1.70935	-0.065358	ND	0.405012	1.02603	0.511109	-1.49515	0.457321	0.248868	-2.04143	-0.244018	0.145266	-1.99945	-0.808753	1.07333	1.5612	2.1143	-0.0475058	-1.61949	0.0871132	0.769908
	-0.989469	-0.763141	-1.21376	-1.69935	0.014642	ND	0.515012	0.576028	0.621109	-1.14515	0.787321	-0.101132	-1.71143	-0.134018	-0.154734	-1.29945	-0.208753	0.823326	1.3112	3.0243	0.402494	-1.28949	-0.0228868	0.719908
	-0.729469	-0.623141	-1.52376	-1.55935	-0.165358	ND	0.955012	0.566028	0.871109	-0.56515	0.697321	0.0488684	-1.49143	-0.274018	-0.00473441	-0.759446	0.0312471	0.463326	1.2112	2.4943	0.572494	-1.15949	0.117113	0.599908
	-0.739469	-0.0331409	-1.19376	-1.37935	-0.655358	ND	0.865012	0.846028	0.991109	0.16485	0.607321	0.278868	-0.731432	0.185982	0.345266	-0.639446	-0.678753	0.593326	1.3612	2.5143	1.00249	-1.20949	0.257113	0.869908
	-0.429469	0.286859	-0.913764	-1.26935	-0.165358	ND	0.585012	0.996028	0.811109	0.62485	0.567321	0.478868	-0.561432	0.195982	0.685266	-0.299446	-0.388753	0.683326	1.6012	2.6643	1.28249	-0.859492	0.977113	1.54991
	-0.0894688	0.526859	-0.723764	-1.13935	0.334642	ND	0.905012	1.05603	0.871109	0.75485	1.15732	0.658868	-0.171432	0.0659815	0.645266	0.300554	-0.718753	0.443326	1.3512	2.5843	1.37249	-1.03949	0.967113	1.57991
	0.0205312	0.386859	-0.543764	-0.869353	0.684642	ND	0.815012	1.16603	0.581109	0.14485	1.02732	0.638868	-0.0114319	-0.0840185	1.17527	0.230554	0.0212471	0.663326	1.2612	2.3643	1.42249	-0.489492	0.947113	1.54991
	0.360531	0.426859	-0.653764	-0.169353	1.12464	ND	0.955012	0.826028	0.361109	0.67485	0.727321	0.688868	0.128568	-0.124018	0.725266	0.620554	-0.0587529	0.863326	1.1412	2.2943	1.06249	-0.279492	1.00711	1.61991
	0.860531	0.306859	-0.293764	0.140647	0.644642	ND	1.17501	0.986028	0.491109	0.96485	1.17732	0.438868	0.288568	-0.174018	1.03527	0.680554	0.561247	0.863326	1.0812	2.3343	1.32249	-0.389492	1.11711	1.01991
	0.590531	0.516859	-0.533764	0.140647	0.484642	ND	1.54501	1.05603	0.761109	1.11485	1.11732	0.168868	0.358568	-0.274018	1.09527	0.700554	0.451247	1.60333	1.0112	2.0843	1.39249	0.140508	1.48711	0.879908
	0.840531	0.946859	-0.363764	-0.299353	0.674642	ND	1.02501	1.30603	0.721109	1.22485	1.19732	0.118868	0.368568	-0.474018	1.46527	0.420554	0.0912471	1.60333	0.971201	1.9343	1.51249	0.610508	1.61711	0.649908
	0.910531	0.976859	-0.333764	-0.509353	1.09464	ND	1.14501	1.08603	0.951109	1.05485	1.02732	0.368868	0.588568	-0.374018	1.87527	0.280554	0.0212471	1.40333	1.1012	1.7143	1.61249	1.10051	1.69711	0.319908
	1.22053	1.73686	-0.233764	-0.149353	1.39464	ND	1.37501	1.55603	1.17111	1.15485	1.14732	0.738868	0.718568	0.215982	1.75527	0.420554	0.151247	1.47333	1.1712	1.5043	1.57249	1.03051	1.25711	0.229908
	1.37053	1.28686	0.0862356	-0.00935335	1.20464	ND	1.49501	1.64603	1.37111	1.29485	1.28732	0.718868	0.818568	0.485982	1.87527	0.670554	0.411247	1.27333	0.991201	1.2543	1.49249	1.23051	1.07711	-0.0800924
	1.58053	1.51686	0.246236	-1.34935	1.07464	ND	1.30501	1.59603	1.33111	1.50485	1.08732	0.538868	0.318568	0.545982	1.91527	0.380554	0.0612471	1.38333	0.931201	1.8443	1.49249	1.29051	0.937113	-0.200092
	1.95053	1.19686	0.546236	-3.12935	1.12464	ND	1.21501	1.38603	1.15111	1.32485	1.05732	0.308868	0.358568	0.425982	1.64527	0.830554	-0.128753	1.29333	0.871201	1.4743	1.62249	1.48051	0.667113	-0.270092
	1.68053	2.07686	0.916236	-4.15935	1.25464	ND	1.41501	1.46603	0.801109	1.44485	1.34732	0.0288684	0.788568	0.425982	1.58527	1.09055	-0.458753	1.53333	0.991201	1.2443	1.67249	1.23051	0.707113	-0.390092
	1.82053	1.21686	0.866236	-4.53935	1.34464	ND	1.32501	1.63603	1.54111	1.05485	1.79732	0.348868	0.898568	0.745982	1.57527	0.690554	-0.348753	1.07333	0.671201	0.544296	1.70249	1.52051	1.01711	-0.440092
	1.20053	1.31686	0.696236	-3.48935	1.31464	ND	1.60501	1.49603	1.22111	1.41485	1.15732	0.458868	0.858568	0.495982	1.15527	0.940554	-0.638753	1.22333	0.731201	0.0842956	1.56249	1.29051	0.847113	-0.580092
	1.20053	1.86686	0.806236	-2.83935	1.38464	ND	1.63501	1.27603	1.59111	0.95485	0.987321	0.898868	0.928568	0.445982	0.675266	1.01055	-0.238753	1.06333	0.691201	0.284296	1.64249	1.13051	0.877113	-0.570092
	1.90053	2.33686	0.366236	-2.60935	1.67464	ND	1.21501	1.25603	0.931109	1.20485	0.757321	1.07887	0.908568	0.695982	0.505266	0.980554	-0.0487529	1.18333	0.521201	0.354296	1.52249	1.11051	1.01711	-0.250092
	1.79053	2.32686	0.216236	-2.60935	1.42464	ND	1.06501	1.12603	1.28111	0.99485	0.947321	0.568868	0.788568	1.08598	0.935266	0.900554	-0.0187529	1.19333	0.301201	0.394296	0.982494	1.01051	0.957113	-0.260092
	1.60053	2.07686	0.216236	-2.12935	1.55464	ND	1.35501	1.13603	1.39111	1.14485	0.867321	0.408868	0.678568	1.21598	1.06527	1.08055	0.111247	0.703326	-0.0887991	0.214296	0.602494	1.09051	0.897113	-0.450092
	1.89053	2.05686	0.266236	-1.55935	1.53464	ND	1.20501	0.526028	1.38111	1.00485	0.897321	0.508868	0.648568	1.18598	0.945266	1.11055	0.221247	0.443326	-0.338799	-0.0257044	0.142494	1.21051	0.767113	-0.670092
	1.87053	2.09686	0.636236	-1.72935	1.39464	ND	1.25501	0.696028	1.44111	0.62485	0.627321	0.278868	0.568568	1.21598	0.865266	0.970554	0.331247	0.353326	-0.178799	-0.0157044	1.04249	1.26051	0.667113	-0.620092
	1.25053	1.82686	1.01624	-1.47935	1.64464	ND	1.27501	1.05603	1.31111	0.89485	0.447321	0.308868	0.468568	1.15598	0.725266	0.880554	0.511247	0.223326	0.201201	0.284296	0.902494	1.22051	0.657113	-0.770092
	1.23053	1.65686	1.24624	-1.37935	1.68464	ND	1.73501	1.03603	0.881109	0.77485	1.02732	0.258868	0.378568	1.15598	0.635266	0.830554	0.561247	0.153326	0.591201	0.604296	0.442494	1.34051	0.407113	-0.500092
	0.540531	1.52686	1.46624	-1.41935	1.59464	ND	1.86501	0.836028	0.721109	0.64485	0.727321	0.358868	0.468568	0.995982	0.0252656	0.500554	0.111247	0.183326	0.931201	0.784296	0.632494	1.40051	0.247113	-0.300092
	0.380531	1.40686	1.58624	-1.74935	1.15464	ND	1.55501	0.776028	1.07111	0.35485	0.887321	0.538868	0.488568	0.205982	0.385266	0.530554	-0.0187529	0.283326	1.2012	1.1543	0.632494	1.48051	0.197113	-0.320092
	0.360531	1.12686	0.356236	-1.13935	1.05464	ND	1.53501	0.906028	1.13111	-0.00515012	0.767321	0.308868	0.648568	0.345982	0.445266	0.320554	-0.178753	0.233326	1.5012	0.414296	0.762494	1.59051	0.217113	-0.470092
	0.730531	0.686859	-0.223764	-1.33935	0.994642	ND	1.61501	0.896028	1.27111	-0.14515	0.847321	0.498868	0.408568	0.105982	0.305266	0.360554	0.0912471	0.423326	1.7612	0.174296	0.952494	1.36051	0.207113	-0.900092
	1.02053	1.28686	-0.163764	-0.769353	0.964642	ND	1.01501	0.696028	1.32111	0.16485	-0.022679	0.748868	0.618568	0.225982	-0.114734	0.0205543	-0.0487529	0.603326	1.6312	0.234296	0.852494	1.33051	0.167113	-0.0500924
	1.29053	1.40686	0.246236	-0.529353	0.814642	ND	1.38501	0.396028	1.17111	0.49485	-0.512679	0.458868	0.548568	0.585982	-0.404734	0.0805543	0.411247	0.653326	1.2212	0.404296	0.472494	1.09051	0.317113	-0.0200924
	0.720531	1.59686	0.486236	-0.189353	0.754642	ND	1.41501	0.656028	1.12111	0.74485	-0.702679	0.178868	0.508568	0.155982	-0.434734	0.600554	0.411247	-0.0566744	0.951201	0.0242956	0.702494	0.700508	0.147113	0.129908
	0.140531	1.39686	0.696236	0.430647	0.614642	ND	1.00501	0.766028	1.05111	0.87485	-0.452679	-0.111132	0.948568	0.885982	-0.614734	-0.0994457	0.371247	0.0933256	0.671201	0.0642956	1.04249	0.370508	0.347113	0.229908
	0.630531	1.47686	0.616236	0.870647	0.694642	ND	0.955012	0.906028	0.891109	0.95485	-0.522679	0.108868	0.818568	0.695982	0.135266	-0.409446	0.351247	0.683326	0.331201	0.0642956	1.18249	0.630508	0.507113	0.199908
	0.680531	1.14686	0.506236	1.11065	0.914642	ND	1.05501	0.526028	0.621109	0.85485	-0.672679	0.368868	0.688568	0.625982	0.105266	0.120554	0.241247	0.793326	0.271201	0.0842956	0.832494	0.690508	0.687113	0.679908
	0.720531	0.686859	0.356236	1.29065	0.824642	ND	1.12501	0.506028	0.401109	0.62485	-0.832679	0.538868	0.538568	0.675982	0.455266	0.120554	0.0812471	0.573326	0.141201	0.314296	0.802494	1.00051	0.947113	0.359908
	0.590531	0.396859	0.246236	0.440647	0.674642	ND	1.31501	0.666028	0.401109	0.32485	-0.842679	0.578868	0.138568	0.605982	0.675266	0.580554	0.0812471	0.133326	0.0612009	0.484296	0.612494	0.730508	0.617113	0.00990762
	0.680531	0.206859	0.256236	-0.319353	0.564642	ND	0.985012	0.396028	0.381109	0.30485	-0.812679	0.508868	0.318568	0.435982	1.00527	0.550554	0.0312471	0.183326	0.371201	0.314296	0.572494	0.420508	0.417113	-0.0800924
	0.480531	-0.373141	0.0362356	-0.0293533	0.804642	ND	0.805012	0.426028	0.291109	0.25485	-0.232679	0.258868	0.548568	0.325982	1.07527	0.390554	-0.0187529	-0.0466744	0.311201	0.304296	0.272494	1.12051	0.127113	0.0499076
	0.480531	-0.633141	0.0962356	0.130647	0.894642	ND	0.125012	0.766028	0.261109	0.47485	-0.192679	0.148868	0.708568	0.225982	1.09527	0.470554	-0.0887529	-0.106674	0.441201	0.374296	0.632494	0.490508	0.607113	-0.620092
	0.590531	-0.663141	0.00623557	0.120647	0.894642	ND	0.0350115	0.366028	0.261109	-0.00515012	0.127321	0.118868	0.978568	0.235982	1.00527	0.560554	-0.118753	-0.0466744	0.501201	0.0742956	0.572494	0.300508	0.487113	-0.500092
	0.680531	0.356859	-0.133764	0.370647	0.464642	ND	0.755012	-0.0939723	0.0511085	-0.45515	0.357321	-0.261132	0.878568	0.345982	1.00527	0.490554	-0.178753	0.0333256	-0.0187991	-0.0457044	0.642494	0.560508	0.547113	0.109908
	0.260531	0.476859	-0.0537644	0.0906467	0.774642	ND	0.355012	0.356028	0.371109	-0.50515	0.207321	-0.261132	0.888568	0.415982	0.955266	0.380554	-0.358753	0.0433256	0.261201	-0.185704	0.632494	0.880508	-0.342887	0.359908
	0.600531	0.336859	0.266236	0.100647	0.824642	ND	0.615012	0.416028	0.681109	-0.56515	0.057321	-0.171132	0.958568	0.345982	0.935266	0.170554	-0.218753	-0.0466744	0.161201	-0.155704	0.662494	1.01051	-0.612887	0.679908
	0.690531	0.226859	0.296236	0.310647	0.804642	ND	0.805012	0.516028	0.721109	-0.50515	0.00732102	0.138868	0.878568	0.345982	0.915266	-0.269446	-0.278753	0.0233256	0.0412009	-0.215704	0.552494	0.550508	-0.472887	0.649908
	0.510531	0.0168591	0.376236	0.420647	0.624642	ND	0.555012	0.0660277	0.671109	-0.00515012	0.297321	0.108868	0.748568	0.345982	0.0352656	-0.0694457	-0.0487529	0.0533256	-0.238799	-0.225704	0.292494	0.430508	-0.702887	0.569908
	0.800531	-0.103141	-0.163764	0.580647	0.474642	ND	0.645012	0.306028	0.591109	0.11485	0.387321	-0.201132	0.0585681	0.575982	0.265266	-0.139446	-0.408753	0.113326	-0.158799	0.0642956	0.442494	0.840508	-0.0228868	0.159908
	0.380531	-0.0131409	-0.513764	1.34065	0.204642	ND	0.385012	0.296028	0.321109	0.16485	0.517321	0.118868	0.0485681	0.625982	0.0352656	0.0505543	0.181247	0.203326	0.171201	0.534296	0.692494	0.930508	0.297113	0.299908
	0.470531	-0.133141	0.0262356	0.400647	0.054642	ND	0.215012	0.556028	0.331109	0.28485	0.607321	0.538868	0.158568	0.755982	0.235266	0.210554	0.491247	0.153326	0.351201	0.634296	0.662494	0.800508	0.377113	-0.220092
	0.440531	-0.103141	0.0162356	0.730647	0.264642	ND	-0.104988	-0.163972	0.331109	0.22485	0.987321	0.608868	0.108568	0.885982	0.275266	0.180554	0.271247	0.0833256	0.441201	1.0243	0.682494	0.710508	0.347113	0.149908
	0.550531	0.336859	0.0762356	0.980647	0.454642	ND	-0.194988	-0.943972	0.271109	0.12485	1.09732	0.748868	0.118568	0.525982	0.205266	0.120554	0.561247	-0.0466744	0.721201	1.1243	0.792494	0.520508	0.477113	-0.430092
	0.810531	0.486859	0.316236	1.61065	0.434642	ND	0.595012	-0.463972	0.191109	-0.77515	0.747321	0.288868	0.0285681	0.0959815	0.145266	0.0505543	0.361247	0.0633256	0.641201	-0.115704	0.522494	0.520508	0.477113	-0.530092
	1.00053	0.466859	0.0862356	1.39065	0.294642	ND	0.755012	-0.283972	0.0611085	-0.96515	0.777321	0.148868	-0.121432	0.0759815	0.0752656	-0.169446	0.251247	0.203326	0.611201	0.784296	0.542494	0.470508	0.587113	-0.0400924
	0.910531	0.736859	0.136236	1.21065	0.204642	ND	0.815012	0.00602771	0.0611085	-0.79515	0.647321	0.148868	-0.111432	0.325982	-0.0447344	0.000554273	-0.0787529	0.153326	0.451201	1.1443	0.572494	0.430508	0.407113	-0.120092
	0.850531	0.0268591	-0.213764	1.21065	0.274642	ND	0.915012	0.116028	-0.0688915	-0.67515	0.747321	-0.251132	-0.151432	0.395982	0.175266	0.210554	-0.818753	0.253326	0.301201	0.614296	0.572494	0.480508	0.177113	-0.110092
	0.880531	0.346859	-0.433764	1.17065	0.304642	ND	0.755012	-0.0439723	-0.218891	0.28485	0.367321	0.0888684	-0.151432	0.395982	0.0752656	0.510554	-1.09875	0.503326	0.151201	-0.175704	0.752494	0.300508	-0.0728868	0.0999076
	0.640531	0.226859	-0.133764	0.340647	0.234642	ND	0.815012	-0.323972	-0.0988915	0.61485	-0.022679	0.118868	-0.191432	0.335982	-0.0547344	0.590554	-0.288753	0.703326	-0.518799	0.234296	0.662494	0.650508	0.107113	0.139908
	0.880531	0.546859	-0.603764	0.480647	0.364642	ND	0.835012	-0.583972	0.0311085	0.49485	0.267321	-0.0211316	-0.0114319	0.165982	-0.00473441	0.740554	-0.248753	0.423326	-0.438799	-0.0257044	0.0324942	0.600508	-0.382887	0.199908
	0.610531	0.176859	-0.753764	1.02065	0.454642	ND	0.585012	-0.153972	0.0611085	0.40485	0.547321	-0.0911316	0.118568	0.285982	-0.0247344	0.710554	0.00124711	-0.00667436	-0.368799	-0.0357044	-0.197506	0.530508	-0.632887	0.0499076
	0.810531	0.266859	-0.773764	1.29065	0.504642	ND	0.115012	0.0460277	-0.0888915	0.13485	0.577321	0.0788684	0.158568	0.195982	0.0452656	0.610554	0.101247	0.0833256	-0.308799	-0.255704	-0.627506	0.540508	-0.252887	0.0599076
	0.830531	0.296859	-0.643764	0.700647	0.474642	ND	0.0650115	0.146028	-0.518891	0.32485	0.697321	0.248868	0.198568	0.165982	-0.0747344	0.580554	-0.0187529	0.0433256	-0.448799	-0.435704	0.0524942	0.710508	-0.492887	0.0999076
	0.620531	-0.153141	-0.213764	1.04065	0.384642	ND	-0.624988	-0.0439723	-0.398891	0.43485	0.227321	0.248868	0.178568	0.145982	-0.0847344	0.480554	0.0912471	0.103326	-0.0987991	0.254296	-0.457506	0.850508	0.217113	0.149908
	0.150531	0.206859	0.246236	0.910647	0.474642	ND	-0.604988	0.136028	-0.368891	0.34485	0.357321	0.138868	0.188568	0.265982	-0.114734	0.390554	0.0512471	0.0333256	-0.108799	0.224296	-0.187506	0.940508	-0.142887	-0.130092
	0.390531	0.0168591	0.356236	0.910647	0.414642	ND	0.185012	0.526028	-0.168891	0.21485	0.087321	0.0888684	0.118568	0.435982	0.0452656	0.370554	-0.198753	-0.176674	0.0912009	0.264296	0.202494	0.940508	-0.292887	0.559908
	0.480531	-0.313141	0.0562356	0.860647	0.144642	ND	0.0350115	0.336028	-0.258891	0.43485	0.387321	-0.0411316	0.0185681	0.345982	0.215266	0.0705543	-0.298753	-0.556674	-0.288799	0.384296	0.322494	1.00051	-0.672887	0.799908
	0.730531	-0.363141	-0.0937644	0.680647	0.134642	ND	0.205012	0.626028	-0.548891	0.61485	-0.092679	-0.161132	0.478568	0.265982	0.245266	0.230554	-0.358753	-1.02667	-0.208799	0.434296	0.352494	0.800508	-0.292887	0.909908
	0.680531	0.156859	-0.0237644	0.680647	0.154642	ND	-0.194988	0.766028	-0.648891	0.56485	0.077321	-0.111132	0.538568	0.265982	0.465266	0.280554	-0.0487529	-0.226674	-0.318799	-0.0157044	0.592494	0.630508	0.00711316	0.759908
	0.430531	0.436859	0.166236	0.370647	0.114642	ND	-0.344988	0.816028	-0.788891	0.62485	0.097321	0.0288684	0.538568	0.475982	0.445266	0.450554	0.141247	0.0233256	-0.0887991	-0.155704	0.242494	0.950508	0.0671132	0.189908
	0.510531	0.506859	-0.0137644	0.550647	0.234642	ND	-0.244988	0.606028	-0.758891	0.54485	-0.512679	0.388868	0.478568	0.225982	0.295266	0.650554	0.0912471	0.0833256	-0.268799	-0.305704	0.342494	1.13051	0.0471132	-0.470092
	0.450531	0.256859	-0.283764	0.330647	0.414642	ND	-0.254988	0.426028	-1.25889	0.65485	-0.142679	0.768868	0.388568	0.465982	0.305266	0.690554	-0.168753	0.193326	-0.438799	-0.275704	0.222494	1.45051	-0.0728868	-0.150092
	0.520531	0.0968591	-0.353764	0.370647	0.534642	ND	-0.204988	0.726028	-1.18889	0.79485	0.167321	0.688868	-0.141432	0.705982	0.165266	0.750554	0.311247	0.233326	0.131201	-0.145704	0.262494	0.920508	-0.182887	-0.0900924
	0.730531	-0.123141	-0.0837644	0.430647	0.424642	ND	-0.144988	0.526028	-0.458891	0.49485	-0.102679	0.828868	-0.211432	0.995982	-0.274734	0.740554	0.161247	0.183326	0.261201	-0.335704	0.482494	0.470508	0.257113	0.0299076
	0.380531	0.0168591	0.0562356	0.320647	0.334642	ND	0.365012	0.806028	-0.0388915	0.0448499	-0.262679	0.818868	-0.00143187	0.465982	0.315266	0.870554	0.191247	0.243326	0.481201	-0.0857044	0.342494	0.470508	0.427113	0.359908
	0.710531	-0.123141	0.176236	-0.109353	0.494642	ND	0.505012	-0.0239723	0.391109	0.10485	-0.072679	0.768868	0.0785681	0.395982	0.335266	0.710554	0.451247	-0.176674	0.471201	0.284296	0.342494	0.200508	0.527113	-0.150092
	0.880531	-0.0831409	0.216236	-0.129353	0.554642	ND	0.485012	-0.253972	0.361109	-0.15515	-0.142679	0.648868	-0.0114319	0.335982	0.305266	0.640554	0.381247	-0.346674	0.441201	0.554296	0.122494	0.240508	0.447113	0.109908
	0.720531	0.346859	0.156236	0.410647	0.434642	ND	0.625012	-0.373972	-0.138891	-0.16515	0.297321	0.438868	0.208568	0.0959815	0.265266	0.480554	0.151247	0.373326	0.0412009	0.704296	-0.547506	0.240508	0.517113	0.0299076
	0.610531	0.0968591	0.276236	0.800647	0.264642	ND	0.925012	-0.633972	-0.408891	-0.29515	0.167321	0.358868	0.0785681	-0.0840185	0.265266	0.410554	-0.0587529	0.503326	-0.0187991	0.944296	-0.427506	0.000508083	0.547113	0.0699076
	0.510531	0.386859	0.136236	0.410647	0.424642	ND	0.505012	-0.813972	-0.368891	-0.18515	0.127321	0.378868	0.0385681	0.165982	0.0552656	0.270554	-0.148753	0.373326	0.321201	0.594296	0.0524942	-0.0494919	-0.0228868	0.279908
	0.510531	0.456859	-0.0837644	0.230647	0.544642	ND	0.385012	-0.623972	-0.578891	-0.0651501	0.687321	0.528868	-0.0614319	0.495982	0.135266	0.250554	-0.238753	0.153326	0.141201	-0.265704	0.302494	-0.0594919	-0.502887	0.429908
	0.690531	0.216859	-0.0437644	0.190647	0.614642	ND	1.14501	-0.923972	-0.588891	-0.0551501	0.567321	0.538868	-0.231432	0.0259815	0.325266	0.260554	-0.238753	0.0233256	-0.0487991	-0.125704	0.162494	-0.0594919	-0.462887	0.409908
	0.780531	0.476859	-0.153764	0.120647	0.634642	ND	0.915012	-0.993972	-0.278891	0.17485	0.667321	0.688868	-0.401432	-0.394018	0.275266	0.220554	-0.0487529	-0.0166744	0.191201	0.134296	0.172494	0.100508	0.377113	0.139908
	0.640531	0.596859	-0.263764	0.250647	0.324642	ND	0.945012	-0.733972	0.0511085	-0.0451501	0.617321	0.628868	-0.671432	-0.644018	0.105266	0.450554	-0.198753	0.283326	0.191201	-0.0857044	0.172494	0.440508	0.567113	0.449908
	0.940531	0.666859	-0.233764	0.160647	0.214642	ND	0.815012	-0.593972	-0.0988915	0.22485	0.897321	0.438868	-0.901432	-0.624018	0.215266	-0.0794457	-0.148753	0.263326	-0.0687991	-0.355704	-0.0875058	0.980508	0.467113	1.03991
	0.780531	0.326859	-0.183764	0.260647	0.194642	ND	0.955012	-0.393972	-0.448891	0.45485	1.04732	0.528868	-1.03143	-0.474018	0.185266	-0.269446	0.491247	0.613326	0.631201	-0.405704	0.372494	0.770508	0.207113	1.15991
	0.690531	0.496859	-0.0637644	0.550647	0.064642	ND	1.01501	-0.523972	-0.368891	0.12485	1.05732	0.378868	-0.461432	-0.164018	0.625266	-0.109446	0.581247	0.673326	0.611201	-0.605704	0.532494	0.440508	-0.0928868	1.45991
	0.630531	0.296859	-0.263764	0.580647	0.314642	ND	0.865012	-0.493972	-0.408891	-0.43515	0.987321	0.488868	0.0485681	-0.314018	0.665266	-0.579446	0.661247	0.663326	0.191201	-0.595704	-0.117506	0.0605081	0.157113	1.34991
	0.350531	0.456859	-0.243764	0.600647	0.434642	ND	0.785012	-0.793972	-0.198891	-0.48515	0.807321	0.418868	0.148568	0.0259815	0.345266	-0.479446	0.471247	0.353326	0.0312009	-0.715704	0.382494	-0.229492	0.417113	1.41991
	0.270531	0.416859	-0.00376443	0.550647	0.164642	ND	0.785012	-0.0939723	-0.468891	0.0548499	0.387321	0.568868	0.158568	-0.0940185	0.145266	-0.469446	0.861247	0.173326	-0.0687991	-0.315704	0.482494	-0.0994919	0.317113	1.37991
	0.550531	0.586859	0.0562356	-0.529353	0.174642	ND	0.525012	-0.0239723	-0.478891	-0.18515	0.697321	0.768868	0.168568	0.125982	0.0752656	-0.229446	0.661247	0.203326	0.541201	-0.135704	0.472494	-0.149492	0.347113	0.869908
	0.490531	0.346859	0.206236	-0.189353	0.074642	ND	0.755012	-0.413972	-0.108891	0.19485	0.397321	0.748868	-0.0114319	-0.104018	0.115266	0.220554	0.571247	0.263326	0.471201	0.494296	0.402494	0.130508	0.347113	0.499908
	0.350531	0.296859	0.526236	-0.239353	0.114642	ND	0.535012	-0.703972	-0.0988915	0.10485	-0.182679	0.218868	-0.191432	-0.164018	0.0652656	0.390554	0.601247	0.183326	0.111201	0.574296	0.0624942	-0.00949192	0.497113	0.149908
	0.640531	0.246859	0.766236	-0.359353	0.584642	ND	0.345012	-0.693972	-0.268891	0.0648499	-0.522679	0.448868	0.178568	-0.414018	0.0852656	0.580554	0.681247	-0.0266744	0.581201	0.554296	0.0824942	0.100508	-0.0128868	0.729908
	0.540531	0.156859	0.766236	-0.0293533	0.634642	ND	0.525012	-0.273972	-0.408891	0.11485	-0.102679	-0.121132	0.0585681	-0.194018	0.145266	0.680554	0.561247	0.00332564	0.721201	-0.0157044	0.172494	0.170508	-0.302887	0.559908
	0.350531	0.356859	0.686236	0.0706467	0.774642	ND	0.375012	0.0760277	-0.498891	0.0348499	-0.082679	-0.0811316	-0.0914319	-0.0640185	-0.0347344	0.570554	0.731247	0.143326	0.611201	0.444296	0.402494	-0.0494919	0.177113	0.479908
	0.650531	0.486859	0.586236	-0.0393533	0.724642	ND	0.265012	0.576028	-0.0988915	0.0448499	-0.102679	0.138868	0.0685681	-0.324018	0.0852656	0.450554	0.911247	0.0833256	0.221201	0.494296	0.702494	-0.109492	0.0871132	0.509908
	0.700531	0.156859	0.576236	-0.169353	1.30464	ND	0.355012	0.506028	0.261109	0.61485	0.297321	0.0688684	0.118568	-0.0640185	0.175266	0.350554	0.861247	-0.00667436	0.391201	0.744296	0.772494	-0.309492	0.117113	0.459908
	0.770531	-0.163141	0.326236	0.150647	1.09464	ND	0.205012	0.756028	0.511109	0.38485	0.627321	-0.121132	0.00856813	0.00598152	-0.0347344	0.380554	0.631247	-0.146674	0.391201	0.664296	0.472494	-0.259492	0.217113	0.509908
	0.700531	0.526859	0.576236	0.500647	1.07464	ND	-0.364988	0.706028	0.461109	0.58485	0.927321	0.358868	-0.191432	-0.0740185	0.00526559	0.570554	0.581247	-0.0766744	0.371201	0.724296	0.302494	-0.379492	0.607113	0.119908
	0.920531	0.596859	0.666236	0.320647	1.10464	ND	-0.214988	0.426028	0.591109	0.88485	0.747321	0.488868	-0.501432	-0.334018	-0.344734	0.700554	0.601247	-0.136674	-0.348799	1.0243	0.442494	-0.429492	0.817113	-0.220092
	0.720531	0.756859	0.416236	0.300647	0.994642	ND	-0.214988	0.266028	0.571109	0.94485	0.967321	0.888868	-0.301432	0.165982	-0.714734	0.730554	0.611247	0.0833256	0.641201	0.894296	0.462494	-0.629492	0.697113	0.0499076
	0.410531	0.786859	0.536236	0.290647	0.994642	ND	-0.194988	0.166028	0.571109	0.88485	0.957321	1.06887	-0.301432	0.235982	-0.314734	0.680554	0.0912471	-0.666674	0.651201	0.454296	0.592494	-0.479492	0.347113	0.109908
	0.240531	0.696859	0.516236	0.380647	1.19464	ND	0.485012	-0.263972	0.561109	0.87485	0.917321	0.678868	-0.281432	-0.0340185	0.145266	0.470554	0.00124711	-1.00667	0.541201	0.184296	0.452494	0.150508	0.517113	0.239908
	-0.0194688	0.746859	0.396236	0.360647	1.31464	ND	0.555012	0.216028	0.501109	0.89485	0.587321	0.608868	-0.391432	-0.234018	0.275266	0.290554	0.0812471	-1.31667	0.661201	0.244296	0.182494	0.360508	0.307113	0.389908
	0.190531	0.286859	0.486236	0.290647	1.42464	ND	0.565012	0.306028	0.381109	0.56485	0.227321	0.628868	-0.451432	-0.0540185	0.165266	0.260554	0.771247	-1.16667	0.851201	0.114296	0.0624942	0.700508	0.637113	0.329908
	0.510531	0.706859	0.356236	0.280647	1.38464	ND	0.865012	0.426028	0.491109	0.55485	0.097321	0.378868	-0.301432	0.325982	0.0952656	0.220554	0.761247	-0.396674	1.0112	0.184296	0.0424942	1.36051	0.547113	-0.700092
	0.270531	0.706859	0.266236	0.230647	1.65464	ND	1.21501	0.466028	0.441109	0.52485	0.037321	0.268868	-0.401432	0.365982	0.125266	0.250554	0.201247	-0.256674	0.661201	0.134296	0.142494	0.900508	0.447113	0.0499076
	0.180531	0.926859	0.0862356	0.250647	1.52464	ND	1.30501	0.446028	0.501109	0.86485	0.427321	0.458868	0.248568	0.0859815	0.235266	0.210554	-0.138753	-0.506674	0.541201	0.154296	0.302494	0.960508	0.347113	0.569908
	0.210531	1.24686	0.0962356	0.120647	1.59464	ND	1.00501	0.576028	0.591109	0.67485	-0.422679	0.268868	0.0685681	-0.104018	0.325266	-0.279446	-0.0987529	-0.456674	-0.288799	0.174296	0.242494	0.630508	0.197113	0.489908
	0.170531	1.31686	-0.293764	0.450647	1.36464	ND	0.615012	0.306028	0.541109	0.75485	-0.452679	0.208868	0.208568	0.125982	0.435266	0.180554	0.291247	0.0433256	-0.258799	0.134296	0.0624942	0.430508	0.867113	0.759908
	0.570531	1.35686	0.106236	0.480647	1.81464	ND	0.785012	0.266028	0.481109	0.70485	0.807321	-0.221132	0.118568	-0.144018	0.385266	0.290554	0.761247	0.373326	-0.0887991	0.114296	0.232494	0.260508	0.957113	0.509908
	0.680531	1.33686	0.276236	0.290647	2.04464	ND	0.785012	-0.0239723	0.311109	0.72485	0.937321	-0.151132	0.0885681	-0.0340185	0.565266	0.750554	0.511247	0.573326	0.501201	0.184296	0.272494	-0.179492	1.03711	0.409908
1	0.960531	1.48686	0.0862356	-0.0293533	1.87464	ND	0.865012	0.526028	0.531109	0.61485	1.04732	0.228868	0.0285681	-0.0940185	0.885266	1.04055	-0.0787529	0.603326	0.141201	-0.305704	0.122494	-0.329492	0.887113	0.399908
	1.04053	1.34686	0.266236	0.0306467	2.07464	ND	0.845012	0.636028	0.591109	0.63485	0.807321	-0.171132	-0.0614319	-0.104018	0.845266	1.20055	-0.368753	0.743326	0.00120092	-0.305704	0.242494	-0.389492	0.797113	0.659908
	1.17053	1.21686	0.266236	0.190647	1.88464	ND	0.865012	0.566028	0.241109	0.70485	0.597321	0.438868	-0.111432	-0.0740185	0.575266	0.480554	0.191247	0.893326	0.311201	0.174296	0.372494	-0.559492	0.797113	0.359908
	0.450531	1.27686	-0.0837644	0.210647	2.53464	ND	0.635012	0.696028	-0.388891	0.79485	0.627321	0.518868	-0.191432	0.0259815	0.515266	0.210554	0.391247	0.863326	0.361201	-0.405704	-0.0875058	-0.489492	0.737113	0.419908
	0.640531	1.68686	-0.113764	0.170647	2.34464	ND	0.435012	0.776028	0.0111085	0.93485	0.707321	0.718868	-0.221432	0.215982	0.385266	0.110554	0.331247	0.313326	0.451201	-0.225704	-0.157506	-0.569492	0.627113	0.399908
	1.25053	1.49686	0.406236	-0.109353	2.52464	ND	0.775012	0.846028	0.351109	0.23485	0.707321	0.248868	-0.141432	-0.0340185	-0.0847344	0.110554	0.251247	-0.0266744	0.491201	-0.375704	-0.157506	-0.699492	0.517113	0.349908
	1.19053	2.05686	0.396236	0.320647	2.21464	ND	0.955012	0.396028	0.401109	0.48485	1.04732	0.588868	-0.101432	-0.00401848	0.215266	0.0605543	0.461247	-0.156674	0.421201	-0.335704	0.0324942	-0.419492	0.217113	0.179908
	0.690531	2.22686	0.0262356	-0.199353	2.52464	ND	0.955012	0.726028	0.0311085	0.49485	0.407321	0.668868	-0.0714319	0.215982	0.265266	-0.0294457	0.421247	0.373326	0.441201	-0.245704	0.0724942	0.320508	0.0571132	0.249908
	0.910531	2.07686	-0.193764	-0.369353	2.37464	ND	0.705012	0.526028	-0.228891	0.53485	0.887321	1.00887	-0.101432	0.395982	0.265266	0.0305543	0.361247	0.453326	0.271201	-0.245704	0.0724942	0.930508	-0.0428868	0.559908
	1.21053	2.38686	-0.123764	-0.169353	2.31464	ND	0.655012	0.586028	-0.348891	0.52485	0.357321	0.638868	0.0585681	0.625982	0.145266	0.290554	-0.0987529	0.583326	0.131201	-0.195704	0.0224942	0.930508	0.00711316	0.569908
	1.38053	2.26686	0.316236	-0.369353	2.69464	ND	1.24501	0.836028	0.211109	0.88485	0.977321	1.59887	0.138568	0.0959815	-0.00473441	0.320554	-0.148753	0.483326	0.0112009	0.144296	0.262494	0.710508	0.0571132	0.369908
	1.37053	2.44686	0.496236	-0.179353	2.52464	ND	0.885012	1.19603	0.0311085	0.22485	1.02732	1.03887	0.0985681	-0.0240185	0.0152656	0.320554	-0.188753	0.333326	-0.228799	0.104296	0.372494	0.890508	0.127113	0.0799076
	1.69053	2.97686	0.0362356	0.000646651	2.14464	ND	0.125012	1.48603	-0.468891	-0.0351501	0.297321	0.808868	0.0985681	-0.0240185	0.00526559	0.180554	-0.218753	0.0133256	-0.258799	-0.275704	0.732494	0.500508	0.177113	0.419908
	1.61053	2.69686	0.556236	0.520647	2.12464	ND	-0.434988	-0.0839723	-1.42889	-0.31515	1.10732	1.26887	-0.0614319	0.205982	-0.0147344	0.220554	-0.348753	-0.0566744	-0.408799	-0.805704	0.712494	-0.00949192	0.137113	0.409908
	1.87053	2.05686	1.01624	0.910647	2.41464	ND	0.455012	0.956028	-0.458891	0.44485	0.397321	1.63887	0.248568	0.305982	0.365266	0.160554	-0.248753	-0.396674	-0.428799	-0.745704	0.472494	-0.0694919	0.0871132	0.269908
	1.73053	1.83686	0.566236	0.580647	2.44464	ND	1.18501	1.71603	0.541109	1.22485	1.08732	1.19887	-0.0914319	0.365982	0.0752656	-0.109446	-0.168753	-0.396674	-0.498799	-0.0457044	0.912494	-0.189492	0.137113	-0.680092
	0.730531	0.596859	1.16624	0.280647	2.37464	ND	1.31501	1.92603	0.591109	1.05485	1.18732	1.21887	-0.111432	-0.164018	0.245266	0.0705543	0.111247	-0.126674	-0.348799	-0.225704	0.832494	-0.179492	0.437113	-0.0300924
	1.54053	1.37686	0.566236	0.0606467	1.77464	ND	1.69501	1.74603	0.821109	1.07485	1.15732	0.818868	0.158568	0.00598152	0.255266	-0.0794457	0.361247	0.283326	-0.448799	0.0442956	0.812494	0.410508	0.647113	0.509908
	1.69053	1.54686	1.03624	0.750647	2.07464	ND	1.47501	1.74603	0.471109	1.25485	0.477321	0.488868	0.448568	0.385982	-0.314734	0.320554	0.0512471	0.433326	0.261201	0.114296	0.922494	0.990508	0.917113	1.05991
	1.97053	2.30686	1.19624	1.44065	2.73464	ND	1.77501	1.75603	0.221109	1.07485	0.707321	0.628868	0.578568	0.155982	0.535266	0.570554	0.481247	0.393326	0.501201	0.0142956	0.942494	0.920508	0.847113	0.809908
	2.06053	2.82686	1.63624	1.78065	2.90464	ND	1.71501	1.90603	0.471109	1.25485	0.987321	0.968868	0.498568	0.415982	0.445266	0.0105543	0.181247	0.973326	0.701201	0.394296	0.842494	1.06051	0.937113	0.809908
	2.24053	3.41686	1.58624	1.24065	2.84464	ND	1.74501	1.64603	0.861109	1.45485	1.21732	1.16887	0.498568	0.495982	-0.0947344	-0.189446	0.631247	1.18333	0.331201	0.454296	0.862494	0.600508	1.11711	0.749908
	2.57053	3.30686	1.40624	1.47065	2.73464	ND	2.14501	1.24603	1.22111	1.32485	1.49732	1.33887	0.328568	0.525982	-0.114734	-0.279446	0.361247	1.17333	0.341201	0.504296	1.05249	0.640508	0.957113	0.549908
	2.46053	3.25686	1.58624	1.95065	2.41464	ND	2.12501	1.52603	1.33111	1.27485	1.90732	1.34887	0.168568	0.525982	0.285266	-0.119446	0.621247	0.933326	0.551201	0.554296	0.872494	0.750508	0.647113	0.279908
	2.56053	3.17686	1.66624	2.05065	2.80464	ND	2.31501	0.906028	1.69111	1.32485	1.77732	1.44887	0.418568	0.585982	0.235266	-0.399446	0.971247	0.683326	0.321201	0.834296	1.02249	0.610508	0.727113	0.159908
	2.33053	2.98686	1.86624	1.44065	2.94464	ND	0.625012	0.816028	1.59111	1.41485	1.36732	1.55887	0.468568	0.725982	0.545266	-0.149446	0.921247	0.533326	0.431201	0.464296	1.11249	0.840508	0.637113	0.0899076
	2.62053	3.17686	1.43624	1.79065	2.68464	ND	1.54501	1.94603	1.55111	1.35485	1.71732	1.49887	0.228568	0.595982	0.835266	0.220554	0.861247	0.503326	0.931201	0.314296	1.48249	0.900508	0.947113	0.459908
	2.57053	2.94686	1.66624	1.97065	2.99464	ND	1.94501	1.72603	1.37111	0.95485	1.53732	1.47887	0.228568	0.205982	0.695266	0.250554	0.871247	0.493326	1.4312	0.674296	1.23249	1.21051	1.50711	0.959908
	2.24053	3.08686	1.67624	2.00065	3.00464	ND	1.46501	1.61603	1.38111	0.92485	1.65732	1.45887	0.0385681	-0.264018	0.755266	-0.0794457	0.841247	0.453326	1.1012	0.474296	0.842494	0.810508	1.08711	-0.0200924
	2.51053	3.23686	1.72624	2.16065	2.77464	ND	1.38501	1.90603	1.81111	1.05485	1.83732	1.32887	-0.171432	-0.114018	0.315266	0.250554	0.241247	0.583326	0.901201	0.244296	1.23249	0.850508	0.587113	0.329908
	2.51053	3.37686	1.66624	2.25065	2.56464	ND	0.765012	2.00603	0.891109	0.98485	2.11732	1.53887	0.328568	0.535982	1.06527	0.830554	0.911247	1.14333	1.6712	0.844296	1.18249	1.41051	1.21711	0.729908
	2.89053	3.39686	1.38624	2.34065	2.54464	ND	1.01501	2.23603	1.28111	1.63485	2.04732	1.27887	0.468568	0.0959815	1.12527	0.710554	0.841247	0.863326	1.2912	1.0543	1.78249	2.02051	1.46711	1.77991
	2.73053	3.23686	1.60624	2.27065	2.80464	ND	1.94501	2.27603	1.63111	1.58485	1.97732	1.45887	0.188568	0.375982	0.925266	0.610554	0.731247	0.863326	1.4912	1.0843	1.93249	1.87051	1.17711	1.89991
	2.34053	3.00686	2.18624	2.48065	2.57464	ND	1.17501	2.10603	1.71111	1.48485	1.95732	1.65887	0.188568	0.975982	0.665266	0.620554	0.971247	1.60333	0.0812009	0.934296	1.84249	1.57051	1.35711	1.87991
	2.58053	2.66686	1.94624	1.15065	2.87464	ND	1.38501	2.14603	1.75111	1.62485	2.25732	1.28887	0.518568	0.775982	0.675266	0.700554	0.541247	1.57333	0.971201	0.844296	1.78249	1.84051	1.34711	1.47991
	2.28053	2.89686	1.93624	0.810647	2.93464	ND	1.22501	2.15603	1.79111	1.31485	1.89732	1.09887	0.738568	1.00598	0.545266	0.940554	0.391247	1.02333	1.1312	0.184296	1.59249	1.66051	1.22711	1.47991
	2.01053	3.01686	1.24624	1.77065	2.64464	ND	1.51501	2.07603	1.58111	1.32485	1.50732	1.13887	0.498568	0.355982	0.255266	1.04055	0.611247	0.803326	1.2012	0.204296	1.37249	1.52051	1.11711	1.39991
	2.10053	3.36686	1.41624	1.31065	2.22464	ND	1.83501	1.74603	1.65111	1.11485	2.01732	1.35887	0.198568	0.495982	0.505266	0.910554	0.811247	1.11333	1.0612	0.164296	1.65249	1.52051	1.02711	1.14991
	2.23053	3.25686	1.53624	1.64065	2.44464	ND	1.58501	1.52603	2.27111	1.94485	2.63732	1.78887	0.328568	0.795982	0.735266	0.420554	1.08125	1.56333	0.721201	-0.415704	1.95249	1.71051	0.907113	0.829908
	2.38053	3.36686	1.75624	2.30065	2.84464	ND	1.31501	1.84603	2.43111	2.07485	2.76732	1.67887	0.408568	0.695982	0.775266	0.700554	0.761247	1.40333	0.361201	-0.0857044	2.14249	1.71051	0.697113	0.459908
	2.66053	3.21686	1.89624	1.73065	2.71464	ND	1.71501	1.84603	2.50111	2.13485	2.61732	1.52887	0.248568	0.295982	0.865266	1.24055	0.111247	1.62333	-0.0787991	0.444296	2.34249	1.53051	0.727113	0.0499076
	2.44053	3.05686	2.08624	1.99065	2.73464	ND	1.90501	1.82603	1.99111	1.62485	2.25732	1.33887	0.338568	0.375982	0.785266	1.52055	0.151247	1.45333	0.00120092	0.394296	2.08249	1.32051	0.327113	0.139908
	2.95053	3.26686	2.24624	1.83065	2.66464	ND	2.40501	1.76603	1.91111	1.50485	2.67732	1.12887	0.388568	0.715982	0.665266	1.47055	0.281247	1.61333	0.0812009	0.144296	2.06249	1.22051	0.127113	-0.210092
	3.02053	2.83686	1.73624	2.10065	2.99464	ND	2.40501	1.41603	2.11111	0.96485	2.60732	1.78887	0.478568	0.565982	0.825266	1.54055	0.461247	1.55333	-0.0887991	-0.0757044	2.28249	1.19051	0.167113	-0.250092
	2.49053	3.13686	2.12624	2.24065	3.10464	ND	2.12501	1.38603	2.22111	1.85485	2.49732	2.14887	0.618568	0.755982	0.915266	0.960554	0.531247	1.38333	-0.258799	-0.255704	2.12249	1.03051	0.127113	-0.200092
	2.52053	3.35686	2.39624	1.70065	2.75464	ND	2.37501	2.22603	2.02111	1.54485	2.09732	2.21887	0.568568	0.825982	0.795266	0.920554	0.191247	1.19333	-0.808799	-0.175704	1.57249	1.06051	0.217113	0.239908
	2.57053	3.07686	2.22624	1.44065	2.90464	ND	2.59501	2.47603	1.93111	1.34485	2.07732	2.12887	0.728568	0.755982	0.695266	1.13055	-0.00875289	1.18333	-0.898799	0.204296	1.66249	0.950508	0.107113	0.209908
	2.09053	3.02686	2.19624	1.96065	2.59464	ND	2.51501	2.55603	1.90111	1.97485	1.88732	1.98887	0.718568	0.805982	0.495266	1.27055	-0.178753	1.14333	-0.478799	0.194296	1.82249	0.880508	0.237113	0.0499076
	2.84053	3.26686	2.15624	2.03065	2.34464	ND	2.65501	2.72603	1.88111	2.52485	1.91732	1.88887	0.598568	0.915982	0.565266	1.04055	-0.278753	1.10333	-0.208799	-0.475704	1.95249	1.06051	0.347113	0.129908
	2.93053	3.42686	2.68624	1.91065	1.86464	ND	2.37501	2.71603	2.05111	2.19485	1.77732	1.52887	0.748568	1.05598	0.305266	1.11055	-0.128753	0.323326	-0.438799	-0.905704	2.12249	0.830508	0.167113	0.239908
	3.13053	3.36686	2.19624	1.97065	2.76464	ND	2.23501	2.24603	1.55111	2.20485	2.23732	1.20887	0.688568	0.855982	0.195266	0.650554	-0.168753	0.173326	-0.638799	-1.1157	1.97249	1.23051	0.407113	0.0499076
	3.02053	3.30686	2.07624	1.80065	1.81464	ND	2.40501	2.17603	1.76111	1.67485	2.58732	1.72887	0.548568	0.675982	0.0652656	0.520554	0.0412471	0.703326	-0.628799	-0.585704	1.72249	1.60051	0.647113	-0.410092
	2.38053	2.59686	2.54624	1.99065	2.58464	ND	2.49501	2.37603	2.07111	2.14485	2.73732	1.83887	0.418568	1.05598	-0.284734	0.410554	0.0112471	0.743326	-0.818799	-0.475704	1.34249	1.56051	0.697113	-0.700092
	1.70053	3.01686	2.96624	2.31065	2.78464	ND	2.46501	1.66603	2.11111	1.71485	2.63732	1.74887	0.488568	1.08598	-0.394734	0.490554	0.181247	0.703326	-0.848799	-0.885704	1.82249	1.46051	0.597113	-0.720092
	2.47053	3.04686	3.23624	2.26065	2.88464	ND	2.41501	1.38603	1.83111	1.69485	2.51732	2.00887	0.618568	1.12598	-0.404734	0.480554	0.961247	0.643326	-0.558799	-0.135704	1.19249	1.32051	-0.0128868	-0.660092
	2.47053	3.03686	2.90624	2.22065	2.57464	ND	2.40501	2.27603	1.75111	1.78485	2.62732	1.96887	0.698568	1.18598	-0.224734	0.450554	1.19125	0.483326	-0.488799	-0.315704	1.58249	1.13051	0.0371132	-0.710092
	2.41053	2.64686	2.48624	1.60065	2.80464	ND	2.12501	2.04603	1.81111	1.86485	2.37732	1.40887	0.708568	0.825982	0.145266	0.450554	1.28125	0.373326	-0.138799	-0.115704	1.45249	0.900508	-0.0228868	-0.340092
	2.46053	3.13686	2.14624	2.12065	2.64464	ND	2.28501	2.33603	1.93111	2.03485	2.35732	2.05887	0.738568	0.805982	0.455266	0.670554	0.831247	0.443326	0.0812009	0.0742956	1.72249	0.990508	0.157113	-0.210092
	2.36053	3.37686	2.37624	2.80065	2.63464	ND	2.17501	2.53603	2.27111	2.29485	2.84732	2.07887	0.718568	1.32598	0.345266	0.780554	0.411247	0.383326	-0.0187991	0.134296	2.01249	1.00051	0.837113	-0.930092
	2.35053	2.60686	2.42624	2.53065	2.41464	ND	2.39501	2.10603	2.23111	1.90485	2.33732	1.73887	0.558568	1.26598	0.145266	0.770554	0.911247	-0.146674	-0.138799	0.384296	1.66249	1.02051	0.567113	-0.770092
	2.24053	2.83686	2.22624	2.29065	1.83464	ND	2.60501	2.58603	2.25111	2.14485	2.30732	2.06887	0.468568	1.36598	0.385266	0.710554	0.991247	-0.536674	-0.138799	0.284296	1.95249	1.65051	0.447113	-0.310092
	2.64053	3.13686	1.97624	2.62065	2.61464	ND	2.53501	2.53603	2.12111	2.26485	2.38732	2.04887	0.238568	1.12598	0.425266	0.670554	0.831247	-0.376674	-0.148799	0.574296	1.97249	1.58051	0.437113	0.0499076
	1.77053	2.92686	2.54624	2.62065	2.56464	ND	2.58501	2.68603	2.07111	2.26485	2.09732	1.80887	0.708568	1.28598	0.805266	0.390554	1.25125	-0.516674	0.471201	0.734296	2.06249	1.54051	0.387113	-0.640092
	1.70053	2.58686	2.86624	2.11065	2.49464	ND	2.28501	2.60603	1.77111	2.14485	2.17732	2.16887	0.788568	1.38598	0.405266	0.350554	1.01125	0.683326	0.441201	0.744296	1.40249	1.79051	0.387113	-0.170092
	2.60053	2.76686	2.93624	2.06065	2.26464	ND	1.68501	1.94603	1.91111	2.13485	1.84732	2.42887	0.388568	0.885982	0.595266	0.550554	1.05125	0.843326	0.421201	1.0043	1.63249	2.07051	0.397113	0.569908
	2.80053	3.55686	2.56624	2.18065	2.66464	ND	1.81501	2.04603	1.64111	2.36485	1.98732	2.31887	0.408568	0.455982	0.535266	0.550554	0.741247	0.753326	0.611201	0.664296	1.66249	1.14051	0.707113	-0.130092
	2.83053	3.05686	2.64624	2.79065	2.62464	ND	2.10501	2.15603	1.28111	1.99485	2.44732	2.49887	0.328568	0.575982	0.445266	0.580554	0.941247	1.01333	0.381201	0.844296	1.79249	1.06051	0.807113	-0.520092
	2.81053	2.90686	2.99624	2.89065	2.75464	ND	2.13501	2.15603	1.75111	2.16485	2.13732	2.49887	0.00856813	0.825982	0.215266	0.620554	1.24125	0.733326	-0.288799	0.454296	1.75249	1.60051	0.777113	-0.270092
	3.29053	3.05686	2.48624	2.85065	2.00464	ND	2.25501	2.56603	1.70111	2.28485	2.14732	2.68887	0.518568	0.845982	0.215266	0.610554	1.45125	0.413326	-0.618799	0.164296	1.95249	2.07051	0.667113	0.179908
	3.15053	3.22686	2.63624	2.66065	2.18464	ND	2.33501	2.62603	1.93111	1.79485	2.34732	2.46887	0.678568	0.565982	0.435266	0.650554	1.25125	0.783326	-0.638799	-0.485704	1.79249	2.06051	0.617113	0.329908
	3.31053	3.29686	2.61624	3.10065	2.27464	ND	2.52501	2.48603	2.00111	1.99485	2.32732	2.25887	0.518568	0.745982	0.325266	0.670554	1.27125	1.27333	-0.518799	-1.0857	1.91249	2.10051	0.487113	0.179908
	3.28053	3.30686	2.23624	2.42065	2.54464	ND	2.53501	2.36603	2.28111	2.36485	2.47732	1.96887	0.328568	1.23598	0.825266	0.590554	1.20125	1.39333	-0.238799	-1.0857	2.10249	1.99051	0.517113	-0.0400924
	3.41053	3.42686	1.98624	2.87065	2.57464	ND	2.56501	2.34603	2.21111	2.30485	2.36732	2.23887	0.518568	1.03598	0.865266	0.550554	1.59125	1.47333	0.0312009	-0.625704	2.31249	1.66051	0.567113	-0.0500924
	2.26053	2.76686	2.08624	2.91065	2.70464	ND	1.41501	2.48603	2.52111	2.27485	2.17732	2.32887	0.00856813	0.725982	0.745266	0.610554	0.991247	1.29333	-0.158799	-0.295704	2.34249	1.42051	0.597113	0.269908
	2.19053	2.45686	2.14624	2.86065	2.76464	ND	1.91501	2.70603	2.72111	2.01485	2.36732	2.30887	0.178568	0.645982	0.865266	0.790554	1.74125	1.17333	-0.308799	-0.605704	2.18249	1.49051	0.817113	0.249908
	2.56053	2.64686	2.47624	2.67065	2.83464	ND	2.66501	2.74603	2.73111	1.90485	2.50732	2.17887	0.198568	1.17598	0.995266	1.13055	1.61125	1.01333	0.141201	-0.325704	1.86249	1.74051	1.07711	-0.180092
	2.67053	3.03686	2.54624	2.69065	2.74464	ND	2.44501	2.47603	2.31111	1.87485	1.68732	1.75887	0.258568	0.925982	0.875266	1.31055	1.87125	1.03333	0.241201	-0.315704	1.62249	1.64051	0.967113	-0.450092
	3.05053	3.34686	2.28624	2.23065	2.78464	ND	2.18501	2.34603	2.23111	1.92485	1.81732	2.05887	0.198568	0.525982	0.935266	0.910554	2.13125	1.53333	-0.478799	-0.0757044	1.88249	1.65051	0.977113	-0.120092
	3.00053	2.79686	2.56624	2.36065	2.51464	ND	2.66501	2.45603	2.25111	2.16485	2.27732	2.16887	0.288568	0.795982	0.895266	0.810554	1.94125	1.82333	-0.418799	0.0442956	2.19249	1.68051	0.567113	0.149908
	3.18053	3.69686	3.12624	1.87065	2.19464	ND	2.44501	2.40603	2.57111	2.33485	2.18732	2.19887	0.358568	1.12598	0.905266	0.820554	2.29125	1.86333	-0.158799	-0.155704	2.29249	1.88051	0.527113	0.0499076
	2.88053	3.85686	2.68624	2.22065	2.56464	ND	2.31501	2.50603	2.50111	2.46485	2.67732	2.42887	0.468568	0.615982	0.795266	1.00055	2.29125	1.89333	-0.0787991	-0.175704	2.05249	1.83051	0.407113	-0.160092
	2.55053	3.88686	1.97624	2.12065	2.81464	ND	2.50501	2.26603	2.07111	2.28485	2.48732	2.10887	0.418568	0.285982	0.705266	0.990554	1.48125	1.88333	-0.0987991	-0.365704	2.12249	1.74051	0.517113	-0.250092
	2.66053	3.56686	2.11624	2.43065	3.09464	ND	2.37501	2.50603	2.35111	1.87485	2.32732	2.16887	0.418568	0.415982	0.385266	1.04055	1.37125	2.05333	0.131201	-0.655704	2.06249	1.59051	1.07711	0.169908
	2.65053	2.83686	2.65624	2.42065	2.69464	ND	1.90501	2.05603	1.81111	2.11485	2.14732	2.17887	0.678568	0.565982	0.175266	0.940554	1.24125	1.87333	0.221201	-0.415704	2.08249	1.36051	1.07711	0.499908
	2.26053	2.50686	2.71624	2.89065	2.56464	ND	1.66501	1.96603	1.61111	2.32485	2.50732	1.94887	0.468568	0.865982	0.405266	0.820554	1.43125	1.45333	0.301201	-0.525704	1.69249	1.40051	0.977113	0.549908
	1.83053	2.59686	2.77624	2.68065	2.70464	ND	1.57501	1.81603	1.58111	2.32485	2.76732	1.99887	0.528568	1.08598	0.405266	0.820554	1.76125	1.11333	0.261201	-0.485704	1.84249	1.59051	1.16711	0.569908
	2.23053	3.18686	3.02624	2.81065	2.52464	ND	2.17501	2.12603	2.17111	1.57485	2.77732	2.01887	0.508568	1.35598	0.595266	0.660554	1.54125	1.45333	0.141201	-0.675704	2.16249	1.80051	1.00711	0.849908
	2.54053	3.02686	2.99624	2.16065	2.57464	ND	1.28501	2.40603	2.52111	1.53485	2.76732	2.18887	0.648568	1.41598	0.785266	0.540554	0.621247	1.52333	0.131201	-0.395704	2.28249	1.92051	0.827113	1.10991
	2.66053	2.80686	2.64624	2.84065	2.86464	ND	1.61501	2.58603	2.40111	1.71485	2.47732	2.08887	0.808568	0.785982	0.605266	-0.189446	1.58125	1.84333	0.431201	-0.445704	1.97249	1.58051	0.647113	1.08991
	2.75053	3.00686	2.48624	3.18065	2.77464	ND	1.87501	2.32603	2.54111	1.66485	2.56732	2.12887	0.818568	0.625982	0.565266	-0.859446	1.80125	1.94333	0.791201	-0.275704	2.17249	0.800508	0.637113	0.939908
	2.71053	3.12686	2.32624	3.48065	2.56464	ND	2.10501	2.10603	2.43111	1.44485	2.62732	2.27887	0.508568	1.10598	0.475266	-0.729446	1.87125	2.01333	0.881201	0.00429561	2.17249	1.09051	0.547113	1.02991
	2.66053	2.95686	2.55624	3.40065	2.47464	ND	1.47501	2.36603	2.27111	2.10485	2.57732	1.89887	0.328568	1.67598	0.455266	-0.749446	1.80125	2.00333	1.0612	-0.555704	2.11249	1.18051	0.947113	0.409908
	2.49053	3.28686	2.25624	3.52065	2.58464	ND	1.74501	1.22603	2.19111	2.20485	2.72732	1.61887	0.438568	1.40598	0.505266	-1.13945	1.52125	2.08333	1.0612	-0.275704	1.80249	1.65051	1.17711	0.409908
	2.26053	3.26686	2.81624	1.87065	3.03464	ND	1.65501	1.08603	2.50111	2.06485	2.84732	1.56887	0.378568	1.26598	0.445266	-1.11945	1.46125	1.97333	0.791201	-0.355704	1.66249	1.93051	1.17711	0.629908
	2.33053	3.44686	2.31624	2.51065	2.97464	ND	2.33501	2.19603	1.97111	1.34485	2.60732	1.82887	0.338568	1.08598	0.455266	-1.15945	1.79125	1.99333	0.421201	-0.545704	1.98249	2.24051	1.10711	0.959908
	3.15053	3.50686	2.31624	2.31065	2.49464	ND	2.55501	2.48603	1.28111	1.14485	2.84732	2.22887	0.278568	1.02598	0.315266	-0.649446	2.12125	1.96333	-0.0187991	-0.485704	2.18249	2.27051	1.07711	0.549908
	3.21053	3.41686	2.15624	2.35065	2.71464	ND	2.04501	1.97603	1.25111	1.97485	1.98732	2.14887	0.198568	1.43598	0.185266	-0.729446	2.29125	1.86333	-0.0987991	-0.745704	2.20249	2.15051	1.05711	0.249908
	2.65053	3.24686	2.41624	2.66065	2.86464	ND	1.99501	2.14603	0.981109	1.37485	1.61732	2.13887	0.398568	1.55598	0.325266	-0.629446	1.60125	1.69333	-0.0487991	-0.995704	2.37249	1.88051	0.907113	0.519908
	2.50053	3.16686	1.82624	2.71065	2.70464	ND	1.84501	2.17603	1.38111	1.14485	1.65732	2.21887	0.0285681	1.50598	0.305266	-0.549446	1.86125	1.61333	-0.0887991	-0.225704	2.31249	1.55051	0.967113	0.269908
	2.46053	2.98686	1.74624	2.67065	2.67464	ND	1.84501	2.30603	1.81111	1.32485	1.94732	2.07887	0.0685681	1.50598	0.455266	-0.399446	2.17125	1.71333	0.0912009	-0.675704	2.58249	1.20051	1.05711	0.509908
	2.44053	2.55686	2.14624	3.00065	2.42464	ND	1.97501	2.27603	2.12111	1.68485	2.39732	1.85887	0.498568	1.52598	1.13527	0.160554	2.05125	1.69333	0.0312009	-0.215704	2.42249	1.29051	1.20711	0.169908
	1.88053	2.34686	2.10624	3.31065	2.91464	ND	2.48501	1.87603	1.91111	1.43485	2.27732	2.18887	0.428568	1.65598	1.19527	0.350554	1.90125	1.68333	-0.0787991	-0.895704	2.34249	1.60051	1.52711	0.319908
	2.48053	2.87686	2.37624	2.71065	2.70464	ND	2.31501	2.05603	1.93111	1.43485	2.76732	2.11887	0.358568	1.52598	1.30527	0.290554	1.76125	1.62333	0.271201	-0.485704	2.10249	1.56051	1.31711	0.169908
	2.79053	3.36686	2.30624	2.47065	2.58464	ND	1.84501	1.87603	2.16111	1.63485	3.08732	2.05887	0.228568	1.41598	1.31527	0.320554	1.74125	1.53333	0.271201	-0.0557044	2.35249	1.98051	1.37711	-0.400092
	2.41053	3.48686	2.52624	3.10065	2.79464	ND	1.54501	1.87603	2.12111	2.27485	3.10732	1.91887	0.378568	1.85598	1.36527	0.650554	1.68125	1.48333	0.221201	0.0242956	2.39249	1.62051	1.33711	-0.710092
	2.33053	3.12686	3.06624	3.20065	2.41464	ND	2.18501	1.37603	2.18111	1.90485	2.90732	1.85887	0.748568	1.12598	1.42527	0.880554	1.54125	1.19333	0.261201	-0.175704	2.11249	1.46051	1.18711	-0.420092
	2.90053	3.17686	3.17624	3.02065	2.27464	ND	2.19501	1.16603	2.37111	2.03485	2.56732	1.65887	0.658568	1.20598	0.955266	0.880554	1.61125	1.46333	0.0712009	-0.185704	2.06249	1.37051	1.20711	-0.620092
	2.59053	3.26686	2.71624	2.95065	2.15464	ND	1.94501	2.13603	2.50111	2.47485	1.83732	1.81887	0.198568	1.05598	1.08527	1.22055	1.37125	0.893326	0.381201	0.184296	2.13249	1.55051	1.11711	-0.770092
	2.90053	3.48686	2.19624	2.37065	1.75464	ND	1.98501	2.56603	2.23111	2.24485	2.43732	1.85887	0.158568	1.20598	1.23527	1.22055	1.14125	1.11333	-0.288799	0.174296	2.14249	1.35051	0.877113	-0.350092
	2.80053	3.41686	2.19624	2.22065	1.72464	ND	2.07501	2.06603	2.21111	2.06485	2.77732	1.67887	0.388568	0.915982	1.00527	1.22055	1.44125	1.23333	0.601201	-0.365704	2.07249	2.03051	0.797113	-0.530092
	2.57053	3.29686	2.25624	2.95065	1.45464	ND	2.18501	1.60603	2.47111	1.83485	1.12732	2.04887	0.328568	0.965982	0.805266	1.07055	1.45125	1.10333	0.711201	-0.795704	2.06249	2.00051	0.717113	-1.17009
	2.89053	3.05686	2.93624	3.45065	1.55464	ND	2.46501	1.61603	2.52111	2.01485	0.377321	2.12887	0.388568	1.23598	0.735266	0.540554	1.35125	1.59333	0.801201	-0.145704	2.25249	2.05051	0.747113	-0.180092
	3.29053	3.13686	2.85624	3.48065	1.52464	ND	1.80501	2.17603	2.12111	2.37485	1.03732	2.05887	0.358568	1.28598	0.865266	0.180554	1.45125	1.73333	0.811201	-0.255704	2.14249	2.24051	0.817113	0.609908
	2.96053	3.24686	2.65624	3.04065	1.96464	ND	1.61501	2.45603	2.18111	2.36485	2.36732	2.01887	0.338568	1.29598	0.895266	0.340554	1.51125	1.67333	0.531201	-0.135704	2.28249	1.88051	0.497113	0.369908
	2.85053	3.46686	2.56624	3.17065	1.76464	ND	2.08501	1.90603	1.65111	1.64485	2.72732	1.89887	0.258568	1.23598	0.865266	0.320554	1.52125	1.60333	0.191201	-0.0357044	2.18249	1.74051	0.417113	0.649908
	2.49053	2.87686	2.61624	2.79065	1.81464	ND	2.17501	1.95603	1.74111	1.28485	2.90732	2.06887	0.168568	0.625982	0.835266	0.320554	1.30125	1.29333	0.541201	-0.505704	1.62249	1.71051	0.437113	0.909908
	2.69053	3.07686	2.66624	2.78065	1.77464	ND	2.55501	2.10603	1.81111	1.22485	2.90732	1.79887	0.138568	0.565982	0.905266	0.120554	1.61125	1.17333	0.0412009	-0.0357044	2.08249	1.92051	0.737113	0.549908
	3.02053	3.20686	2.74624	2.98065	1.42464	ND	1.52501	2.52603	2.36111	2.20485	2.25732	1.80887	-0.0814319	0.885982	1.20527	-0.0594457	1.59125	0.573326	0.00120092	0.354296	2.01249	1.95051	1.18711	0.619908
	3.05053	3.66686	3.09624	3.36065	2.31464	ND	1.86501	2.43603	2.01111	2.18485	2.42732	0.378868	0.358568	1.28598	1.24527	0.230554	1.56125	1.07333	0.401201	0.464296	1.74249	1.82051	0.897113	0.729908
	3.14053	3.20686	2.89624	3.04065	2.14464	ND	2.19501	2.04603	2.14111	1.26485	2.58732	0.378868	0.748568	0.925982	1.11527	0.390554	0.741247	0.843326	0.141201	0.924296	2.00249	1.93051	0.377113	0.319908
	2.63053	3.46686	2.68624	2.99065	2.28464	ND	2.59501	1.27603	2.20111	1.98485	2.40732	0.888868	0.858568	0.885982	1.48527	0.290554	1.09125	0.873326	0.121201	0.874296	2.01249	1.75051	0.437113	-0.220092
	2.44053	3.18686	2.88624	2.66065	1.72464	ND	2.31501	2.10603	2.55111	1.63485	2.63732	0.748868	0.838568	0.825982	1.36527	0.350554	1.49125	0.723326	0.0412009	0.454296	1.98249	1.50051	0.517113	0.0299076
	2.40053	2.79686	3.22624	2.53065	1.95464	ND	2.41501	2.48603	2.27111	1.55485	2.97732	0.648868	0.348568	1.07598	1.26527	0.450554	1.87125	1.24333	0.631201	0.564296	1.86249	1.22051	0.427113	-0.390092
	2.07053	2.74686	3.53624	2.61065	1.92464	ND	2.27501	1.87603	2.66111	1.17485	2.65732	1.29887	-0.0914319	0.0959815	0.715266	0.290554	1.76125	1.52333	0.721201	0.444296	1.72249	1.09051	0.747113	-0.900092
	2.50053	3.06686	3.49624	2.87065	1.72464	ND	2.09501	1.45603	2.80111	1.27485	2.73732	1.17887	0.208568	0.165982	0.715266	0.380554	1.45125	1.45333	0.741201	0.284296	2.02249	1.53051	1.06711	-0.930092
	2.91053	2.90686	2.45624	2.16065	1.87464	ND	2.35501	2.08603	2.82111	1.77485	2.18732	1.48887	0.368568	1.01598	1.17527	0.410554	1.47125	1.64333	0.611201	0.114296	2.14249	1.53051	1.10711	-0.570092
	2.24053	3.09686	2.65624	2.83065	1.92464	ND	2.18501	1.75603	1.71111	1.90485	2.72732	1.38887	0.778568	1.56598	1.24527	0.770554	1.11125	1.77333	-0.218799	-0.0157044	2.24249	1.80051	0.857113	-0.710092
	2.44053	3.20686	2.52624	2.92065	1.86464	ND	2.51501	1.94603	1.67111	2.35485	2.76732	1.67887	0.758568	1.94598	1.04527	0.940554	0.761247	1.80333	-0.958799	-0.255704	2.11249	1.41051	0.647113	-0.620092
	2.59053	3.21686	2.89624	2.86065	1.68464	ND	2.76501	2.19603	1.66111	2.51485	2.70732	1.73887	0.868568	1.30598	1.07527	1.14055	1.42125	1.84333	-1.0788	-0.435704	1.89249	1.40051	0.517113	-0.350092
	2.82053	3.20686	2.77624	2.91065	1.58464	ND	2.91501	2.21603	1.63111	2.58485	2.73732	1.74887	1.01857	0.885982	1.12527	1.12055	1.61125	1.66333	0.131201	-0.415704	1.67249	1.40051	0.787113	-0.550092
	2.67053	2.79686	3.19624	3.18065	1.83464	ND	2.67501	2.40603	2.13111	1.81485	2.87732	1.54887	1.03857	0.925982	0.865266	1.05055	1.93125	1.43333	0.541201	-0.575704	1.79249	2.07051	0.817113	-0.520092
	2.72053	3.03686	2.39624	3.00065	1.54464	ND	2.11501	1.91603	2.30111	1.93485	2.38732	1.40887	0.948568	1.67598	0.845266	1.01055	0.821247	1.13333	-0.0787991	-0.325704	1.85249	1.31051	0.627113	-0.530092
	2.97053	2.90686	3.17624	3.11065	2.22464	ND	1.41501	1.79603	2.74111	1.37485	2.82732	1.81887	0.918568	1.74598	0.635266	1.27055	1.46125	1.01333	-0.358799	-0.0657044	1.94249	1.60051	0.507113	-0.220092
	2.88053	3.05686	3.45624	2.50065	2.40464	ND	1.43501	1.41603	2.86111	1.23485	2.98732	1.99887	0.998568	1.94598	0.475266	1.38055	1.35125	0.783326	0.441201	-0.0157044	1.42249	1.87051	0.547113	-0.360092
	2.65053	2.76686	3.31624	2.81065	2.40464	ND	2.14501	2.04603	2.36111	1.66485	2.76732	1.48887	0.948568	1.92598	1.01527	1.28055	1.04125	0.863326	0.541201	-0.185704	1.64249	1.56051	0.847113	-0.260092
	2.06053	3.32686	3.18624	3.05065	2.39464	ND	2.22501	2.26603	2.14111	1.55485	2.50732	1.07887	0.728568	1.31598	1.13527	1.09055	0.961247	0.823326	0.741201	0.0842956	1.26249	1.53051	1.17711	-0.380092
	2.32053	3.30686	2.88624	2.81065	2.39464	ND	2.26501	2.13603	1.83111	1.28485	2.63732	1.16887	0.668568	1.34598	0.925266	0.950554	1.26125	0.963326	0.791201	0.164296	1.77249	1.62051	1.14711	-0.670092
	1.58053	2.96686	2.79624	2.56065	2.12464	ND	2.20501	2.01603	1.97111	1.81485	2.35732	1.20887	0.288568	1.67598	1.13527	1.22055	1.15125	1.04333	1.0512	0.494296	0.932494	1.29051	1.16711	-0.600092
	1.86053	3.03686	3.03624	2.76065	1.91464	ND	2.29501	1.71603	2.21111	2.05485	1.92732	1.22887	0.578568	1.46598	0.915266	1.09055	1.09125	1.07333	1.2312	0.614296	1.22249	1.32051	0.927113	-0.0600924
	2.26053	3.07686	3.08624	1.94065	2.11464	ND	1.89501	1.53603	2.40111	1.92485	2.62732	1.48887	0.688568	1.15598	1.17527	1.49055	1.46125	1.40333	1.0512	0.0442956	1.81249	1.09051	0.607113	-0.250092
	2.36053	2.79686	3.19624	2.77065	2.49464	ND	1.65501	1.51603	2.24111	1.76485	2.60732	1.41887	0.788568	0.845982	0.825266	1.48055	1.07125	1.68333	0.921201	-0.0857044	1.69249	1.62051	1.37711	0.179908
	2.39053	2.41686	2.95624	3.27065	2.45464	ND	1.35501	1.36603	2.09111	1.87485	2.62732	1.25887	0.748568	1.12598	0.985266	1.11055	1.08125	1.29333	0.871201	-0.325704	1.91249	1.20051	1.17711	0.409908
	2.13053	3.00686	2.87624	2.48065	2.12464	ND	1.97501	0.816028	2.54111	1.95485	2.52732	1.16887	0.818568	0.755982	1.09527	1.04055	1.18125	1.26333	0.751201	0.284296	1.79249	1.46051	1.01711	0.249908
	2.22053	3.09686	2.56624	2.47065	2.21464	ND	2.18501	1.51603	2.17111	1.18485	1.73732	1.35887	0.378568	1.18598	1.15527	0.980554	1.48125	1.16333	1.0912	0.264296	1.86249	1.59051	0.807113	0.269908
2	1.95053	2.94686	3.09624	2.91065	2.56464	ND	2.49501	2.01603	2.34111	1.01485	2.10732	1.13887	0.468568	0.575982	1.06527	0.860554	1.43125	1.07333	0.811201	-0.00570439	1.71249	1.24051	0.637113	-0.0900924
	2.21053	3.18686	2.75624	2.66065	2.27464	ND	2.29501	1.82603	2.57111	1.83485	1.54732	1.20887	0.328568	1.12598	1.04527	0.940554	1.79125	1.27333	0.921201	-0.0157044	1.71249	1.37051	0.727113	0.369908
	1.83053	2.76686	3.08624	2.85065	2.34464	ND	2.06501	1.60603	2.40111	2.03485	1.90732	1.55887	0.108568	1.16598	0.895266	0.780554	1.66125	1.27333	0.901201	0.0242956	1.62249	1.82051	0.967113	0.459908
	2.09053	2.34686	3.18624	2.65065	2.48464	ND	2.26501	1.42603	2.11111	2.20485	2.33732	1.04887	-0.101432	1.13598	0.905266	0.480554	1.63125	0.803326	0.861201	0.124296	0.992494	1.86051	1.00711	0.209908
	2.19053	2.77686	3.00624	2.48065	2.12464	ND	2.05501	1.88603	2.40111	2.27485	2.80732	0.508868	0.0385681	1.12598	0.885266	0.600554	1.63125	0.683326	0.901201	0.0542956	1.53249	1.70051	0.777113	-0.190092
	2.57053	3.30686	2.77624	2.14065	2.05464	ND	1.92501	2.17603	2.44111	2.14485	2.67732	0.968868	0.0785681	1.20598	0.915266	0.660554	1.92125	0.453326	0.121201	-0.165704	1.66249	1.61051	0.767113	-0.420092
	2.75053	3.09686	2.86624	2.24065	2.26464	ND	2.13501	1.99603	2.17111	1.63485	2.22732	1.19887	-0.171432	1.26598	0.935266	0.710554	1.88125	0.593326	0.0412009	-0.425704	1.81249	1.54051	0.687113	-0.610092
	1.85053	3.13686	3.02624	2.40065	2.25464	ND	2.33501	1.78603	1.94111	1.31485	2.21732	1.35887	-0.291432	1.47598	0.965266	0.550554	1.87125	0.413326	0.00120092	-0.185704	1.69249	1.39051	0.517113	-0.970092
	1.96053	3.30686	3.16624	2.07065	2.76464	ND	1.22501	1.84603	1.98111	1.13485	2.20732	1.25887	-0.211432	1.12598	1.03527	0.500554	1.14125	1.17333	0.401201	-0.195704	1.58249	1.42051	0.567113	-0.760092
	2.37053	3.13686	2.69624	2.21065	2.60464	ND	1.48501	1.81603	2.07111	1.36485	2.34732	1.24887	-0.191432	1.21598	0.835266	0.520554	1.41125	1.22333	0.0612009	-0.175704	1.53249	1.36051	0.897113	-0.640092
	1.86053	3.28686	1.92624	2.82065	2.94464	ND	1.72501	2.10603	1.77111	1.24485	2.20732	0.978868	0.0685681	1.18598	0.765266	0.280554	1.17125	1.22333	0.241201	-0.0157044	1.66249	1.30051	0.957113	-0.440092
	1.96053	3.48686	2.29624	2.79065	2.77464	ND	1.15501	1.86603	1.61111	1.65485	2.40732	1.19887	-0.101432	1.23598	0.785266	0.580554	1.78125	1.26333	0.00120092	0.0542956	1.42249	1.13051	1.08711	0.149908
	1.73053	3.46686	2.86624	2.69065	2.70464	ND	2.06501	1.89603	2.09111	0.78485	2.30732	1.82887	0.288568	1.00598	1.23527	0.440554	1.72125	1.47333	0.391201	-0.0457044	1.27249	1.35051	1.04711	0.389908
	1.87053	3.37686	2.76624	3.38065	2.69464	ND	2.43501	1.78603	2.58111	0.59485	2.61732	2.13887	0.488568	0.415982	1.19527	0.420554	1.82125	1.64333	0.541201	0.344296	1.42249	0.920508	1.07711	0.419908
	2.03053	3.03686	2.65624	2.43065	2.60464	ND	2.00501	2.07603	2.70111	1.49485	2.52732	2.14887	0.818568	0.865982	1.11527	0.170554	1.56125	0.973326	0.521201	0.464296	1.49249	1.03051	0.977113	0.249908
	1.60053	2.94686	2.87624	2.25065	2.81464	ND	1.92501	2.08603	2.67111	1.80485	2.25732	1.83887	0.448568	1.41598	1.44527	0.170554	1.78125	1.48333	0.441201	0.724296	1.53249	1.11051	1.10711	0.199908
	1.26053	2.58686	2.36624	1.98065	2.56464	ND	2.28501	1.86603	2.44111	2.13485	2.02732	2.12887	0.248568	1.39598	1.61527	0.540554	1.42125	1.89333	1.0012	1.2843	1.69249	1.71051	1.17711	0.979908
	1.63053	2.61686	2.88624	2.82065	2.68464	ND	2.01501	1.34603	2.01111	1.78485	1.26732	2.15887	0.388568	1.67598	1.53527	0.580554	1.34125	1.81333	1.2612	1.1143	1.51249	1.94051	1.50711	1.27991
	1.73053	3.30686	3.11624	3.07065	2.98464	ND	1.78501	1.89603	1.85111	1.57485	1.87732	1.74887	0.598568	1.78598	1.47527	0.560554	1.68125	1.80333	0.541201	0.304296	1.37249	1.58051	1.30711	0.979908
	2.26053	3.18686	3.08624	2.90065	2.67464	ND	1.91501	1.64603	2.00111	1.29485	2.37732	2.05887	1.20857	1.35598	1.58527	1.25055	1.20125	1.69333	1.5212	0.474296	1.73249	1.13051	1.02711	1.42991
	2.82053	3.17686	3.09624	2.20065	2.71464	ND	1.54501	1.97603	2.38111	1.61485	1.74732	1.81887	0.598568	1.15598	1.57527	1.08055	1.14125	1.70333	1.7112	0.954296	1.95249	1.62051	1.60711	1.84991
	3.05053	3.33686	3.17624	2.27065	2.84464	ND	0.605012	2.12603	2.30111	1.28485	1.90732	1.75887	0.268568	0.625982	0.605266	0.510554	0.641247	1.21333	1.9012	0.834296	2.14249	1.79051	1.86711	2.25991
	3.07053	3.30686	2.88624	2.35065	2.83464	ND	-0.0249885	1.45603	1.69111	0.87485	1.57732	1.50887	0.648568	1.22598	0.705266	1.04055	0.911247	1.07333	1.4912	0.974296	1.82249	1.62051	1.36711	1.97991
	2.23053	3.23686	2.89624	1.83065	2.67464	ND	0.755012	0.216028	1.30111	0.58485	1.50732	2.16887	0.788568	1.20598	0.955266	1.09055	1.46125	1.48333	1.1612	1.0143	1.90249	1.33051	1.40711	2.04991
	1.73053	3.17686	2.33624	1.37065	2.85464	ND	1.48501	1.02603	1.82111	1.17485	1.40732	2.31887	0.748568	0.885982	1.04527	0.970554	1.66125	1.40333	-0.898799	1.2043	1.88249	1.46051	1.34711	2.00991
	1.50053	2.74686	2.11624	1.40065	3.18464	ND	1.77501	1.94603	2.25111	1.44485	1.82732	2.26887	0.598568	0.995982	0.865266	1.33055	1.56125	1.30333	-1.0888	0.654296	1.91249	1.15051	0.897113	1.55991
	1.54053	2.41686	1.40624	1.55065	2.49464	ND	1.81501	1.42603	1.90111	1.53485	1.95732	2.14887	0.418568	1.06598	0.935266	1.19055	1.71125	1.66333	-0.968799	1.0543	1.84249	0.980508	0.797113	1.27991
	1.99053	2.62686	1.49624	1.20065	2.67464	ND	2.30501	1.90603	1.98111	1.71485	2.25732	2.07887	0.498568	1.28598	0.955266	1.27055	2.13125	1.17333	-0.838799	0.944296	1.32249	1.10051	0.647113	1.10991
	2.59053	2.97686	2.12624	0.480647	2.93464	ND	2.58501	2.18603	2.14111	1.43485	2.37732	2.31887	0.548568	1.50598	1.13527	1.36055	2.31125	0.943326	-1.1288	0.814296	1.95249	1.38051	0.517113	0.979908
	2.76053	3.17686	1.75624	0.430647	3.05464	ND	2.50501	2.39603	2.18111	1.61485	2.72732	2.34887	0.318568	1.20598	1.26527	1.44055	2.02125	1.47333	-1.2388	0.414296	2.12249	1.49051	0.687113	0.749908
	2.73053	3.16686	2.25624	1.05065	2.99464	ND	2.76501	2.40603	2.44111	1.89485	2.75732	2.30887	0.518568	0.375982	1.18527	1.52055	2.39125	1.68333	-1.3988	0.454296	2.11249	1.71051	0.487113	0.759908
	2.58053	2.72686	2.38624	0.410647	2.89464	ND	2.81501	2.18603	2.50111	1.95485	2.70732	2.34887	0.468568	1.21598	1.39527	1.38055	2.39125	1.97333	-0.548799	0.304296	1.69249	1.92051	0.577113	0.429908
	2.57053	2.94686	2.79624	0.520647	2.74464	ND	2.79501	2.73603	2.56111	1.75485	2.19732	2.14887	0.478568	1.67598	0.925266	1.41055	1.99125	2.08333	-0.0487991	0.254296	1.32249	1.82051	0.597113	0.349908
	2.46053	3.45686	2.84624	0.200647	3.06464	ND	2.46501	2.92603	2.56111	1.45485	2.40732	2.11887	0.128568	1.55598	1.29527	1.47055	1.96125	2.08333	0.0612009	0.184296	1.29249	1.93051	0.647113	0.169908
	1.96053	3.20686	2.80624	0.370647	3.03464	ND	2.24501	2.54603	2.81111	1.21485	1.73732	1.90887	0.308568	1.71598	1.08527	1.35055	2.11125	1.76333	0.351201	-0.0157044	1.38249	1.63051	0.497113	0.609908
	2.05053	3.31686	2.74624	0.480647	3.24464	ND	2.32501	2.70603	2.74111	0.89485	1.61732	1.98887	0.498568	1.50598	0.885266	1.32055	1.66125	1.70333	0.541201	0.0742956	1.62249	1.51051	0.317113	0.639908
	2.30053	3.26686	2.78624	1.07065	3.21464	ND	2.71501	2.92603	2.62111	1.24485	1.66732	2.14887	0.298568	1.58598	1.22527	1.27055	1.47125	1.65333	0.211201	-0.0757044	1.31249	1.42051	0.157113	0.379908
	2.39053	2.74686	2.76624	0.700647	3.13464	ND	2.66501	2.92603	2.83111	1.57485	1.80732	2.34887	0.718568	1.57598	0.735266	1.20055	1.95125	1.45333	0.671201	0.154296	1.68249	1.54051	0.307113	0.269908
	2.65053	2.76686	2.77624	1.11065	2.95464	ND	2.73501	2.05603	2.84111	1.77485	2.24732	1.79887	0.498568	1.56598	1.12527	1.02055	1.47125	1.58333	0.571201	-0.115704	1.66249	1.67051	0.287113	0.299908
	2.70053	2.74686	2.95624	0.910647	2.82464	ND	1.98501	2.40603	1.97111	1.93485	2.27732	1.57887	-0.331432	1.59598	1.08527	0.840554	1.70125	1.36333	0.271201	0.294296	1.44249	1.69051	0.977113	-0.430092
	2.92053	2.64686	3.19624	1.19065	2.83464	ND	1.83501	2.79603	2.05111	1.96485	2.20732	1.71887	0.348568	1.46598	0.935266	0.950554	1.86125	1.19333	-0.398799	-0.0757044	1.64249	1.46051	0.987113	-0.350092
	2.96053	2.78686	3.36624	1.01065	2.94464	ND	1.56501	2.82603	2.51111	1.80485	2.13732	1.44887	0.608568	1.26598	0.805266	1.08055	1.93125	1.18333	-0.188799	0.0642956	1.34249	1.03051	0.947113	0.0999076
	2.83053	2.73686	3.43624	1.06065	3.10464	ND	0.955012	2.39603	2.24111	1.87485	1.98732	1.56887	0.548568	1.43598	0.685266	1.04055	1.70125	1.23333	-0.608799	0.414296	1.24249	0.700508	1.12711	0.629908
	2.77053	2.88686	3.62624	1.57065	3.25464	ND	0.875012	2.66603	2.34111	1.30485	1.87732	1.78887	0.288568	1.53598	0.605266	1.03055	1.72125	0.973326	-0.628799	0.684296	0.962494	0.730508	1.53711	0.989908
	2.69053	2.41686	3.31624	2.07065	3.12464	ND	1.13501	2.57603	1.87111	2.06485	2.07732	1.68887	0.538568	1.74598	0.545266	1.18055	1.69125	1.05333	-0.488799	0.844296	0.922494	0.810508	1.30711	0.879908
	2.12053	2.38686	3.21624	2.21065	3.36464	ND	2.07501	2.20603	1.75111	1.93485	1.71732	1.26887	0.528568	1.88598	0.705266	1.27055	1.52125	0.573326	-0.688799	0.874296	0.932494	0.820508	0.967113	0.609908
	2.33053	2.50686	3.09624	1.83065	2.97464	ND	0.965012	1.78603	1.83111	1.73485	1.89732	1.51887	0.638568	1.67598	0.865266	0.880554	0.821247	0.543326	-1.0988	1.0543	0.982494	0.790508	0.637113	0.379908
	2.04053	2.28686	2.49624	1.79065	3.11464	ND	1.57501	1.86603	1.65111	1.48485	1.46732	1.69887	0.458568	1.16598	0.905266	0.830554	0.751247	0.473326	-0.708799	0.0942956	1.00249	0.660508	0.457113	0.139908
	1.90053	2.46686	2.51624	1.86065	3.22464	ND	1.00501	2.25603	1.94111	1.22485	1.64732	1.86887	0.0685681	0.795982	1.00527	1.00055	1.27125	0.513326	-0.628799	-0.315704	0.752494	0.560508	0.177113	-0.0700924
	2.11053	2.28686	2.45624	2.03065	3.20464	ND	0.985012	2.66603	2.02111	1.02485	1.53732	2.07887	0.428568	0.795982	0.865266	0.820554	1.07125	0.663326	-1.1388	-0.355704	0.942494	0.500508	0.437113	-0.0200924
	2.57053	2.94686	2.55624	2.18065	3.20464	ND	1.03501	2.76603	2.52111	1.53485	2.16732	1.95887	0.548568	0.985982	0.805266	0.580554	1.25125	0.973326	-0.688799	-0.465704	0.922494	0.760508	0.0771132	-0.390092
	2.31053	3.26686	2.59624	2.48065	2.98464	ND	1.49501	2.30603	2.91111	0.78485	2.43732	1.16887	0.228568	1.38598	0.675266	0.840554	1.26125	1.34333	-1.1288	-0.515704	0.962494	0.790508	0.317113	-0.170092
	2.30053	2.79686	2.23624	2.08065	3.20464	ND	1.64501	2.53603	2.89111	0.75485	2.14732	1.71887	0.188568	1.44598	0.805266	1.13055	1.15125	1.23333	-1.3088	-0.575704	0.962494	0.200508	0.537113	-0.0600924
	2.25053	2.84686	3.17624	2.21065	3.55464	ND	0.685012	2.63603	2.80111	0.74485	1.71732	1.55887	0.248568	1.57598	0.865266	1.36055	0.911247	0.993326	-1.1888	-0.605704	0.982494	0.180508	0.567113	-0.0700924
	2.76053	3.21686	3.49624	2.29065	3.59464	ND	0.525012	2.76603	2.25111	0.92485	1.47732	2.17887	0.308568	1.40598	0.965266	1.42055	0.951247	0.803326	-0.658799	-0.665704	1.03249	0.350508	0.287113	0.0899076
	2.89053	3.53686	2.56624	2.95065	3.41464	ND	0.425012	2.66603	2.23111	1.01485	1.53732	1.97887	0.498568	1.23598	0.685266	1.15055	1.31125	0.883326	-0.648799	-0.365704	1.19249	0.430508	0.247113	-9.23788e-05
	2.74053	3.50686	2.34624	3.43065	2.87464	ND	0.915012	1.87603	2.86111	0.88485	2.02732	2.29887	0.528568	1.37598	0.785266	0.930554	1.37125	0.803326	-0.748799	-0.275704	1.13249	0.470508	0.327113	-0.120092
	2.04053	3.71686	3.28624	2.56065	2.47464	ND	1.07501	1.91603	3.06111	1.28485	2.38732	2.19887	0.478568	1.39598	0.745266	1.04055	1.50125	0.943326	0.121201	-0.345704	1.16249	0.470508	0.547113	0.0899076
	2.03053	2.97686	3.31624	3.08065	2.94464	ND	1.08501	2.00603	3.18111	1.57485	2.43732	2.58887	0.508568	1.37598	0.715266	0.950554	1.54125	0.923326	0.0812009	-0.375704	1.14249	0.480508	0.967113	0.239908
	1.94053	3.49686	2.77624	3.12065	3.02464	ND	1.11501	2.21603	3.06111	2.03485	2.50732	2.73887	0.258568	1.47598	0.965266	0.840554	1.42125	1.40333	0.311201	-0.345704	1.32249	0.770508	0.677113	-0.0900924
	1.66053	2.99686	2.71624	3.00065	3.41464	ND	1.22501	2.29603	2.70111	2.03485	2.33732	2.25887	0.458568	1.61598	1.23527	0.570554	1.50125	1.31333	0.351201	-0.115704	1.31249	1.25051	0.647113	0.149908
	1.54053	2.58686	2.80624	2.56065	3.38464	ND	1.39501	2.17603	2.34111	2.19485	1.90732	1.88887	0.468568	1.13598	1.18527	0.710554	1.43125	1.21333	0.471201	0.154296	1.33249	0.910508	0.757113	-0.0200924
	2.10053	2.94686	2.98624	2.62065	3.58464	ND	1.57501	1.91603	2.12111	1.65485	1.86732	1.92887	0.178568	0.595982	0.865266	0.870554	0.901247	1.45333	0.901201	0.504296	1.42249	0.870508	0.817113	-0.340092
	1.22053	2.60686	3.30624	1.74065	3.44464	ND	1.14501	1.61603	2.29111	1.50485	1.62732	1.66887	-0.0214319	0.855982	0.915266	0.680554	1.07125	1.60333	0.771201	0.534296	1.41249	0.830508	0.707113	0.349908
	2.15053	2.87686	3.01624	2.16065	3.19464	ND	1.51501	2.09603	2.12111	1.51485	0.997321	1.64887	0.0685681	0.885982	1.00527	0.520554	0.581247	1.34333	0.0712009	0.384296	1.41249	0.760508	0.807113	0.549908
	2.45053	3.05686	3.29624	2.51065	2.50464	ND	2.23501	2.10603	1.93111	1.91485	1.13732	1.95887	0.128568	0.805982	1.09527	0.520554	0.551247	1.17333	0.291201	0.544296	1.33249	0.870508	0.757113	0.109908
	2.33053	2.77686	3.26624	2.62065	2.12464	ND	2.42501	1.82603	1.58111	2.22485	1.56732	1.75887	0.178568	1.27598	1.26527	0.560554	0.871247	1.24333	0.561201	0.0542956	1.66249	1.06051	0.767113	-0.760092
	2.36053	2.64686	2.94624	2.62065	2.30464	ND	2.24501	1.98603	2.60111	1.75485	1.74732	1.55887	0.118568	1.40598	1.28527	0.700554	1.65125	1.16333	0.671201	0.284296	1.66249	1.18051	0.567113	0.139908
	1.87053	2.86686	3.19624	1.87065	2.93464	ND	2.62501	2.04603	2.09111	2.32485	1.99732	1.43887	-0.00143187	1.55598	1.23527	0.860554	1.80125	1.37333	0.961201	0.284296	1.59249	0.980508	0.687113	-0.0800924
	1.91053	2.63686	2.47624	2.36065	2.80464	ND	2.26501	1.90603	1.86111	2.45485	1.74732	1.48887	-0.0114319	1.44598	1.24527	0.880554	1.73125	1.48333	1.1412	0.124296	1.31249	1.08051	0.657113	0.409908
	2.42053	3.03686	2.68624	2.10065	2.44464	ND	2.11501	1.87603	2.11111	2.12485	1.70732	1.72887	-0.141432	0.895982	1.39527	0.950554	1.43125	1.46333	0.901201	-0.165704	0.912494	0.720508	0.757113	0.219908
	1.92053	3.45686	2.20624	2.39065	2.71464	ND	1.39501	1.74603	2.80111	1.34485	1.76732	1.66887	-0.291432	0.995982	1.19527	1.05055	1.28125	1.89333	1.1812	-0.605704	0.852494	0.700508	0.797113	0.409908
	1.68053	3.60686	2.77624	2.30065	2.41464	ND	1.52501	1.91603	2.50111	0.61485	2.18732	1.99887	-0.231432	0.825982	1.10527	1.06055	1.34125	1.99333	1.2912	-0.375704	1.37249	0.930508	0.897113	0.449908
	1.70053	3.07686	2.92624	2.27065	2.20464	ND	0.915012	2.07603	2.29111	1.06485	1.79732	2.28887	-0.00143187	0.875982	1.29527	0.980554	1.24125	1.84333	0.851201	-0.305704	1.59249	1.23051	0.677113	0.579908
	1.93053	3.46686	2.81624	2.27065	2.77464	ND	0.995012	1.67603	2.26111	1.38485	1.58732	2.12887	0.138568	0.925982	1.36527	1.13055	1.04125	1.93333	0.641201	-0.0857044	1.42249	0.830508	0.507113	0.529908
	1.65053	3.49686	2.32624	2.50065	3.13464	ND	1.32501	2.01603	1.67111	1.97485	1.07732	2.01887	0.188568	0.985982	0.965266	1.04055	1.11125	2.01333	0.771201	-0.135704	1.42249	0.400508	0.347113	0.539908
	2.06053	3.38686	2.59624	1.83065	3.24464	ND	1.34501	2.20603	2.03111	1.81485	1.45732	1.87887	0.0685681	0.545982	0.795266	0.840554	1.01125	1.58333	0.621201	-0.195704	1.52249	0.290508	0.417113	0.249908
	2.69053	3.06686	2.74624	2.15065	3.02464	ND	1.01501	2.48603	2.20111	1.28485	2.10732	1.91887	0.158568	0.395982	0.825266	0.860554	1.00125	1.80333	0.611201	-0.275704	1.31249	0.350508	0.397113	0.179908
	2.63053	3.32686	2.68624	1.37065	2.89464	ND	0.865012	2.62603	2.04111	0.77485	1.90732	1.64887	0.428568	0.885982	0.865266	0.510554	1.07125	1.99333	0.951201	-0.215704	1.29249	0.320508	0.207113	0.569908
	1.94053	3.58686	3.07624	1.52065	2.30464	ND	1.00501	2.52603	2.83111	0.69485	1.87732	1.64887	0.428568	0.795982	0.635266	0.550554	1.03125	2.06333	0.591201	-0.135704	1.40249	0.590508	0.487113	0.769908
	2.03053	3.52686	3.12624	1.62065	2.26464	ND	2.24501	1.61603	1.31111	1.29485	1.26732	1.37887	0.328568	0.955982	0.605266	0.470554	0.861247	1.50333	0.401201	-0.245704	1.36249	0.740508	0.657113	0.919908
	2.10053	3.49686	2.42624	1.63065	2.31464	ND	2.40501	1.87603	1.48111	1.51485	1.27732	1.32887	0.268568	1.28598	0.825266	0.610554	0.821247	1.37333	0.631201	0.0242956	1.36249	0.260508	0.597113	0.739908
	1.60053	2.68686	2.47624	1.46065	2.39464	ND	2.20501	2.26603	2.07111	1.75485	0.807321	1.23887	0.198568	0.905982	0.965266	0.610554	1.39125	1.26333	0.241201	0.0542956	1.44249	0.290508	0.777113	0.329908
	1.01053	2.22686	2.51624	2.47065	2.64464	ND	2.35501	2.66603	1.98111	2.32485	0.657321	0.838868	0.178568	0.585982	0.985266	0.730554	1.55125	1.17333	0.561201	-0.115704	1.88249	0.520508	0.897113	0.409908
	1.27053	2.62686	2.72624	1.44065	2.65464	ND	2.00501	2.75603	1.94111	1.90485	1.39732	1.60887	0.268568	0.355982	0.775266	0.870554	1.43125	1.26333	0.531201	0.0842956	1.90249	0.620508	1.30711	0.00990762
	0.880531	3.00686	2.92624	1.36065	2.33464	ND	2.00501	2.76603	2.12111	2.32485	1.68732	1.48887	0.108568	0.605982	0.665266	0.710554	0.871247	1.12333	0.381201	0.304296	1.90249	0.590508	1.50711	0.369908
	1.30053	3.34686	2.66624	1.27065	2.32464	ND	1.39501	2.51603	2.05111	2.69485	1.74732	1.44887	-0.0714319	0.585982	0.715266	0.690554	0.911247	1.18333	0.0512009	0.254296	2.01249	1.05051	1.33711	-1.12009
	1.73053	3.08686	2.59624	1.32065	2.35464	ND	1.96501	2.33603	1.94111	2.71485	1.85732	1.39887	-0.211432	0.595982	0.785266	0.290554	1.08125	1.23333	0.0112009	0.204296	2.01249	1.33051	0.757113	-0.340092
	1.87053	2.78686	3.00624	1.51065	2.22464	ND	2.26501	2.15603	1.89111	2.74485	1.81732	1.40887	-0.291432	0.215982	0.785266	0.280554	0.941247	0.803326	0.0312009	0.174296	1.72249	1.34051	0.317113	0.199908
	2.17053	2.90686	2.84624	1.06065	2.35464	ND	2.27501	2.12603	1.68111	2.75485	1.61732	1.52887	-0.541432	0.0259815	0.785266	0.220554	0.991247	0.963326	-0.128799	-0.225704	1.82249	1.10051	0.517113	-0.340092
	1.94053	2.08686	2.59624	1.08065	1.66464	ND	0.905012	2.26603	2.24111	1.59485	1.36732	1.51887	-0.341432	0.0659815	0.885266	0.230554	1.03125	1.47333	-0.0887991	0.234296	1.93249	1.00051	0.767113	-0.980092
	1.50053	2.94686	1.97624	1.80065	2.10464	ND	1.49501	2.41603	2.27111	1.21485	1.41732	1.68887	-0.301432	0.265982	0.875266	0.290554	1.13125	1.66333	0.0712009	-0.0157044	1.90249	0.800508	0.547113	-0.310092
	1.64053	1.94686	2.25624	1.57065	2.52464	ND	1.58501	2.10603	2.05111	0.89485	1.57732	1.75887	-0.401432	0.365982	1.09527	0.350554	1.20125	1.49333	0.461201	-0.285704	1.75249	0.800508	0.437113	-0.270092
	1.93053	2.78686	2.47624	1.20065	2.55464	ND	1.78501	2.12603	2.42111	1.23485	1.61732	1.67887	-0.141432	0.705982	1.05527	0.320554	1.24125	1.37333	0.211201	-0.435704	1.84249	0.410508	0.567113	-0.470092
	1.91053	3.27686	2.31624	2.26065	2.40464	ND	1.33501	1.65603	2.05111	1.73485	1.91732	1.02887	-0.0514319	0.545982	0.835266	0.490554	1.14125	1.71333	0.241201	-0.135704	1.62249	0.900508	0.807113	-1.11009
	1.78053	3.10686	2.42624	2.19065	2.54464	ND	1.21501	1.33603	1.88111	1.61485	1.15732	1.19887	-0.0914319	0.585982	0.915266	0.130554	1.02125	1.86333	0.0612009	0.0442956	1.70249	0.760508	0.737113	-1.34009
	1.91053	2.85686	1.91624	2.03065	2.05464	ND	0.975012	1.61603	1.84111	1.53485	1.43732	1.18887	-0.201432	0.735982	0.815266	0.0205543	1.36125	1.41333	-0.0887991	0.0142956	1.95249	0.330508	0.737113	-0.730092
	2.27053	2.38686	2.39624	2.69065	1.91464	ND	1.07501	1.64603	1.92111	1.45485	1.64732	1.21887	-0.501432	0.125982	0.775266	0.680554	1.04125	1.18333	-0.0487991	-0.415704	2.04249	0.270508	0.887113	-0.490092
	1.90053	1.93686	1.40624	1.55065	1.77464	ND	1.11501	1.95603	1.94111	1.49485	1.72732	1.44887	-0.591432	0.655982	0.725266	0.480554	0.681247	1.00333	-0.288799	-0.645704	2.05249	0.190508	0.777113	-0.510092
	2.26053	2.33686	2.21624	1.60065	2.11464	ND	1.46501	1.87603	1.93111	1.38485	1.45732	1.48887	-0.531432	0.825982	0.605266	0.550554	1.06125	0.623326	-0.558799	-0.505704	1.98249	0.170508	0.647113	-0.520092
	2.36053	2.50686	2.51624	2.21065	2.41464	ND	1.91501	1.71603	1.39111	1.51485	1.53732	0.928868	-0.831432	1.10598	1.10527	0.340554	1.06125	1.47333	-0.618799	-0.295704	1.71249	0.300508	0.587113	-0.490092
	2.10053	2.68686	2.37624	2.04065	2.04464	ND	1.96501	1.39603	1.28111	1.80485	1.74732	1.21887	-0.911432	0.585982	1.24527	0.210554	0.821247	1.51333	-0.788799	-0.265704	1.40249	0.600508	0.707113	-0.540092
	1.73053	2.91686	2.53624	1.64065	2.34464	ND	2.11501	1.67603	1.30111	1.83485	1.78732	1.80887	-0.671432	0.755982	1.35527	0.0105543	1.02125	1.73333	-0.358799	-0.795704	1.75249	0.180508	0.387113	-0.610092
	2.05053	2.59686	2.31624	2.50065	2.31464	ND	2.11501	1.94603	1.40111	2.14485	1.84732	1.93887	-0.0714319	1.02598	1.39527	0.870554	0.811247	2.11333	-0.688799	-0.245704	1.49249	0.290508	0.757113	-0.590092
	1.83053	2.73686	1.88624	1.67065	2.17464	ND	2.06501	1.68603	1.55111	2.00485	1.93732	1.86887	-0.0514319	1.05598	0.725266	1.01055	0.971247	2.04333	-0.478799	0.384296	1.41249	0.480508	0.387113	-0.450092
	2.10053	2.51686	1.91624	2.03065	1.62464	ND	2.24501	0.946028	1.86111	2.29485	1.55732	1.51887	-0.0514319	0.855982	0.945266	1.27055	1.10125	1.98333	-0.108799	0.554296	1.51249	0.590508	0.417113	-0.430092
	2.06053	3.12686	0.996236	1.86065	2.09464	ND	2.65501	2.07603	2.05111	1.75485	1.28732	1.15887	0.248568	0.645982	1.00527	1.24055	0.571247	2.05333	0.00120092	0.594296	1.79249	0.650508	0.307113	-0.420092
[truncated: 182 more rows]

## Sheet: Fig. 4E
Experimental group	Mean body temperature change from baseline (°C), 1 to 4 days post-inoculation
[truncated: 24 more rows]

[truncated: 11 more sheets: Fig. 4F, Fig. 5A, Fig. 5B, Extended Data Fig. 9A, Extended Data Fig. 9B, Extended Data Fig. 9C, Extended Data Fig. 9D, Extended Data Fig. 9E, Extended Data Fig. 9F, Extended Data Fig. 9G, Extended Data Fig. 9H]
